# Supplementary material for: Engineering synthetic signaling receptors to enable erythropoietin-free erythropoiesis
Source: Nat Commun. 2025 Jan 29;16:1140. doi: 10.1038/s41467-025-56239-5 (PMC11779867; doi:10.1038/s41467-025-56239-5)
Supplement: Supplementary file 4 — Supplementary Data 2 [file 41467_2025_56239_MOESM4_ESM.xls]

## Sheet: Mock_d0_v_Mock_d14
Gene	baseMean	log2FoldChange	pvalue	padj	minus_log10p
HBA1	99124.1	11.7665	9.56627e-73	3.22096e-69	68.492
HBA2	103426	10.5653	4.36762e-47	7.35288e-44	43.1335
HBG2	12842.3	9.76567	6.97759e-46	7.83118e-43	42.1062
HBB	131186	10.5251	1.09774e-35	9.24025e-33	32.0343
AHSP	907.778	9.65041	3.56635e-31	2.40158e-28	27.6195
HBM	1016.03	10.3374	2.75872e-27	1.5481e-24	23.8102
SLC25A39	316.165	5.41077	1.65748e-18	7.97247e-16	15.0984
ALAS2	312.882	11.4397	3.39704e-18	1.42973e-15	14.8447
LGALS1	167.582	-7.76899	5.0161e-18	1.87658e-15	14.7266
GLRX5	254.07	5.5194	1.98727e-17	6.69115e-15	14.1745
HMBS	144.812	6.97946	4.0592e-17	1.24249e-14	13.9057
HBD	1557.06	6.3229	7.85974e-17	2.20531e-14	13.6565
RBM38	211.883	7.25487	5.16628e-16	1.33807e-13	12.8735
H1-2	236.06	6.58994	1.28425e-15	3.08863e-13	12.5102
PIM1	232.35	6.91839	1.38451e-15	3.10777e-13	12.5076
CTD-2643I7.4	9051.04	8.71247	2.49516e-15	5.25076e-13	12.2798
SLC4A1	263.584	10.2245	2.69272e-15	5.33316e-13	12.273
ARL4A	193.794	7.8617	9.16525e-15	1.71441e-12	11.7659
KLF1	155.649	8.13405	1.79624e-14	3.18313e-12	11.4971
CYBA	81.7752	-6.93556	1.17754e-13	1.98239e-11	10.7028
BSG	323.472	4.70819	1.61015e-13	2.58161e-11	10.5881
MPO	99.7625	-8.14706	2.0636e-13	3.15824e-11	10.5006
SIAH2	94.1064	5.86569	2.55322e-12	3.73769e-10	9.4274
NCOA4	133.449	4.94105	4.01934e-12	5.6388e-10	9.24881
GYPC	160.71	4.55688	4.27494e-12	5.75749e-10	9.23977
BCL2L1	110.708	5.22211	4.65782e-12	6.03188e-10	9.21955
EPB42	77.9813	9.43299	5.75155e-12	7.1724e-10	9.14434
SLC2A1	96.5233	7.02605	9.79418e-12	1.17775e-09	8.92895
SLC25A37	120.704	6.07948	2.1685e-11	2.51771e-09	8.59899
RHAG	63.477	6.25996	4.11184e-11	4.61485e-09	8.33584
ACTG1	52.4382	-5.84484	4.6239e-11	5.02215e-09	8.29911
FKBP8	248.878	4.19763	7.65896e-11	8.05866e-09	8.09374
ELANE	114.046	-5.95378	1.1944e-10	1.21865e-08	7.91412
HBQ1	175.784	5.5603	1.75105e-10	1.73405e-08	7.76094
PPP1R15A	100.092	5.1321	1.83128e-10	1.76169e-08	7.75407
ADIPOR1	87.915	5.20601	1.92367e-10	1.79916e-08	7.74493
VIM	51.8664	-6.84049	2.19399e-10	1.89977e-08	7.7213
XPO7	94.3919	7.002	2.20051e-10	1.89977e-08	7.7213
GYPA	44.5771	8.62684	2.19375e-10	1.89977e-08	7.7213
SLC7A5	77.4964	4.86657	2.64853e-10	2.2294e-08	7.65181
R3HDM4	108.466	5.85349	2.77957e-10	2.28264e-08	7.64156
C9orf78	95.1472	5.32221	3.82538e-10	3.06668e-08	7.51333
FBXO7	99.4571	5.33349	4.41664e-10	3.45833e-08	7.46113
CLEC11A	31.038	-8.68906	5.45866e-10	4.17712e-08	7.37912
RGCC	55.6746	6.2206	7.04694e-10	5.27268e-08	7.27797
PNP	100.496	4.94325	9.08448e-10	6.64944e-08	7.17721
TRIM58	72.2387	6.07645	1.19118e-09	8.53343e-08	7.06888
BNIP3L	66.0278	5.36784	1.32025e-09	9.26097e-08	7.03334
DCAF12	60.4921	5.70369	1.54743e-09	1.06331e-07	6.97334
SMIM1	60.1887	7.35935	1.70596e-09	1.1488e-07	6.93976
CNPPD1	76.7402	5.41831	2.11275e-09	1.39483e-07	6.85548
STOM	97.3817	4.59821	2.3196e-09	1.48468e-07	6.82837
TERF2IP	64.049	5.24057	2.33704e-09	1.48468e-07	6.82837
YPEL4	39.5854	8.45245	2.87184e-09	1.79065e-07	6.74699
SLC1A5	58.4153	4.38209	3.17334e-09	1.91247e-07	6.71841
EIF2AK1	50.6426	4.95772	3.20319e-09	1.91247e-07	6.71841
ANK1	37.3519	8.36891	3.23762e-09	1.91247e-07	6.71841
BPGM	67.4803	7.53928	3.54788e-09	2.05961e-07	6.68622
TPSAB1	36.9316	-7.97912	3.76927e-09	2.15104e-07	6.66735
HEMGN	48.6226	7.77782	4.29445e-09	2.4099e-07	6.618
PRTN3	37.5974	-6.07119	4.43194e-09	2.44628e-07	6.61149
PKM	36.4848	-6.33192	5.46593e-09	2.90543e-07	6.53679
PRDX2	90.6681	4.35316	5.48862e-09	2.90543e-07	6.53679
NUDT4	55.0681	6.51212	5.52264e-09	2.90543e-07	6.53679
SELENBP1	29.5662	8.03654	5.61534e-09	2.90875e-07	6.53629
GMPR	62.579	4.50591	6.49531e-09	3.31359e-07	6.4797
UBXN6	117.191	4.38284	8.19132e-09	4.11644e-07	6.38548
LPIN2	70.926	8.34694	8.64916e-09	4.28261e-07	6.36829
RIOK3	77.136	6.85843	9.30362e-09	4.48457e-07	6.34828
TFRC	46.4867	6.98485	9.39254e-09	4.48457e-07	6.34828
IFIT1B	32.7927	8.1801	9.45661e-09	4.48457e-07	6.34828
NPDC1	24.6259	-8.36005	1.0092e-08	4.71942e-07	6.32611
C4orf48	31.1494	-7.73374	1.22925e-08	5.6697e-07	6.24644
EPB41	60.952	6.73849	1.34505e-08	6.11996e-07	6.21325
FAM117A	41.4339	6.17246	1.43456e-08	6.44022e-07	6.1911
MKRN1	64.4252	4.87894	1.49894e-08	6.55447e-07	6.18346
ARRDC2	117.05	5.42261	1.49436e-08	6.55447e-07	6.18346
NATD1	65.5276	6.90953	1.9056e-08	8.22586e-07	6.08482
CAPG	34.8188	-7.17577	2.19736e-08	9.3652e-07	6.02848
PITHD1	51.9551	4.67633	2.37981e-08	1.0016e-06	5.99931
GP1BB	33.4967	-6.21955	2.44902e-08	1.01801e-06	5.99225
TSPO2	24.7414	7.77709	2.56777e-08	1.05435e-06	5.97701
GMFG	28.9528	-5.89836	2.71765e-08	1.0998e-06	5.95869
JUND	82.5179	3.84546	2.74378e-08	1.0998e-06	5.95869
GADD45A	52.3616	5.02164	2.90697e-08	1.1515e-06	5.93874
PRSS57	26.3376	-7.49338	4.64519e-08	1.81865e-06	5.74025
RNASE2	26.6753	-7.50694	6.0838e-08	2.3545e-06	5.6281
MPP1	66.6292	4.07437	6.54792e-08	2.50532e-06	5.60114
TUBB2A	35.7074	6.07392	6.6316e-08	2.50883e-06	5.60053
TENT5C	37.1004	6.58875	7.97957e-08	2.98524e-06	5.52502
PF4	28.0274	-6.86041	8.28862e-08	3.06679e-06	5.51332
S100A11	34.8529	-5.19592	9.01402e-08	3.29894e-06	5.48163
PHOSPHO1	20.8023	7.5266	9.8361e-08	3.56109e-06	5.44842
GUK1	142.303	3.45961	1.11286e-07	3.98617e-06	5.39944
DDIT3	82.8156	4.63912	1.13829e-07	4.03435e-06	5.39423
FHDC1	25.3922	7.81012	1.50852e-07	5.29082e-06	5.27648
BBC3	53.0188	5.45764	1.55423e-07	5.39493e-06	5.26801
PCSK1N	59.4323	7.17081	1.58906e-07	5.45954e-06	5.26284
MINPP1	34.2577	4.66301	1.64925e-07	5.55304e-06	5.25547
HES6	31.6823	5.10104	1.63617e-07	5.55304e-06	5.25547
CLIC2	25.0677	7.7911	1.81482e-07	6.04999e-06	5.21825
TCIRG1	30.233	-7.00132	2.07175e-07	6.78334e-06	5.16856
UBAP1	38.3691	5.0297	2.07509e-07	6.78334e-06	5.16856
HAGH	33.5932	4.26688	2.20032e-07	7.12353e-06	5.1473
SLC40A1	43.4213	4.70947	2.39026e-07	7.66478e-06	5.1155
EIF1	97.516	3.34088	2.58619e-07	8.21482e-06	5.0854
LRCH4	29.4424	-4.71106	2.62428e-07	8.25789e-06	5.08313
CREG1	58.3886	4.84158	2.71623e-07	8.4681e-06	5.07221
ATP6V0C	198.216	3.31939	2.79533e-07	8.63475e-06	5.06375
CPSF1	29.1189	-5.30218	2.82838e-07	8.65741e-06	5.06261
OSBP2	30.8752	6.321	3.09964e-07	9.40223e-06	5.02677
VAMP8	48.7273	-4.04474	3.26428e-07	9.81324e-06	5.00819
PRAM1	14.5048	-7.59627	3.70312e-07	1.09372e-05	4.96109
FOXO3	35.2308	5.93492	3.69273e-07	1.09372e-05	4.96109
TXNIP	47.0918	4.22178	3.91421e-07	1.12642e-05	4.9483
BTG2	31.5292	5.8251	3.86907e-07	1.12642e-05	4.9483
RFESD	17.2283	7.25682	3.89824e-07	1.12642e-05	4.9483
CITED2	75.3512	4.03983	4.15928e-07	1.1868e-05	4.92562
CEBPB	52.9958	4.26514	4.2776e-07	1.19468e-05	4.92275
PLEK2	40.2055	6.70816	4.23802e-07	1.19468e-05	4.92275
RHCE	17.0252	7.24132	4.29331e-07	1.19468e-05	4.92275
STAB1	15.2956	-7.67278	4.36391e-07	1.20437e-05	4.91924
OPTN	37.5251	5.41616	4.84694e-07	1.3268e-05	4.87719
CHPT1	34.3604	4.71427	4.92322e-07	1.33681e-05	4.87393
CPEB4	35.3746	7.3385	5.07581e-07	1.36722e-05	4.86416
SRGN	73.5616	-3.37449	5.19483e-07	1.38818e-05	4.85756
TSPOAP1	16.0265	-7.73549	6.00581e-07	1.59225e-05	4.79799
FAM210B	30.3393	4.26133	6.90373e-07	1.816e-05	4.74088
TOP1	41.8647	4.19252	7.10238e-07	1.85378e-05	4.73194
UCP2	61.5795	3.52901	7.77814e-07	2.01454e-05	4.69582
MARCHF8	31.9412	6.37095	8.56445e-07	2.20126e-05	4.65733
HLA-B	22.2745	-4.22466	9.71173e-07	2.47723e-05	4.60603
H1-0	37.0063	3.84707	9.90446e-07	2.50739e-05	4.60078
HMOX1	44.9693	6.29628	1.0043e-06	2.5235e-05	4.598
YPEL3	44.2189	4.63514	1.07771e-06	2.68789e-05	4.57059
ANPEP	17.4737	-6.91168	1.29319e-06	3.20159e-05	4.49463
ZFP36	36.565	5.61939	1.34294e-06	3.3005e-05	4.48142
ZFAND5	31.8426	5.85099	1.42092e-06	3.46684e-05	4.46007
NRGN	19.9037	-6.38377	1.48671e-06	3.60127e-05	4.44354
TRAK2	28.8186	6.31003	1.53518e-06	3.6921e-05	4.43273
CDC34	61.4597	3.51195	1.57392e-06	3.75843e-05	4.42499
AZU1	19.6172	-5.8268	1.84367e-06	4.341e-05	4.36241
KLHL21	38.8859	5.3487	1.83589e-06	4.341e-05	4.36241
MYL4	35.2631	6.11928	1.87187e-06	4.3768e-05	4.35884
UBE2B	30.3411	4.67844	1.9462e-06	4.48826e-05	4.34792
SEC62	27.4459	5.62683	1.93878e-06	4.48826e-05	4.34792
WBP2	46.4663	3.58103	2.12673e-06	4.87123e-05	4.31236
SPI1	19.2714	-6.33773	2.45276e-06	5.50562e-05	4.25919
ARL6IP1	56.6166	3.03792	2.4404e-06	5.50562e-05	4.25919
YOD1	15.9288	7.13471	2.43505e-06	5.50562e-05	4.25919
MXI1	24.607	6.81	2.54704e-06	5.67939e-05	4.2457
MAT2B	36.8406	4.78867	2.64027e-06	5.81032e-05	4.2358
WNK1	29.8919	5.37959	2.63788e-06	5.81032e-05	4.2358
MAP1LC3B	33.4013	4.95531	2.72113e-06	5.94938e-05	4.22553
ARG2	24.4356	5.45294	2.82736e-06	6.14176e-05	4.21171
GSTP1	20.9872	-4.20976	2.87594e-06	6.20724e-05	4.2071
UBB	33.4939	6.03206	2.90702e-06	6.23436e-05	4.20521
S100A9	25.1415	-4.88489	2.99862e-06	6.39009e-05	4.19449
ANKRD13D	12.7843	-7.41653	3.08772e-06	6.53859e-05	4.18452
HBP1	27.5673	5.11754	3.2622e-06	6.86488e-05	4.16337
UBALD2	40.5787	3.71851	3.29258e-06	6.8858e-05	4.16205
ID2	55.0585	4.32232	3.32889e-06	6.91874e-05	4.15997
ARHGDIB	37.246	-4.18037	3.36344e-06	6.94768e-05	4.15816
RAD23A	66.392	3.26492	3.38989e-06	6.95961e-05	4.15741
ISCA1	33.3368	4.12585	3.41463e-06	6.96791e-05	4.1569
EIF1B	34.0936	3.84375	3.80972e-06	7.72731e-05	4.11197
GCLC	23.7629	5.90153	4.2289e-06	8.52616e-05	4.06925
GABARAPL1	29.5452	4.99678	4.9568e-06	9.93426e-05	4.00286
B4GALT3	33.6359	4.97158	4.99693e-06	9.95542e-05	4.00194
ISCU	78.6109	3.77221	5.23229e-06	0.00010363	3.98451
STRADB	14.0784	6.95555	5.52465e-06	0.000108781	3.96345
PNRC1	31.4584	4.38412	5.74225e-06	0.000112408	3.9492
UBAC1	32.7022	3.61191	5.93955e-06	0.000115598	3.93705
GATA1	34.5209	3.47134	6.02542e-06	0.000116595	3.93332
WDR26	25.9845	4.74373	6.12113e-06	0.000117771	3.92896
MMP2	12.9476	-7.44513	6.31239e-06	0.00012076	3.91808
GRK2	17.2651	-5.03321	6.47886e-06	0.000122552	3.91168
PIP4K2A	32.6545	4.27489	6.44996e-06	0.000122552	3.91168
RBX1	38.3829	3.39137	7.03337e-06	0.000131618	3.88068
ATG9A	19.339	6.45965	7.03632e-06	0.000131618	3.88068
PCBP1	114.022	2.86574	7.31443e-06	0.000136065	3.86626
MYO1F	9.95791	-7.05404	7.62868e-06	0.000141131	3.85038
UBC	111.166	3.25239	8.10152e-06	0.000148734	3.82759
ARRB2	43.9062	4.02578	8.12801e-06	0.000148734	3.82759
IGFBP7	13.2168	-6.50907	8.34204e-06	0.000151825	3.81866
SMIM5	17.2171	6.29175	8.54266e-06	0.000154641	3.81068
SPTA1	19.5013	6.43813	9.02943e-06	0.000162578	3.78894
DEDD2	24.8894	6.11075	9.17006e-06	0.000164232	3.78454
CPOX	20.3821	4.32194	9.84427e-06	0.000175374	3.75603
EML3	13.2123	-6.5113	1.00802e-05	0.000178632	3.74804
HOMER3	9.49466	-6.99466	1.06074e-05	0.000184099	3.73495
PLXND1	9.1725	-6.94138	1.05703e-05	0.000184099	3.73495
ERFE	16.0853	6.19907	1.05339e-05	0.000184099	3.73495
TMOD1	10.9238	6.59874	1.05958e-05	0.000184099	3.73495
ANKRD9	21.4573	5.788	1.10508e-05	0.000190811	3.7194
GHITM	44.3042	3.13902	1.14144e-05	0.000196083	3.70756
TAL1	25.7214	3.86714	1.2539e-05	0.000214308	3.66896
H2AC18	133.678	4.30672	1.30821e-05	0.000222462	3.65274
GYPE	10.6021	6.55964	1.33022e-05	0.000225068	3.64769
ITGA2B	12.7534	-6.45452	1.45018e-05	0.000244138	3.61236
PRRC2B	13.8399	-5.85176	1.56942e-05	0.000262897	3.58021
EPOR	18.3795	4.9537	1.61472e-05	0.000269146	3.57001
ANP32B	102.359	2.521	1.65605e-05	0.000274677	3.56118
CFD	16.7428	-6.13089	1.69022e-05	0.000278968	3.55444
GABARAPL2	35.0184	4.29534	1.69947e-05	0.000279127	3.5542
UBE2H	24.0676	4.19202	1.85322e-05	0.000302902	3.5187
TNS1	21.4804	5.3685	1.88657e-05	0.000306863	3.51306
RANBP10	22.9793	5.84619	1.92575e-05	0.00031173	3.50622
ARHGAP4	8.6368	-6.85354	1.98035e-05	0.000318807	3.49647
TXN	114.957	2.58806	1.99787e-05	0.000318807	3.49647
HPS1	21.3357	5.35847	1.99124e-05	0.000318807	3.49647
TFDP1	27.8254	3.47515	2.03272e-05	0.000322838	3.49101
NFE2	96.1687	2.78215	2.14803e-05	0.000339549	3.4691
SAP25	20.1036	-6.07858	2.2959e-05	0.000361228	3.44222
TMBIM1	29.5743	3.50275	2.35037e-05	0.000368078	3.43406
SLC16A1	22.4602	5.34511	2.37353e-05	0.000369985	3.43182
FIS1	64.0779	2.91775	2.41417e-05	0.000374586	3.42645
ANXA2	16.6461	-5.50837	2.59887e-05	0.000401394	3.39643
OSER1	33.202	4.39976	2.64138e-05	0.000406097	3.39137
CCNDBP1	19.794	4.54386	2.66129e-05	0.000407299	3.39009
RNF11	23.0856	4.12908	2.74246e-05	0.000417823	3.37901
KLF3	18.3837	5.5608	2.91397e-05	0.000441952	3.35462
CST7	13.7126	-5.31723	2.97948e-05	0.000449861	3.34692
CLK1	25.4394	4.86216	3.07106e-05	0.000461619	3.33572
AGPAT2	7.5586	-6.63525	3.22658e-05	0.00048284	3.3162
PPBP	13.7912	-5.33182	3.30149e-05	0.000491864	3.30816
MCRIP1	13.3902	-4.36461	3.37978e-05	0.000501309	3.29989
COTL1	10.1518	-6.1241	3.54701e-05	0.000522733	3.28172
AIF1	13.8934	-5.86213	3.55527e-05	0.000522733	3.28172
TPSB2	10.363	-6.13872	3.63558e-05	0.000532218	3.27391
PLPPR3	7.33485	-6.61468	3.76032e-05	0.00054586	3.26292
EVA1B	10.3367	-6.09226	3.7612e-05	0.00054586	3.26292
JAZF1	9.05828	6.32562	3.91944e-05	0.000566385	3.24689
ARPC1B	13.1599	-5.2518	3.95129e-05	0.000568546	3.24523
DMTN	38.6679	4.32912	4.22928e-05	0.000605957	3.21756
CISH	8.90182	6.30839	4.26988e-05	0.000609181	3.21525
HMGB2	114.761	2.76469	4.32529e-05	0.000614484	3.21149
PAXX	16.1512	-5.21231	4.36009e-05	0.000616824	3.20984
ATG14	17.129	6.28488	4.42984e-05	0.00062407	3.20477
SERPINB6	10.5977	-6.19567	4.4753e-05	0.000627847	3.20215
RAB32	7.20878	-6.5661	4.63884e-05	0.000642702	3.19199
GABARAP	76.2936	2.66227	4.65753e-05	0.000642702	3.19199
RNF187	29.2595	3.25287	4.60204e-05	0.000642702	3.19199
SARS1	41.1739	3.63674	4.62021e-05	0.000642702	3.19199
LAT	17.872	-4.46966	4.76523e-05	0.000652216	3.18561
SNCA	15.9965	5.35554	4.74882e-05	0.000652216	3.18561
HDGF	54.3206	2.55998	4.93937e-05	0.000673315	3.17178
USP12	20.1364	4.64563	4.98528e-05	0.000676833	3.16952
PGLS	16.8501	-3.73465	5.11974e-05	0.000692296	3.15971
ARF4	37.1259	3.23339	5.18357e-05	0.000692582	3.15953
RRAGC	20.9397	4.7042	5.17782e-05	0.000692582	3.15953
OR2W3	21.4046	5.51484	5.15256e-05	0.000692582	3.15953
FAM104A	18.9956	3.96843	5.2064e-05	0.000692883	3.15934
YBX3	51.7516	2.88774	5.39372e-05	0.00071373	3.14647
PPM1A	20.9335	4.77431	5.40544e-05	0.00071373	3.14647
MAN1A1	20.9965	4.42452	5.56857e-05	0.000732397	3.13525
MRPL41	55.9621	-3.24931	5.9221e-05	0.000775864	3.11021
RUNDC3A	11.4237	6.65357	6.15477e-05	0.000803221	3.09516
MAF1	45.4503	2.85678	6.25326e-05	0.000812924	3.08995
ATP2A3	6.86034	-6.51147	6.31597e-05	0.000815251	3.08871
NUDT4B	18.6097	4.89071	6.31958e-05	0.000815251	3.08871
PINK1	23.921	3.95616	6.69711e-05	0.000860655	3.06517
OAT	23.5024	3.38641	6.82656e-05	0.000873956	3.05851
DDIT4	19.2092	3.85107	6.87932e-05	0.000874064	3.05846
FAM214B	19.3969	3.99999	6.87933e-05	0.000874064	3.05846
PYCARD	7.10866	-6.53775	7.02922e-05	0.000889751	3.05073
YPEL5	19.9626	4.16914	7.20359e-05	0.000908408	3.04172
YJEFN3	7.22577	-6.57977	7.2313e-05	0.0009085	3.04168
GDE1	20.5466	3.89103	7.6567e-05	0.000958368	3.01847
HCST	12.394	-5.69283	7.74764e-05	0.000966159	3.01495
H2AJ	56.6017	2.52727	8.02748e-05	0.000997362	3.00115
ATP6V1B2	26.8735	3.3354	8.28171e-05	0.00102517	2.98921
LAPTM5	24.9635	-3.32508	8.33826e-05	0.00102839	2.98784
DEF6	7.33439	-6.61283	8.51648e-05	0.00104273	2.98183
SLC6A8	14.3074	4.67065	8.48676e-05	0.00104273	2.98183
ARRDC1	9.82206	-6.07997	8.54876e-05	0.00104289	2.98176
SLC30A1	15.5649	5.31516	8.80413e-05	0.00107016	2.97055
MIF	69.571	-3.87025	9.90948e-05	0.00120019	2.92075
JUNB	33.1761	2.91423	0.00010277	0.00124024	2.90649
DIPK2A	16.9347	4.74903	0.000104427	0.00125127	2.90265
HBE1	7.77207	6.11003	0.00010414	0.00125127	2.90265
NME2	30.3586	-3.74732	0.000106044	0.00126614	2.89752
PDZK1IP1	26.0773	4.53932	0.000109546	0.00130332	2.88495
CA1	7.97803	6.13647	0.000112951	0.0013391	2.87319
PLEK	8.9418	-5.92016	0.00011651	0.00137645	2.86124
SOD1	48.8122	2.61225	0.000123118	0.00144944	2.8388
ACP5	13.2548	5.86545	0.000129123	0.00151484	2.81963
ABCB6	15.8613	4.35402	0.000130788	0.00152374	2.81709
AEN	18.3881	5.16822	0.000130736	0.00152374	2.81709
BST2	11.0655	-4.47991	0.000135464	0.00156937	2.80427
CD36	13.4201	4.58075	0.000135636	0.00156937	2.80427
BLVRB	7.36823	6.03651	0.000142609	0.0016444	2.78399
DUSP1	18.7374	4.48635	0.000143886	0.00165346	2.78161
SERPINB1	11.2204	-5.03193	0.000146147	0.00167374	2.77631
CPA3	8.34536	-5.81941	0.000147814	0.00168709	2.77286
FAM110D	7.70865	-6.65612	0.000149168	0.00169679	2.77037
PIM2	21.1185	3.6522	0.000151888	0.00171613	2.76545
RAPGEF2	18.7218	4.89148	0.000151425	0.00171613	2.76545
MOSPD1	11.2804	5.67365	0.000152515	0.00171745	2.76512
ATF5	13.8456	4.7212	0.000156661	0.00175826	2.75492
NBEAL2	6.33004	-6.40431	0.000162034	0.00181252	2.74172
TCEA1	21.6743	3.65884	0.000162931	0.00181255	2.74171
TSPAN5	16.4443	4.42765	0.000163113	0.00181255	2.74171
EMC3	17.011	3.79766	0.000164616	0.00182323	2.73916
SLC6A9	7.4255	6.0338	0.000167846	0.00185291	2.73215
MGST3	22.8942	3.7222	0.000173502	0.00190909	2.71917
PLAC8	6.54344	-6.40637	0.000175224	0.00192175	2.7163
CDKN1B	16.2864	4.68629	0.00017672	0.00193187	2.71402
NKG7	8.18234	-5.80793	0.00017753	0.00193444	2.71344
NAPA	32.8921	2.89395	0.000178424	0.00193791	2.71267
CPT1B	6.72544	-6.49143	0.000181049	0.00194138	2.71189
UROD	18.7809	3.28625	0.000179959	0.00194138	2.71189
MED25	24.3389	3.57701	0.000180947	0.00194138	2.71189
ZNF746	20.0105	4.27399	0.000180994	0.00194138	2.71189
TMEM219	12.6381	-4.54069	0.000181651	0.00194165	2.71183
SDE2	10.2575	5.53704	0.000206498	0.00220025	2.65753
E2F2	12.3529	4.97441	0.00020907	0.00221751	2.65413
CHST2	11.9452	5.03775	0.000209435	0.00221751	2.65413
LPAR2	6.07447	-6.34321	0.000211771	0.00223521	2.65068
ATP6V1E1	40.3003	2.88339	0.000214892	0.00226107	2.64569
TRIB3	16.7174	5.03097	0.000226938	0.00238037	2.62336
CYTL1	7.941	-5.74062	0.000234114	0.00244802	2.61119
LBH	14.7145	3.97051	0.000235029	0.00244998	2.61084
MATK	5.61247	-6.22061	0.000240602	0.00250033	2.602
SNX3	32.1622	2.63952	0.000241949	0.00250659	2.60092
KEL	6.75202	5.9065	0.000243118	0.00251098	2.60016
SPTB	9.9354	5.45005	0.000246581	0.00253122	2.59667
RAB3IL1	10.2623	5.47953	0.000245982	0.00253122	2.59667
BSDC1	15.3545	4.1484	0.000255652	0.00261635	2.5823
RSAD2	6.92598	5.93224	0.000259858	0.00265134	2.57653
CCDC85B	21.4883	-2.89518	0.000263219	0.00266946	2.57358
SMOX	12.1911	4.43512	0.000263091	0.00266946	2.57358
RNASE3	5.56195	-6.19013	0.000266243	0.00269201	2.56992
FBXO30	10.2769	5.53779	0.00026801	0.00270176	2.56835
LTC4S	7.47249	-5.69363	0.00026959	0.00270958	2.5671
THBS1	6.82478	-6.53325	0.000280335	0.00280919	2.55142
HSPA1A	42.2119	2.80361	0.000282407	0.00282156	2.54951
USP15	7.39683	6.02362	0.000283991	0.00282899	2.54837
CAT	55.0183	2.52465	0.00030951	0.00306586	2.51345
RCL1	12.6828	4.49128	0.000309591	0.00306586	2.51345
WDR81	7.028	5.95062	0.000313191	0.00309241	2.5097
CCL5	5.77147	-6.24554	0.000317589	0.00312667	2.50492
CLC	17.2581	-3.91593	0.000322522	0.00316598	2.49949
RB1CC1	14.3845	5.3277	0.000324284	0.00317403	2.49839
SIGIRR	5.69112	-6.24627	0.000328129	0.00320234	2.49453
PTPRCAP	5.22062	-6.10429	0.000332964	0.00324014	2.48944
ARHGEF12	12.6594	5.12846	0.000339398	0.00329324	2.48238
MYLIP	13.7115	4.42749	0.000348655	0.00337334	2.47194
SCX	5.80329	-6.28246	0.000352435	0.00340014	2.4685
PSMF1	12.7299	3.95307	0.000369428	0.00355389	2.4493
CTSG	7.31598	-5.63002	0.000374446	0.00359191	2.44467
UPK3BL1	11.0771	-4.52047	0.000376298	0.00359942	2.44377
IRF2BP2	24.9987	3.1958	0.000377851	0.00360404	2.44321
SELENOK	17.3353	3.3968	0.00039791	0.00378464	2.42198
TGFB1	10.9806	-3.8277	0.000401511	0.00379744	2.42051
SVBP	17.2693	3.91312	0.000400529	0.00379744	2.42051
TALDO1	136.955	2.08028	0.000417938	0.00393072	2.40553
TUBB4B	69.056	2.08532	0.000417792	0.00393072	2.40553
TIMP2	6.48701	-6.46042	0.000420836	0.00393598	2.40495
CDR2	14.5109	4.70619	0.000420764	0.00393598	2.40495
AKR1B1	7.15359	-5.56461	0.000429213	0.00400321	2.39759
FLNA	5.5746	-6.23928	0.000437455	0.00406881	2.39053
EP300	10.494	5.56956	0.000444469	0.00412266	2.38482
DUSP5	11.8543	5.74959	0.000452899	0.00418931	2.37786
H2AW	25.5387	3.43092	0.000454888	0.00419619	2.37715
ULK1	17.6071	3.99502	0.000483516	0.00444809	2.35183
JAML	5.12235	-6.08856	0.000497342	0.00456281	2.34077
CCDC189	5.3467	-6.16977	0.000499763	0.00457256	2.33984
SRXN1	11.2463	4.24141	0.000527943	0.0048173	2.3172
CEBPD	6.58465	-5.48971	0.000529395	0.00481749	2.31718
RSRP1	11.829	4.72184	0.000534178	0.00484792	2.31444
FAXDC2	11.4739	4.24544	0.000545972	0.00494164	2.30613
ACAP1	6.93323	-5.58967	0.000548774	0.00495368	2.30507
CCRL2	8.4382	5.25223	0.000578788	0.00521064	2.28311
HK1	15.2097	3.26082	0.000587987	0.00527934	2.27742
GREM1	5.1792	-6.13433	0.000595833	0.00533556	2.27282
KLHDC8A	6.41037	5.81684	0.000617475	0.00551469	2.25848
VAMP5	15.0399	-3.48032	0.000624396	0.00556175	2.25479
HSPA1B	37.5451	3.1809	0.000629541	0.00559278	2.25237
DCAF8	20.8295	3.35274	0.000640249	0.00567294	2.24619
CLU	4.64474	-5.94578	0.000667465	0.00587718	2.23083
SERINC1	19.5537	3.27841	0.000668536	0.00587718	2.23083
ZMAT2	12.536	4.01593	0.000665608	0.00587718	2.23083
FGFR1OP2	11.7858	4.38641	0.000682274	0.00598234	2.22313
ARF1	73.641	2.19358	0.000684164	0.00598333	2.22306
ITLN1	8.76469	5.23699	0.000728493	0.0063545	2.19692
MFHAS1	10.3202	4.70536	0.000730421	0.00635485	2.19689
RMND5A	12.1419	4.23918	0.00074814	0.00649224	2.18761
GSPT1	14.7772	3.57772	0.000752678	0.00651483	2.1861
GPSM3	6.14367	-5.38281	0.000758411	0.00654762	2.18392
H3-3A	59.6874	2.20494	0.000778382	0.00670284	2.17374
PDLIM1	6.2013	-5.39835	0.00078704	0.00676011	2.17005
CDKN2D	19.2115	3.07749	0.000797951	0.00682586	2.16584
HECTD4	6.89381	5.92267	0.000798749	0.00682586	2.16584
CYSTM1	14.5748	3.6542	0.000801292	0.00683026	2.16556
TBCEL	9.81479	5.47194	0.000813998	0.00692104	2.15983
PEBP1	14.9867	-3.70803	0.000831184	0.00704937	2.15185
RPIA	13.2174	3.4058	0.000853977	0.00722245	2.14132
PLD6	6.24417	5.77827	0.000855883	0.00722245	2.14132
OTUD5	19.0689	2.99546	0.000863343	0.00726719	2.13863
MICAL1	4.87218	-6.02839	0.000877381	0.00736694	2.13271
GYPB	5.35404	5.57109	0.000901376	0.00754958	2.12208
DYNLL1	50.0937	2.14576	0.000906768	0.0075759	2.12057
TRIM10	5.31855	5.56451	0.000922615	0.00768922	2.11412
SAT1	10.7979	4.36764	0.000925524	0.00769442	2.11382
CCDC71L	9.74189	4.5651	0.000946488	0.00784932	2.10517
H2BC5	18.572	3.35752	0.000958005	0.00792532	2.10098
STK40	13.7645	3.69726	0.00097751	0.00806685	2.0933
GET3	30.2151	2.91126	0.000991287	0.00814254	2.08924
MKNK2	13.8026	3.6952	0.000991518	0.00814254	2.08924
TMEM140	11.5545	4.36201	0.00103671	0.00849293	2.07094
MROH6	4.6622	-5.96562	0.00106828	0.00873037	2.05897
METTL9	40.4541	2.79377	0.00109089	0.00889353	2.05093
EHBP1L1	13.3698	3.49485	0.00109412	0.00889832	2.05069
ABCB10	12.9987	3.2599	0.00110685	0.00898013	2.04672
LRRC8A	12.0807	4.04176	0.00111139	0.00899535	2.04598
TBC1D10C	4.3646	-5.85571	0.00111741	0.00902232	2.04468
ACHE	5.17177	5.5139	0.00115713	0.00932072	2.03055
MFSD10	4.2824	-5.83007	0.00116129	0.00933187	2.03003
CTSL	15.4827	3.54862	0.00118339	0.00948683	2.02288
SOX4	4.17919	-5.78912	0.00121875	0.00971668	2.01248
HLA-DMA	8.07196	-4.5786	0.00122072	0.00971668	2.01248
TMSB4X	402.931	-1.71361	0.00121541	0.00971668	2.01248
MDK	4.9536	-6.07504	0.00126555	0.0100498	1.99784
CTNNAL1	10.757	4.1634	0.00133437	0.0105714	1.97587
PNRC2	20.8704	2.90452	0.00133783	0.0105739	1.97577
DNAJC4	8.97056	-3.75404	0.00135284	0.0106657	1.97201
DHRS13	10.3207	3.63565	0.00135578	0.0106657	1.97201
RHEX	4.15462	-5.7844	0.00140275	0.0110095	1.95823
CPXM1	4.13901	-5.79206	0.00141668	0.0110755	1.95564
CD48	4.1336	-5.76937	0.00141774	0.0110755	1.95564
TCEAL9	4.4335	-5.91279	0.00142507	0.0110813	1.95541
ADA	5.54677	-5.23755	0.00142448	0.0110813	1.95541
FOXO4	7.52414	5.08035	0.00143345	0.0111208	1.95386
GPR146	10.9919	4.66761	0.0014469	0.0111994	1.95081
STMP1	14.784	2.89372	0.00146018	0.0112762	1.94784
GNB2	38.6636	2.28761	0.00153131	0.0117723	1.92914
HEXIM1	21.9136	3.05623	0.00153141	0.0117723	1.92914
TAX1BP1	8.24908	5.14025	0.00155401	0.0119188	1.92377
ATP6V1C1	12.6579	4.03686	0.0015698	0.0120126	1.92036
FABP5	5.30912	-5.18601	0.00158693	0.0121161	1.91664
CREB3L1	9.28754	4.67916	0.00161145	0.0122755	1.91096
RAB3B	4.3592	-5.83615	0.00167455	0.0127066	1.89597
DBI	8.49341	-3.66744	0.00167559	0.0127066	1.89597
CEBPG	6.97066	4.97036	0.00168355	0.0127382	1.89489
PTTG1	30.594	2.71353	0.00169664	0.0128085	1.8925
DNAJB1	20.5265	2.94864	0.00171675	0.0129313	1.88836
MSN	5.32829	-5.17072	0.00175407	0.0131536	1.88096
ZER1	11.5938	3.51122	0.0017534	0.0131536	1.88096
PPP3R1	18.117	2.7151	0.00179695	0.0134452	1.87143
WWC3	7.75782	5.12629	0.00185587	0.0138553	1.85839
STING1	3.82581	-5.67387	0.00186377	0.0138553	1.85838
ST13	28.8302	2.42242	0.00186411	0.0138553	1.85838
ICAM3	3.84141	-5.66462	0.00191007	0.0141345	1.84972
MARF1	8.2758	5.22295	0.00190851	0.0141345	1.84972
PCP2	4.69217	-5.98286	0.00196123	0.0144738	1.83942
MBNL2	7.07269	4.98967	0.00196451	0.0144738	1.83942
BAG1	10.9767	4.07546	0.00197882	0.0145473	1.83722
CDK2AP1	7.78962	-4.13686	0.00199288	0.0146188	1.83509
LY6E	3.78918	-5.66639	0.00201349	0.0147379	1.83156
LITAF	3.8204	-5.64796	0.00203883	0.0148587	1.82802
KAT2B	8.13115	4.35083	0.00203858	0.0148587	1.82802
UBR2	9.18652	4.53175	0.00209965	0.0152689	1.81619
ELL2	6.61982	4.89497	0.00210662	0.0152866	1.81569
ODC1	34.7696	2.25951	0.00214974	0.0154993	1.80969
NUP153	11.016	3.72046	0.00214533	0.0154993	1.80969
MBD6	11.4518	4.49549	0.00214254	0.0154993	1.80969
HSH2D	3.81685	-5.65962	0.00217205	0.0156267	1.80613
NPW	5.34716	-5.097	0.0021807	0.0156555	1.80533
GLUL	23.7534	2.3581	0.0022456	0.0160871	1.79352
APP	5.40924	-5.22604	0.0022512	0.016093	1.79336
ARHGEF1	5.00442	-5.10343	0.00228927	0.0163305	1.787
TNIP1	20.2245	2.74237	0.00230417	0.0163674	1.78602
GTF2B	11.7171	3.45716	0.00230072	0.0163674	1.78602
FECH	6.39736	4.79673	0.0023252	0.016482	1.78299
BRICD5	4.5188	-5.92587	0.00236707	0.0167084	1.77706
HCLS1	8.0903	-4.21215	0.00236247	0.0167084	1.77706
PARVG	3.75566	-5.64674	0.00238505	0.0167989	1.77472
CMAS	14.2293	3.0019	0.00238987	0.0167989	1.77472
RCN3	4.48218	-5.91814	0.00239605	0.0168073	1.7745
GARS1	12.6978	3.03478	0.00240998	0.0168699	1.77289
MAFF	11.4116	4.13057	0.00241982	0.0169036	1.77202
RHOC	5.23369	-5.10707	0.00244086	0.0170152	1.76916
MCOLN1	17.357	3.06208	0.002447	0.0170229	1.76897
FLCN	11.5169	3.789	0.00246106	0.0170853	1.76738
FTL	1852.34	1.59173	0.00252198	0.0174722	1.75765
BEX3	4.98881	-5.11028	0.00253222	0.0174799	1.75746
MMADHC	20.2815	2.65374	0.00253347	0.0174799	1.75746
TPRG1L	16.2453	2.82807	0.00259838	0.0178911	1.74736
CCDC88B	7.62225	-3.66168	0.00260985	0.0179043	1.74704
FBXO34	8.27436	4.31091	0.00261094	0.0179043	1.74704
SLC22A23	6.95505	4.96564	0.00261949	0.0179265	1.7465
H1-10	49.0089	2.11392	0.00265489	0.0180952	1.74244
RRP12	7.07364	4.99019	0.00265376	0.0180952	1.74244
STK17B	9.53302	4.07433	0.00269184	0.01831	1.73731
CXCR4	4.87123	-5.04315	0.00275961	0.0187331	1.72739
GET4	28.5005	2.72554	0.00278656	0.0188669	1.7243
GCLM	7.59655	4.3822	0.00279053	0.0188669	1.7243
SESN2	8.97955	3.98031	0.00281061	0.0189646	1.72206
ASF1A	6.28986	4.742	0.00286919	0.0193211	1.71397
MTG1	6.82284	-4.36436	0.00291062	0.019561	1.70861
IBA57	4.69165	5.36437	0.00291776	0.0195699	1.70841
RCN1	4.86998	-5.08206	0.00292413	0.0195737	1.70833
LYZ	150.259	-5.85273	0.00294214	0.0196551	1.70652
FAM156A	4.46426	-5.89933	0.00298043	0.0198226	1.70284
COMMD7	5.94663	-4.65258	0.0029825	0.0198226	1.70284
BRI3	32.6922	2.49291	0.00298486	0.0198226	1.70284
FAAP100	3.81329	-5.66969	0.00303053	0.0200862	1.6971
ITM2C	3.50905	-5.55634	0.00305432	0.0201645	1.69541
FCER1A	3.46702	-5.52037	0.00305194	0.0201645	1.69541
KHNYN	8.2346	4.36677	0.00306352	0.0201857	1.69496
ASGR2	4.26324	-5.84061	0.00310333	0.0203682	1.69105
BMP2K	9.13351	3.79722	0.00310014	0.0203682	1.69105
UBA7	3.73109	-5.64052	0.00315641	0.0206362	1.68537
ALAD	10.7118	3.25605	0.00315326	0.0206362	1.68537
METTL26	5.82115	-4.64492	0.00317326	0.0207062	1.6839
TBC1D15	6.66106	4.81706	0.00320682	0.0208847	1.68017
SULT1A3	4.18999	-5.82426	0.00321564	0.0209017	1.67982
BLOC1S1	42.4368	2.08557	0.00330196	0.0214214	1.66915
CHIC2	12.1963	3.20597	0.00331803	0.0214843	1.66788
TESC	53.5953	1.97012	0.00338666	0.0217323	1.6629
CKS2	27.3432	2.13579	0.00336489	0.0217323	1.6629
RNF19A	5.83409	4.71301	0.00338861	0.0217323	1.6629
TAB3	6.37148	4.83602	0.00338449	0.0217323	1.6629
TLCD4	4.11829	5.19486	0.00338535	0.0217323	1.6629
FBXO9	4.50747	5.30678	0.00345319	0.0221044	1.65552
CMTM3	3.38482	-5.48815	0.00349405	0.0222812	1.65206
RIPOR3	19.7989	3.29246	0.00348836	0.0222812	1.65206
NDUFV1	11.1526	-3.31815	0.00351448	0.0223691	1.65035
LCP1	6.83476	-4.32627	0.00352415	0.0223883	1.64998
CEBPA	3.56839	-5.53053	0.00354577	0.0224833	1.64814
ACTN1	3.71594	-5.64727	0.00360869	0.0228392	1.64132
PSME1	30.6571	2.08073	0.00362404	0.0228505	1.6411
UBALD1	13.4955	3.23604	0.00361855	0.0228505	1.6411
EGFL7	5.68085	-4.61087	0.00364435	0.0229222	1.63974
TMEM14B	18.7397	2.55782	0.00364903	0.0229222	1.63974
TMEM63B	9.05338	3.60205	0.00367048	0.023014	1.63801
PPP1R3B	6.65721	4.90089	0.00371324	0.0232388	1.63379
ZFAND6	14.8254	2.93916	0.00374634	0.0234025	1.63074
CORO1A	3.53177	-5.5227	0.00382122	0.0237785	1.62382
ANXA1	8.22816	-3.73709	0.00384124	0.0237785	1.62382
S100A10	55.7949	2.02142	0.00383833	0.0237785	1.62382
ATP6V0E1	31.5405	2.31912	0.00384185	0.0237785	1.62382
TBC1D22B	7.82339	4.22237	0.00383697	0.0237785	1.62382
IP6K1	13.159	2.95662	0.00385917	0.0238419	1.62266
GAMT	4.42004	-4.92747	0.00396317	0.0244396	1.61191
LRRC45	4.70867	-5.02662	0.00403782	0.0248543	1.6046
AQP3	7.19816	4.16511	0.0040597	0.0249434	1.60304
C1QTNF4	3.43705	-5.4865	0.00408647	0.0250622	1.60098
COX6A1	76.78	1.69183	0.00409789	0.0250761	1.60074
GTPBP2	3.98806	5.13939	0.00410363	0.0250761	1.60074
ZBTB17	7.62583	-3.80644	0.0041157	0.0250869	1.60055
RETREG2	9.32444	3.94304	0.0041203	0.0250869	1.60055
LGALS3	56.9691	2.70476	0.00417145	0.0253525	1.59598
CLK3	9.46387	3.58591	0.00423467	0.0256903	1.59023
HLA-DRA	12.0656	-3.38419	0.00426926	0.0258536	1.58748
TMEM160	16.3769	-2.79678	0.00428233	0.0258862	1.58693
H3C10	7.3885	4.13698	0.00429137	0.0258944	1.58679
VAV1	3.35129	-5.46617	0.00432249	0.0260355	1.58443
CD53	4.43024	-4.8946	0.00435068	0.0261584	1.58239
FURIN	10.204	3.58744	0.00438105	0.0262941	1.58014
PPIF	6.83394	-3.9507	0.00441884	0.0264737	1.57718
CALCOCO2	9.09415	3.42116	0.00448059	0.026796	1.57193
FZR1	10.9719	3.51052	0.0045144	0.0269503	1.56944
CDH1	5.48373	4.621	0.00456357	0.0271956	1.5655
CD63	7.24143	-3.83164	0.00458747	0.0272898	1.564
DNAJA4	3.91518	5.13239	0.00462803	0.0274825	1.56094
PCGF5	5.95505	4.73594	0.00468598	0.0277776	1.55631
PDIA4	6.70414	-3.61539	0.00469445	0.0277789	1.55628
TRABD	5.99091	-3.97442	0.00472524	0.0279121	1.55421
ACAP3	7.72815	-4.16439	0.00477362	0.0281485	1.55055
TRIAP1	11.6018	3.26955	0.00479725	0.0282384	1.54916
UAP1L1	3.2079	-5.41787	0.00483172	0.0282438	1.54908
RASGRP2	3.2079	-5.41787	0.00483172	0.0282438	1.54908
OAZ1	166.859	1.84714	0.004817	0.0282438	1.54908
RAD21	17.821	2.43316	0.00481087	0.0282438	1.54908
LAMTOR5	26.2722	2.44105	0.0049241	0.0286842	1.54236
RFFL	3.98949	5.13221	0.00491805	0.0286842	1.54236
PGGHG	3.31111	-5.46981	0.00507967	0.0294884	1.53035
PLEKHO1	3.12925	-5.36892	0.00507631	0.0294884	1.53035
F13A1	4.16447	-4.83707	0.0051322	0.029742	1.52663
UBE2D3	22.1464	2.32332	0.00514468	0.0297631	1.52632
NISCH	5.48429	-4.36774	0.00522512	0.030125	1.52107
RPL10	280.505	-1.73606	0.00522325	0.030125	1.52107
MAN2C1	8.25805	-3.52263	0.0052684	0.0301378	1.52089
PLP2	10.3989	-2.94171	0.00526823	0.0301378	1.52089
WIPI2	17.2151	2.47225	0.00526995	0.0301378	1.52089
SUPT4H1	13.1063	2.86712	0.00526729	0.0301378	1.52089
STX5	11.8476	2.95772	0.0052721	0.0301378	1.52089
P2RX1	3.8343	-5.68213	0.00532622	0.0303956	1.51719
ESYT1	3.8785	-5.6759	0.00537439	0.030614	1.51408
NR3C1	8.56454	3.91789	0.00538268	0.030614	1.51408
RTN3	23.1573	2.30325	0.00541071	0.0307215	1.51256
HLA-E	7.96633	-3.09694	0.00544012	0.0308365	1.51093
ILRUN	12.3134	2.78904	0.00545029	0.0308422	1.51085
MYH9	8.29246	-3.23208	0.00546048	0.030848	1.51077
DCUN1D1	6.68065	4.05259	0.0055968	0.0315652	1.50079
RGS19	3.1413	-5.37181	0.00563149	0.0317077	1.49883
NSUN3	3.90639	5.10073	0.0056689	0.0318651	1.49669
CREBRF	4.44236	5.28486	0.00569825	0.0319767	1.49517
E2F4	17.3245	2.39231	0.00582039	0.0326077	1.48668
RILP	8.39146	3.40247	0.00583489	0.0326347	1.48632
PRDX5	44.3415	1.81543	0.00590218	0.0329563	1.48206
CARD9	3.14671	-5.40219	0.00591885	0.0329947	1.48156
MPC2	7.52323	3.51476	0.0059368	0.03304	1.48096
PCOLCE	3.87014	-5.7213	0.00612014	0.0339589	1.46905
FCHO2	5.67027	4.66424	0.00612208	0.0339589	1.46905
ATF4	43.9205	1.76313	0.00614075	0.0339782	1.4688
TUFT1	5.31848	4.5711	0.00614575	0.0339782	1.4688
WASHC2A	10.6832	3.5637	0.0062246	0.0343577	1.46398
ARFGAP1	10.4429	-2.97847	0.00627062	0.034509	1.46207
RP13-122B23.13	11.2748	-2.97269	0.0062725	0.034509	1.46207
CLCN3	7.11785	4.2979	0.00644969	0.0354259	1.45068
PDCD10	10.414	3.09127	0.00661029	0.0362489	1.4407
MACO1	5.25289	4.55163	0.00670335	0.0366995	1.43534
AARS1	10.2586	3.07361	0.00672088	0.0367357	1.43491
RNF14	7.15198	4.15345	0.00674141	0.0367882	1.43429
EVI2B	2.95589	-5.27702	0.0068397	0.0372642	1.42871
HERC1	5.83741	4.70833	0.00689906	0.0375269	1.42566
GP9	5.11873	-4.43982	0.00693958	0.0376864	1.42382
MDM2	6.66546	4.19606	0.00695892	0.0377306	1.42331
H1-5	3.65615	5.00615	0.00698911	0.0378333	1.42213
UIMC1	7.3025	4.34212	0.00700959	0.0378833	1.42155
ZC3HAV1	10.6088	3.28202	0.00715214	0.0385918	1.41351
RPS4X	146.993	-2.38894	0.00722119	0.0388398	1.41072
TIMM23	15.6099	2.36045	0.00721374	0.0388398	1.41072
TMEM259	15.4297	-2.80457	0.00730861	0.0392473	1.40619
FOS	7.75922	4.20185	0.00736289	0.0394759	1.40367
PTGES3	37.203	1.90691	0.00740593	0.0396435	1.40183
CITED4	2.93132	-5.27084	0.00743218	0.0397067	1.40114
TAZ	5.24836	-4.5112	0.00744132	0.0397067	1.40114
MAFK	8.13493	3.60531	0.00745862	0.039736	1.40082
RAC2	19.1413	-2.66992	0.00762705	0.0405692	1.3918
CD52	13.3883	-2.59304	0.00770178	0.040902	1.38826
MAN2B1	5.4257	-3.80478	0.0077255	0.0409634	1.3876
EVL	2.87013	-5.2549	0.00782078	0.0414034	1.38296
CISD2	6.16314	3.93071	0.0078645	0.0415695	1.38123
ENO1	68.2874	-1.892	0.00791906	0.0417923	1.3789
MMS19	2.84912	-5.23228	0.00794058	0.0418403	1.37841
ELOB	79.4765	1.73336	0.00800778	0.0421241	1.37547
STXBP3	9.50677	3.10725	0.00801947	0.0421241	1.37547
TMEM9B	11.8792	2.578	0.00807299	0.0422733	1.37393
CA2	7.21994	3.57575	0.00806276	0.0422733	1.37393
TIMP1	9.12214	-3.05321	0.00809264	0.0423104	1.37355
MARK3	5.00313	4.47892	0.00842176	0.0439629	1.35691
PIP5K1B	3.36995	4.89816	0.00850075	0.0443066	1.35353
ABHD4	10.1521	2.97893	0.00865391	0.0450351	1.34645
H4C3	9.17569	3.46211	0.00871964	0.0453071	1.34383
IRS2	8.84628	3.37262	0.00885144	0.0459211	1.33799
NME3	3.00997	-5.3229	0.00896475	0.0464374	1.33313
TSC22D4	18.616	2.19565	0.00900429	0.0465706	1.33189
RPL18A	464.777	-1.57148	0.00903891	0.0466048	1.33157
IGF2BP2	11.0476	2.91558	0.00905244	0.0466048	1.33157
LSM10	15.0296	2.96496	0.0090468	0.0466048	1.33157
PHF23	13.0254	2.78777	0.00912585	0.046911	1.32873
TMEM205	7.78874	-3.3839	0.0091504	0.0469459	1.3284
CALCOCO1	8.47746	3.30577	0.00916052	0.0469459	1.3284
CAPN2	2.86348	-5.28325	0.0092517	0.0472673	1.32544
DOHH	7.16544	3.53614	0.00925796	0.0472673	1.32544
KDM7A	3.57353	4.96984	0.00926534	0.0472673	1.32544
ITM2B	25.0359	2.04512	0.00930692	0.0474076	1.32415
C12orf57	9.26649	-2.68997	0.00935703	0.0475908	1.32248
KANK2	12.4572	2.8435	0.00937867	0.047629	1.32213
ITGA5	3.63772	-4.64799	0.00956337	0.0484938	1.31431
MFNG	4.70231	-4.30234	0.00965681	0.0488505	1.31113
PER1	7.60609	4.16993	0.00966273	0.0488505	1.31113
CNPY3	4.57638	-4.29122	0.00975866	0.0491877	1.30814
RAP1GAP	3.25089	4.85377	0.00974791	0.0491877	1.30814
RACK1	126.307	-1.91309	0.00980481	0.0493359	1.30684
BBOF1	3.38888	4.89587	0.00981736	0.0493359	1.30684
PCBD1	5.21619	-3.97688	0.00986244	0.0494886	1.30549
NIBAN2	4.66089	-4.35088	0.00991447	0.0496555	1.30403
PTK2B	13.5157	2.80904	0.0099252	0.0496555	1.30403
CLP1	3.37137	4.88916	0.0100584	0.0502471	1.29889
CD68	3.6725	-4.61128	0.0101305	0.0504833	1.29685
TMEM115	9.44943	2.8629	0.0101356	0.0504833	1.29685
PIP4P1	10.6224	3.05283	0.0101921	0.0506896	1.29508
MIER2	4.59739	-4.30833	0.0102466	0.0508854	1.29341
ASNS	4.54202	4.36773	0.0103148	0.0511484	1.29117
RPL10A	146.164	-2.09229	0.0103772	0.0513825	1.28918
INPP5K	6.62426	3.52042	0.0104924	0.0518766	1.28503
TNFRSF1A	4.41553	-4.22818	0.0105479	0.0520743	1.28338
ABRACL	5.84875	-3.71442	0.0105726	0.0521199	1.283
CSRP1	3.58009	-4.62255	0.0106305	0.0523289	1.28126
CSDE1	31.6839	1.9782	0.0106704	0.0524485	1.28027
ARF3	3.48893	-4.5746	0.0108367	0.0530116	1.27563
DDX3X	15.9603	2.33564	0.0108239	0.0530116	1.27563
MORC3	6.53956	3.93814	0.0108046	0.0530116	1.27563
AQP1	3.16732	4.81861	0.0108479	0.0530116	1.27563
ZNF692	6.37707	-3.86613	0.0108899	0.0530627	1.27521
PI4K2A	7.62519	3.13955	0.0108762	0.0530627	1.27521
SQSTM1	48.453	1.97047	0.0109617	0.0533354	1.27298
HTRA3	2.69011	-5.18805	0.0111038	0.0539489	1.26802
CSK	5.12503	-3.94721	0.0111383	0.0539607	1.26792
ASCC2	5.81325	3.83905	0.0111319	0.0539607	1.26792
S1PR4	4.43114	-4.22047	0.0111632	0.0540037	1.26758
NADSYN1	9.07083	-2.74415	0.0112147	0.05409	1.26688
UBE2O	7.70307	3.24998	0.0112172	0.05409	1.26688
KIF26A	3.38936	4.89378	0.0112293	0.05409	1.26688
MAB21L3	4.18454	-4.7249	0.0112896	0.0542253	1.2658
LSM7	24.0599	-2.13298	0.0112773	0.0542253	1.2658
TDP2	7.92891	3.19783	0.0113701	0.0545344	1.26333
DAPK1	7.93627	3.29867	0.0115042	0.055099	1.25886
RNASE6	3.89454	-4.70366	0.0116767	0.0558457	1.25301
AKR1A1	3.50098	-4.5768	0.0117629	0.0561783	1.25043
ETHE1	3.81726	-4.56158	0.0118354	0.0564444	1.24838
ATP6V1F	22.6475	-1.95455	0.0120097	0.0571948	1.24264
HDHD5	2.55693	-5.07819	0.0120542	0.0572445	1.24227
ANKLE1	4.41185	4.23634	0.0120399	0.0572445	1.24227
ZFYVE21	7.25151	3.39227	0.0121132	0.0574437	1.24076
CFL1	56.2209	-2.30001	0.012185	0.0576222	1.23941
HEBP1	12.9245	2.36977	0.0121727	0.0576222	1.23941
ISG20	6.01149	3.66554	0.0122116	0.0576669	1.23907
MVD	8.44846	-2.72077	0.0123066	0.0580339	1.23632
TEX54	3.46656	-5.52128	0.0123805	0.058277	1.2345
HPGD	2.67575	-5.1319	0.0123927	0.058277	1.2345
NT5C3A	6.08437	3.66701	0.0125816	0.0590002	1.22915
ATF1	3.13865	4.78666	0.012569	0.0590002	1.22915
PPP1R14B	13.14	-2.58831	0.0126406	0.0591148	1.2283
DDI2	4.34905	4.27651	0.0126411	0.0591148	1.2283
KCTD20	8.37204	2.99314	0.0126631	0.0591356	1.22815
C1orf162	2.59355	-5.08881	0.0126916	0.0591866	1.22778
LYL1	124.219	1.86016	0.0128414	0.0598024	1.22328
MFGE8	2.60791	-5.14682	0.0129285	0.0601249	1.22095
UCN	2.99436	-5.32991	0.0129527	0.0601544	1.22073
ID3	3.25579	-5.46825	0.0130728	0.0606282	1.21733
RRAD	6.10082	4.07588	0.0131717	0.0610029	1.21465
ATG4D	11.7464	2.36166	0.0132807	0.061423	1.21167
ANXA7	13.8887	2.2483	0.0134201	0.0619827	1.20773
HDC	2.51134	-5.04488	0.0135575	0.062446	1.2045
HMGN5	4.44319	-4.23281	0.0135523	0.062446	1.2045
NFKBIB	5.4633	3.90225	0.0136733	0.0628935	1.20139
RNF5	17.462	2.1088	0.0139862	0.0641912	1.19252
DEPP1	5.36085	3.71873	0.0139936	0.0641912	1.19252
RPL13	522.543	-1.61986	0.014017	0.0642112	1.19239
EIF1AY	37.4837	7.4478	0.0140852	0.0644358	1.19087
GSN	4.92323	-3.47283	0.0141397	0.0645974	1.18979
LDHB	20.7537	-2.76967	0.0142207	0.0648794	1.18789
FIBP	7.26865	-3.27733	0.0142714	0.0650227	1.18693
TUBA1A	5.58624	-4.14527	0.0143551	0.0653158	1.18498
PPME1	7.76408	2.9828	0.0144559	0.0656856	1.18253
CDIPT	16.8913	2.17747	0.0145466	0.0660084	1.1804
FSTL1	3.70573	-5.6537	0.0147573	0.0668744	1.17474
VAT1	4.73858	-3.84008	0.014916	0.0674122	1.17126
PPOX	2.954	4.70396	0.0149145	0.0674122	1.17126
RPL36AL	71.7407	1.51142	0.0149678	0.0675559	1.17034
TMSB10	167.442	-5.1923	0.0150288	0.0677401	1.16915
ADAP1	2.47117	-5.05236	0.0151509	0.0680174	1.16738
CCM2	7.09861	-3.57789	0.0151468	0.0680174	1.16738
DPM2	27.1453	1.82673	0.0151257	0.0680174	1.16738
KCNAB2	2.76507	-5.14604	0.0152848	0.0685142	1.16422
INSL3	2.48678	-5.03773	0.0153052	0.0685142	1.16422
EMILIN1	2.41353	-5.01607	0.0153235	0.0685142	1.16422
HMGN3	5.93014	-3.46041	0.015343	0.0685142	1.16422
PYGL	2.45371	-5.00784	0.0155177	0.069203	1.15988
MBOAT1	2.65118	-5.12556	0.0156366	0.0696406	1.15714
PRAC1	3.77976	-5.65012	0.0157056	0.0698559	1.1558
H4C15	4.59122	-3.80105	0.0160222	0.0710759	1.14828
CXXC1	5.11388	-3.751	0.0160152	0.0710759	1.14828
DNAJA1	22.4133	1.95622	0.0160879	0.0711647	1.14774
PIK3IP1	4.38549	4.283	0.0161056	0.0711647	1.14774
CBX7	4.38549	4.283	0.0161056	0.0711647	1.14774
QSOX1	2.36795	-4.98152	0.0161848	0.0714212	1.14617
MFSD14A	5.29711	3.85753	0.0162484	0.0716078	1.14504
ZYX	2.50469	-5.08014	0.016348	0.0719526	1.14295
TRIR	24.5662	-1.91818	0.016457	0.0723379	1.14063
MRC2	3.32992	-4.53881	0.016511	0.0724804	1.13978
STK17A	2.97245	4.70488	0.0166743	0.0731019	1.13607
HNRNPK	40.0033	1.57198	0.0167028	0.0731319	1.13589
NAP1L4	14.2191	2.18633	0.0168375	0.0736258	1.13297
SLC26A6	2.42559	-5.01876	0.0169217	0.0737067	1.13249
PARP6	2.42559	-5.01876	0.0169217	0.0737067	1.13249
CD300LF	2.42559	-5.01876	0.0169217	0.0737067	1.13249
AHCY	6.71162	-2.85719	0.0169722	0.0738312	1.13176
GOLGA7	7.96921	3.22547	0.0170412	0.0740359	1.13056
REEP4	15.3964	2.23654	0.0171412	0.0743326	1.12882
MLXIP	10.4771	2.75539	0.0171537	0.0743326	1.12882
KIAA0232	6.99635	3.77757	0.0172321	0.0745764	1.1274
NPM1	46.7486	-1.83585	0.0172549	0.0745794	1.12738
ARHGDIA	31.3074	-1.66168	0.0174332	0.0752534	1.12347
WASHC2C	8.45519	2.91338	0.0176174	0.0759511	1.11947
EIF3J	10.3176	2.40539	0.0176943	0.0761851	1.11813
RILPL2	3.14575	-4.38579	0.0179735	0.0772884	1.11189
RPL23	30.0726	-1.75686	0.0179977	0.0772938	1.11186
CAPS	3.31337	-4.40447	0.0182061	0.0778907	1.10851
YIPF3	20.381	2.01835	0.0181951	0.0778907	1.10851
HSPA13	7.89002	2.89575	0.0182009	0.0778907	1.10851
NUP88	7.78894	2.87506	0.0182922	0.0781042	1.10733
ABCC4	6.38161	3.35075	0.0183024	0.0781042	1.10733
CD2AP	3.93262	4.12625	0.0183733	0.0783074	1.1062
HAGHL	2.34338	-4.97307	0.018531	0.0787803	1.10358
APOBR	2.34338	-4.97307	0.018531	0.0787803	1.10358
HSPE1	2.76887	4.6208	0.0186039	0.0789904	1.10243
ZRANB1	4.03418	4.15999	0.018714	0.0793579	1.10041
SERTAD1	7.71511	3.15056	0.0188352	0.0797713	1.09815
DPP7	10.0145	-2.25739	0.0190065	0.0803957	1.09477
TSEN54	2.46221	-5.03006	0.0191624	0.0807537	1.09284
RRBP1	2.30676	-4.96151	0.0192046	0.0807537	1.09284
SCO2	4.88615	-3.4584	0.019185	0.0807537	1.09284
REX1BD	14.1275	-2.05786	0.0192111	0.0807537	1.09284
PLIN2	16.3792	1.94038	0.0191637	0.0807537	1.09284
MMD	3.84905	4.09587	0.0193137	0.0810839	1.09107
AC006486.9	9.60178	2.69197	0.0196321	0.0823181	1.0845
D2HGDH	2.61996	-5.1453	0.0197065	0.0824246	1.08394
PDIA6	9.34069	-2.51426	0.0196925	0.0824246	1.08394
SRSF8	7.64845	2.93388	0.0197327	0.0824312	1.08391
RHD	2.73291	4.6126	0.0197571	0.0824312	1.08391
C17orf98	2.54441	-5.07468	0.0198114	0.0824775	1.08366
JAK3	2.35899	-4.95757	0.0198171	0.0824775	1.08366
NEK7	2.87185	4.65442	0.0198468	0.0824988	1.08355
ATP1B2	2.86266	4.69316	0.0199514	0.0828317	1.0818
ATP5MC2	20.106	-2.27099	0.0200376	0.0830603	1.08061
UBE2M	24.4341	1.80923	0.0200558	0.0830603	1.08061
RPS18	346.665	-1.43851	0.0201518	0.0833551	1.07907
NDEL1	6.10954	3.55521	0.020184	0.0833861	1.07891
PGAM1	15.0865	-1.9878	0.0204489	0.0843768	1.07378
ST6GALNAC4	8.41002	2.53448	0.0205339	0.0846239	1.07251
ITGB3	2.27679	-4.90935	0.0206509	0.0850019	1.07057
GFI1B	14.5024	2.11379	0.0207081	0.0851332	1.0699
CD74	5.12763	-3.51976	0.0208884	0.0857699	1.06667
SLC25A29	2.2978	-4.93746	0.0209741	0.0859122	1.06595
LRP10	8.58637	2.74564	0.0209673	0.0859122	1.06595
SRM	8.16397	-2.93096	0.0211465	0.0864082	1.06345
TMUB2	7.53646	3.10648	0.0211414	0.0864082	1.06345
H4C14	2.66779	4.57114	0.0211765	0.0864259	1.06336
SIK3	5.55309	3.67937	0.0212123	0.0864671	1.06315
LPXN	4.50991	-3.30198	0.02128	0.086638	1.06229
ITGB2	2.95678	-4.30526	0.0213349	0.0867569	1.0617
ANXA6	2.67806	-5.177	0.0214725	0.087211	1.05943
BCAT2	2.95322	-4.32378	0.0216529	0.08768	1.0571
SELENOW	7.10204	-3.05992	0.0216347	0.08768	1.0571
PCMTD2	5.04782	3.78934	0.0216661	0.08768	1.0571
IRF9	7.08359	3.00916	0.0217335	0.0878473	1.05627
DBN1	2.27014	-4.9483	0.0219247	0.0883019	1.05403
UPK3BL2	3.20125	-4.28975	0.0218904	0.0883019	1.05403
TMEM123	4.26544	-3.45613	0.0219193	0.0883019	1.05403
CLTC	12.0709	2.21026	0.0220151	0.08856	1.05276
STAT5A	2.93221	-4.2996	0.0220663	0.08866	1.05227
USP7	7.09207	3.01631	0.0221502	0.0888912	1.05114
NOP56	7.68698	-2.61519	0.0222698	0.0891586	1.04984
MAFG	10.9553	2.37264	0.0222651	0.0891586	1.04984
STAM	4.72476	3.5286	0.0223004	0.0891752	1.04976
AKT1S1	14.6133	2.05079	0.0224856	0.0897027	1.04719
PNPLA8	3.68239	4.03035	0.0224843	0.0897027	1.04719
OGDH	7.58773	2.83266	0.0226847	0.0903896	1.04388
APOC1	3.57361	5.01473	0.0227418	0.09051	1.0433
IMPDH2	15.0943	-1.96979	0.0228091	0.0906709	1.04253
EIF3G	28.7241	-1.676	0.0228878	0.0908766	1.04155
EIF6	10.3818	-2.41859	0.0229887	0.0910623	1.04066
RPS15	417.802	-1.3327	0.0229743	0.0910623	1.04066
ATP13A1	4.94823	-3.12054	0.0234228	0.0926728	1.03305
CASP4	2.9112	-4.27524	0.0235865	0.0932108	1.03053
MAST3	6.48964	3.36101	0.0236302	0.093274	1.03024
BUD31	12.2788	2.1882	0.0237152	0.0935002	1.02919
BTBD2	3.57202	-3.93717	0.0240558	0.0947319	1.0235
H2BC4	4.96472	3.76666	0.0241552	0.0950122	1.02222
PCED1A	2.54487	-5.07543	0.0242098	0.095116	1.02175
NAA10	6.6822	-2.58914	0.0242562	0.0951873	1.02142
TUT7	3.85048	4.08985	0.0244723	0.0959233	1.01808
NPM3	5.32571	-3.08984	0.0245121	0.0959675	1.01788
GOT1	7.51051	2.57555	0.0245935	0.0961745	1.01694
STAG2	2.68767	4.55937	0.0246371	0.0962333	1.01667
LRRC24	2.89203	-4.30929	0.0246786	0.0962838	1.01645
TAF11L5	2.63017	-5.10605	0.0247779	0.0964475	1.01571
SPDL1	2.63017	-5.10605	0.0247779	0.0964475	1.01571
SESN3	4.78007	3.70736	0.0248289	0.0965344	1.01532
RP11-326C3.17	2.85897	-4.28341	0.0249594	0.0969301	1.01354
ZNF217	5.94767	3.23797	0.0250937	0.0973394	1.01171
G6PC3	2.78882	-4.2465	0.0254485	0.0983757	1.00711
CCDC61	2.78882	-4.2465	0.0254485	0.0983757	1.00711
CDK5	2.829	-4.23538	0.025416	0.0983757	1.00711
PTP4A3	2.4466	-5.04017	0.0255666	0.0983802	1.00709
WASF2	12.2042	2.12655	0.0255539	0.0983802	1.00709
OGA	12.3049	2.31244	0.0255393	0.0983802	1.00709
EIF5	16.1406	2.42148	0.025566	0.0983802	1.00709
SLC18B1	2.6041	4.51548	0.025815	0.0991095	1.00388
SLC2A4	2.6041	4.51548	0.025815	0.0991095	1.00388
IRF1	4.95154	3.50133	0.0259983	0.0996996	1.00131
OAZ2	9.1888	2.58885	0.0260692	0.0998577	1.00062
FAM20B	6.21589	3.30743	0.0262667	0.1005	0.997834
HJURP	6.74521	2.66027	0.0263485	0.100699	0.996976
SAPCD1	3.1498	-5.38725	0.026475	0.100863	0.996269
TYMP	3.1498	-5.38725	0.026475	0.100863	0.996269
CLIC1	24.473	-1.5758	0.0264813	0.100863	0.996269
MFSD2B	2.58659	4.50681	0.0265656	0.101069	0.995381
IER5	7.31696	2.96093	0.0267616	0.1017	0.992678
H3-3B	33.6799	1.70295	0.0268159	0.101791	0.992289
FPGS	5.64876	-2.95043	0.026919	0.102068	0.991111
BAZ1A	5.41064	-2.82278	0.027004	0.102275	0.990231
RAB5B	10.8526	2.33992	0.0271	0.102523	0.989177
NECTIN2	2.7522	-4.23786	0.0273526	0.102901	0.987582
DMAP1	9.00781	-2.26548	0.027259	0.102901	0.987582
GID8	7.08726	2.72003	0.0273477	0.102901	0.987582
RELB	6.78807	3.05338	0.027285	0.102901	0.987582
SLC14A1	5.59114	3.26405	0.0273365	0.102901	0.987582
PPP1R15B	5.30494	3.18118	0.0274282	0.10307	0.986868
UBL5	25.1485	1.71563	0.0274626	0.103084	0.986808
FAM89B	14.4888	2.03384	0.0275097	0.103146	0.986547
COLGALT1	5.1058	-3.22641	0.0276711	0.103521	0.984974
C9orf16	21.2886	-2.22163	0.0276523	0.103521	0.984974
AC004076.7	2.52695	-5.03902	0.0278093	0.103807	0.983774
MTMR3	5.94678	3.09698	0.0278075	0.103807	0.983774
TXNDC5	5.6424	-3.12255	0.0278822	0.103849	0.983598
H2AX	46.684	1.39882	0.0278691	0.103849	0.983598
JMJD1C	3.68381	4.02352	0.0279605	0.104025	0.98286
PA2G4	18.7725	1.83641	0.0280718	0.104324	0.981615
CARD19	5.11761	-2.94852	0.0282101	0.104451	0.981087
LAMTOR4	48.2768	-1.34626	0.028261	0.104451	0.981087
SH2B3	9.81182	2.39969	0.0282065	0.104451	0.981087
TFE3	6.50507	3.2467	0.0281554	0.104451	0.981087
DCP1B	3.60024	3.98983	0.0282564	0.104451	0.981087
HLA-DPA1	4.76529	-3.41255	0.0283358	0.104479	0.980969
CD99	15.934	-1.7788	0.0283618	0.104479	0.980969
KLHDC8B	6.98386	2.6037	0.0283063	0.104479	0.980969
PICALM	9.14036	2.26678	0.0284074	0.104533	0.980746
SULT1A1	2.40102	-5.00757	0.0286327	0.105132	0.978265
MFN2	8.31683	2.52681	0.0286066	0.105132	0.978265
TNFSF12-TNFSF13	2.78341	-4.20429	0.028701	0.105268	0.977702
NDUFA6	13.7835	1.91656	0.0287658	0.105332	0.97744
ZBTB7A	8.79201	2.45985	0.0287809	0.105332	0.97744
KDM5D	4.43452	4.3065	0.0288144	0.10534	0.977407
CAV1	2.93903	-5.32272	0.0289041	0.105553	0.976528
CLUH	3.41967	-3.87838	0.0289611	0.105647	0.976143
P4HB	13.5755	-2.02294	0.0292425	0.106558	0.972414
MYO9B	3.50324	-3.68079	0.0293928	0.10699	0.970657
TMC5	2.70566	4.56606	0.0296085	0.107659	0.967951
RPL3	236.562	-1.67588	0.0296788	0.107798	0.96739
ABCG2	2.41898	4.41987	0.0298371	0.108256	0.965548
VPS26A	7.26122	2.51721	0.0299186	0.108435	0.964832
TCEANC	2.52101	4.46672	0.0300767	0.108774	0.963477
MBNL3	2.52101	4.46672	0.0300767	0.108774	0.963477
TTC1	6.04947	2.86817	0.0301487	0.108917	0.962905
S100A8	12.6018	-2.58472	0.0301988	0.108981	0.962649
ARRDC3	6.90308	2.6767	0.030487	0.109903	0.958989
CD55	11.2808	2.29561	0.0305701	0.110085	0.958271
H2AC6	20.1516	2.13932	0.0306104	0.110113	0.958163
TSPAN32	2.69766	-4.18286	0.030802	0.110683	0.955918
RPS26	21.4829	-1.63245	0.0310966	0.111623	0.952247
S100A4	58.5497	-2.27928	0.0311808	0.111806	0.951535
AFF1	4.84572	3.55774	0.0314734	0.112735	0.947941
EPS15L1	3.66225	-3.71147	0.0317286	0.113348	0.945588
PSAP	65.9029	1.52519	0.0317984	0.113348	0.945588
C6orf62	21.6081	1.85598	0.0317301	0.113348	0.945588
XK	4.81075	3.29201	0.0318464	0.113348	0.945588
NCEH1	3.29463	3.88497	0.0317837	0.113348	0.945588
FAM131A	2.43744	4.42	0.0318396	0.113348	0.945588
PPP2CA	7.17813	2.49725	0.0319961	0.11364	0.944469
DCAF6	5.30309	3.0452	0.0319929	0.11364	0.944469
PPP1R18	2.66459	-4.15373	0.0321353	0.113982	0.943163
SERF2	58.3252	1.58603	0.0321601	0.113982	0.943163
DAP	22.8547	1.82602	0.0322373	0.113998	0.943104
MARCHF2	7.94064	2.36779	0.032252	0.113998	0.943104
KLF13	5.27187	2.93147	0.032266	0.113998	0.943104
IRF2	3.33202	3.87926	0.0323862	0.114302	0.941946
S100A16	2.81124	-5.25923	0.0326273	0.114672	0.940542
CCN2	2.81124	-5.25923	0.0326273	0.114672	0.940542
SERPINE1	2.81124	-5.25923	0.0326273	0.114672	0.940542
TSG101	5.69952	2.89386	0.0325254	0.114672	0.940542
UNC13D	5.64301	-2.76019	0.0329991	0.115858	0.936073
FSCN1	3.39201	-3.89402	0.0335116	0.117413	0.930285
SESN1	4.61299	3.47955	0.0335099	0.117413	0.930285
CD81	3.86297	-4.11533	0.0336388	0.117736	0.929091
COPRS	5.68153	-2.75531	0.0337628	0.117925	0.928396
NFIX	7.25827	2.81551	0.0337551	0.117925	0.928396
DHRS4L2	2.59444	-4.11261	0.0340518	0.118811	0.925144
RNF139	4.42834	3.41691	0.0340875	0.118812	0.925139
KCNH2	4.25248	3.39224	0.0342194	0.119149	0.923911
HECTD3	5.80155	2.92151	0.0344047	0.11967	0.922015
PCBP2	51.2408	1.31603	0.0345931	0.120201	0.920091
CDK10	2.94967	-4.33949	0.0347284	0.120513	0.918967
HLA-DRB1	5.35686	-3.02518	0.0348288	0.120513	0.918967
PLIN3	4.41299	-2.93278	0.0348617	0.120513	0.918967
ACADVL	19.9841	-1.7674	0.0347628	0.120513	0.918967
TCF3	8.00765	2.37955	0.0347936	0.120513	0.918967
CALU	4.93849	-3.1468	0.0349083	0.12055	0.918832
EZH1	4.66154	3.49781	0.0355972	0.122803	0.910791
NMRAL1	3.24631	-3.79533	0.0359039	0.123707	0.907607
B3GAT3	4.8303	-2.80956	0.0359857	0.123707	0.907607
ECHS1	8.1342	-2.33704	0.0360296	0.123707	0.907607
RPL39	464.991	-1.32337	0.0359397	0.123707	0.907607
MGAT3	4.41605	3.32181	0.0360429	0.123707	0.907607
ZNRD2	13.2085	2.06628	0.0361306	0.123853	0.907094
LBR	8.16803	2.29072	0.036159	0.123853	0.907094
H2AC17	2.31885	4.35287	0.0362535	0.12405	0.906402
CHMP2A	15.4474	1.82439	0.0366685	0.125343	0.9019
HEXA	2.51224	-4.06819	0.0368703	0.125905	0.899957
INTS1	6.08228	-2.47468	0.0369238	0.12596	0.899768
RAP1A	10.923	1.99406	0.0369913	0.126063	0.899414
MAP4K5	5.09203	3.28231	0.0373076	0.127012	0.896155
H2BC12	27.3112	1.67081	0.0374638	0.127415	0.894781
DHX40	5.71845	2.8996	0.037565	0.12763	0.894047
TONSL	2.59088	-4.13437	0.0377399	0.127966	0.892905
CXXC5	4.3464	-2.89048	0.0377041	0.127966	0.892905
SCYL1	7.08958	2.83262	0.0378006	0.128043	0.892645
TUBA4A	12.118	2.11765	0.0378554	0.1281	0.892452
RAB7A	19.496	1.77522	0.0384806	0.130084	0.885774
GUCD1	8.01055	2.23414	0.0385804	0.130291	0.885085
MAGED1	2.65438	-4.20874	0.038828	0.130734	0.883612
RPL37A	33.1656	-1.72489	0.038828	0.130734	0.883612
CCDC28A	7.01009	2.36976	0.0388214	0.130734	0.883612
TAGLN2	29.6639	-1.96797	0.0388923	0.13082	0.883327
MRFAP1L1	9.67589	2.02632	0.0389959	0.131037	0.882606
MAPK1	7.94391	2.44905	0.0390567	0.131111	0.882362
IFRD2	11.1614	2.08195	0.0392795	0.13153	0.880974
CIR1	9.00153	2.25215	0.0392803	0.13153	0.880974
ALDH3B1	3.35433	3.74878	0.039299	0.13153	0.880974
SLC3A2	22.0541	1.59573	0.0394079	0.131764	0.880203
CCNI	27.277	1.46512	0.0397285	0.132493	0.877807
ZNHIT2	6.8366	2.55796	0.039744	0.132493	0.877807
STX2	4.95504	3.07621	0.0397316	0.132493	0.877807
NCF1	2.47206	-4.08093	0.0399886	0.132783	0.876859
METTL17	3.72836	-3.48007	0.0399695	0.132783	0.876859
RPL7	167.195	-1.26513	0.0399783	0.132783	0.876859
NINJ2	5.22266	3.22144	0.0399422	0.132783	0.876859
PUS1	3.30394	-3.83219	0.0400645	0.132904	0.876463
IL2RG	2.49123	-4.03918	0.0401468	0.133046	0.876
SPG7	4.3594	-3.27264	0.0408278	0.135169	0.869122
DGCR6L	5.10669	-2.96855	0.0409922	0.13558	0.867803
LOXL1	2.55568	-5.12307	0.0419276	0.138486	0.858593
EHD1	9.88042	2.05309	0.0419531	0.138486	0.858593
DYRK3	4.05951	3.28447	0.0420447	0.138517	0.858496
QSOX2	3.13081	3.78494	0.0420139	0.138517	0.858496
TFR2	3.25325	3.70317	0.0424817	0.13982	0.854431
CHKB	2.73968	-4.232	0.0425835	0.139846	0.854351
RPL6	222.262	-1.39078	0.0427271	0.139846	0.854351
DPCD	6.17991	2.68563	0.0425748	0.139846	0.854351
FNBP1L	5.07411	3.11662	0.0427387	0.139846	0.854351
FAM83A	3.14647	3.70314	0.0426471	0.139846	0.854351
KLHL24	3.26738	3.84273	0.0426693	0.139846	0.854351
RPLP0	197.729	-1.42265	0.0430887	0.140854	0.851231
CAP1	6.87083	-2.21833	0.0433729	0.14158	0.848997
MAP2K7	8.67003	2.2568	0.043395	0.14158	0.848997
H2AC7	2.27124	4.31383	0.043753	0.142472	0.84627
OSR2	2.27124	4.31383	0.043753	0.142472	0.84627
HDAC10	2.5453	-4.10128	0.0441433	0.143602	0.842839
RAB5A	6.65243	2.51172	0.0441853	0.143602	0.842839
RAB13	3.52734	-3.4075	0.0442567	0.143696	0.842557
PTP4A2	11.5997	1.83531	0.0443428	0.143836	0.842132
RALBP1	7.67479	2.30595	0.0445486	0.144365	0.840539
UQCR11	17.4769	1.67966	0.0447198	0.14478	0.839291
DCAF11	4.16628	3.22508	0.0448127	0.144942	0.838807
LMO4	3.74861	-3.00959	0.0452007	0.146056	0.83548
NPFF	2.78663	-4.13966	0.0452776	0.146165	0.835158
TFIP11	4.70481	2.99417	0.0453959	0.146406	0.834441
RHOG	12.0534	-1.89964	0.0456755	0.147108	0.832365
VEGFA	9.6733	2.42974	0.0457008	0.147108	0.832365
USP9X	6.28497	2.51982	0.046013	0.147971	0.829823
RPS2	376.408	-1.55324	0.0461409	0.148241	0.829032
AGFG1	4.81063	2.90195	0.0463511	0.148774	0.827473
HMGN1	20.0123	-1.88669	0.0465043	0.149124	0.826453
TAGLN	4.43186	-3.31995	0.0466433	0.149427	0.825571
SGMS1	4.08271	3.19421	0.0466976	0.149459	0.825478
ATAD3B	2.34428	-3.99932	0.0469693	0.150186	0.823371
RPS9	244.883	-1.30543	0.0471468	0.15061	0.822145
SCYGR1	2.51984	-5.06549	0.0474564	0.151312	0.820126
NDUFA2	30.6004	1.36243	0.047446	0.151312	0.820126
TRMT112	34.5497	1.30259	0.0475954	0.151612	0.819267
CCN1	2.42789	-5.04976	0.0477503	0.151675	0.819086
NAGLU	2.3809	-4.0094	0.0476725	0.151675	0.819086
ARHGAP45	2.49259	-3.91724	0.0477297	0.151675	0.819086
SMIM3	2.55568	-3.95435	0.0480054	0.152214	0.817546
HECA	5.17951	2.86453	0.0480104	0.152214	0.817546
TMEM14C	19.2191	1.95223	0.0480772	0.152282	0.817351
ACAA1	3.32447	-3.55518	0.0481697	0.152432	0.816924
NRBP1	14.7208	1.8503	0.0482755	0.152623	0.81638
MIEN1	7.02997	2.36462	0.0485527	0.153355	0.814301
FAM83D	2.87962	3.67102	0.0486265	0.153445	0.814048
YWHAH	12.0302	1.86824	0.048796	0.153835	0.812944
ATP5MG	27.3539	1.36849	0.049191	0.154791	0.810255
NARS1	11.1977	1.9128	0.0491477	0.154791	0.810255
CEP20	6.76128	2.30212	0.0492498	0.154831	0.810141
TMED3	4.71662	-3.45606	0.0494467	0.155305	0.808814
DHCR24	2.30765	-3.98891	0.0496229	0.155713	0.807674
AUP1	15.2063	-1.76763	0.049802	0.15613	0.806514
CCDC117	6.18205	2.3938	0.0505335	0.158276	0.800586
JMY	2.99963	3.7153	0.0505915	0.15831	0.800491
DOK1	2.27768	-3.92999	0.0506773	0.158431	0.800159
CD37	2.33887	-3.94814	0.0510429	0.159426	0.79744
RPS20	34.704	-1.61625	0.0512462	0.159765	0.796519
PLCL2	3.28969	3.70457	0.0512305	0.159765	0.796519
RPL5	102.516	-1.35633	0.0515887	0.160684	0.794028
SERTAD2	5.267	2.77132	0.0520302	0.161909	0.790728
SDR39U1	6.37085	-2.21361	0.0521231	0.162049	0.790355
FHOD1	2.92955	-3.6585	0.0525433	0.162927	0.788006
EEF1B2	70.2301	-1.49148	0.0525339	0.162927	0.788006
PPDPF	52.1556	1.43706	0.052551	0.162927	0.788006
ENG	4.33381	-2.8199	0.0526184	0.162986	0.787849
CDV3	12.8211	1.767	0.0527069	0.16311	0.787519
MSRB1	11.3492	1.99134	0.05279	0.163218	0.787233
KBTBD2	5.37193	2.5591	0.0531077	0.164049	0.785026
RIT1	3.72755	3.33778	0.0536466	0.165562	0.781039
VDAC1	7.92326	-2.16393	0.0539896	0.166468	0.778669
MMP14	2.30011	-4.97251	0.0545195	0.167718	0.775421
BRAT1	4.08372	-2.81533	0.0545942	0.167718	0.775421
RAB9A	3.92881	3.22711	0.0545648	0.167718	0.775421
H2AC13	3.71004	3.33183	0.0545304	0.167718	0.775421
DCTN4	4.99831	2.68771	0.0546652	0.167783	0.775253
CCDC9	6.36765	2.43638	0.054742	0.167866	0.775038
TANGO2	3.08753	3.60833	0.055032	0.168601	0.773139
NFKBIA	9.15098	2.26478	0.055112	0.168693	0.772903
TMEM167B	4.47255	2.91351	0.0551908	0.168781	0.772677
CDKN2C	5.1674	2.51625	0.055254	0.16882	0.772575
RPL11	202.792	-1.24916	0.0554091	0.169141	0.771752
NBR1	9.9076	1.92623	0.0555088	0.169292	0.771364
EIF2S2	11.4168	1.76169	0.0555852	0.169371	0.77116
COX5A	7.87768	-2.15106	0.0556644	0.169459	0.770934
C14orf119	5.38991	2.56108	0.0557537	0.169578	0.770631
UPF3A	3.67846	-2.97352	0.0558138	0.169607	0.770555
AMBRA1	3.8938	3.21455	0.0559151	0.169762	0.770159
ORMDL3	6.3886	2.39456	0.056567	0.171586	0.765517
NADK	4.77665	-2.5362	0.057205	0.173054	0.761818
TPP1	20.3073	1.48737	0.0571249	0.173054	0.761818
VPS11	5.55842	2.74032	0.0571803	0.173054	0.761818
TCEAL8	3.34192	-3.33113	0.0573196	0.173245	0.761339
FDPS	12.7335	-1.83569	0.057719	0.173673	0.760268
PABPN1	20.8818	-1.52521	0.057587	0.173673	0.760268
DNASE2	9.4567	2.10959	0.0576254	0.173673	0.760268
ADIPOR2	5.73102	2.372	0.0575291	0.173673	0.760268
MEGF9	4.09595	3.29448	0.0577153	0.173673	0.760268
PGF	4.01375	3.46141	0.0579977	0.174356	0.758564
TIMP3	3.58728	-3.50616	0.0581584	0.174683	0.75775
AP1S1	4.63682	-2.48604	0.0583664	0.174995	0.756974
CUL4A	8.80351	2.05177	0.0583191	0.174995	0.756974
SEC11A	6.23623	-2.24508	0.0586336	0.175623	0.755419
RPL13A	92.0589	-1.09146	0.05868	0.175623	0.755419
CYBRD1	9.57262	2.19268	0.0589952	0.176409	0.753479
ATG2B	2.89903	3.66386	0.0590872	0.176528	0.753187
SSR2	19.0356	-1.41339	0.0596902	0.178171	0.749163
DAGLB	3.61727	-2.96091	0.0598821	0.178586	0.748154
KDM6A	2.81546	3.62065	0.0600942	0.179059	0.747003
SRRD	3.64308	3.11234	0.060282	0.17946	0.746032
SEMA7A	8.5683	2.22307	0.0605128	0.179988	0.744756
POMP	13.1612	1.64804	0.0609492	0.181126	0.742019
PCK2	3.52307	3.07695	0.06103	0.181206	0.741826
ATAD3A	4.13807	-2.91156	0.0612811	0.181394	0.741376
NOP53	31.902	-1.46769	0.0612153	0.181394	0.741376
ISG15	8.66587	2.33665	0.0612789	0.181394	0.741376
TBC1D20	5.37288	2.55377	0.0613088	0.181394	0.741376
PSME4	3.89949	3.11017	0.0614584	0.181677	0.740699
NGRN	4.93409	2.8168	0.0617536	0.18239	0.739
DNPH1	6.68592	-2.77907	0.0619715	0.182873	0.73785
RPL36	230.193	-1.37966	0.0620697	0.183002	0.737543
NONO	10.5491	-1.85576	0.0621848	0.183181	0.737119
ZNF777	5.20005	2.62052	0.0625111	0.183982	0.735225
SF3B1	11.3592	1.94418	0.0626225	0.184148	0.734832
SLC25A10	2.69855	-3.51935	0.0627376	0.184242	0.73461
ACTA2	4.65081	-3.38001	0.0627639	0.184242	0.73461
SEL1L	5.39176	2.68978	0.0630671	0.184971	0.732896
YARS1	14.16	1.58462	0.0631677	0.185105	0.732582
TOPORS	3.74986	3.04949	0.0641623	0.187856	0.726175
TMEM245	3.64356	3.10965	0.0643283	0.188178	0.72543
PFKL	7.5662	-2.43182	0.0645909	0.188783	0.724038
PFN1	139.26	-1.04819	0.064695	0.188923	0.723715
HCCS	2.6114	3.53573	0.0648403	0.189183	0.723118
GSKIP	3.56136	3.26988	0.064921	0.189254	0.722954
MACROH2A1	8.74487	-2.04401	0.0652739	0.190119	0.720975
EEF1G	172.749	-1.34561	0.0654763	0.190543	0.720006
FKBP1A	13.7577	-1.61004	0.0656261	0.19065	0.719764
CARM1	8.3459	2.02773	0.0656069	0.19065	0.719764
MARCKSL1	4.27049	-2.61167	0.0657841	0.190944	0.719094
INSIG1	10.1462	1.96646	0.0663202	0.192334	0.715944
PSME2	15.5564	-1.83804	0.0666305	0.192945	0.714567
NPRL3	2.69408	3.47235	0.0666453	0.192945	0.714567
EFHD2	3.58942	-3.01468	0.0668874	0.193479	0.713366
AIP	2.80318	-3.27129	0.0669893	0.193549	0.71321
RDH11	7.59905	2.02788	0.0670264	0.193549	0.71321
AIDA	5.8346	2.36065	0.0671696	0.193796	0.712655
TNRC6B	2.28923	4.32544	0.0672791	0.193946	0.71232
GSS	3.58586	-3.03292	0.0674648	0.194315	0.711494
UNC93B1	4.91483	-2.48977	0.0678549	0.195271	0.709362
DDOST	9.90889	-1.88307	0.067944	0.195361	0.709163
RNF103	4.47872	2.77544	0.0687196	0.197214	0.705061
BAZ2A	4.27134	2.84346	0.0687644	0.197214	0.705061
DYRK1A	2.73236	3.57404	0.0686815	0.197214	0.705061
CBLL1	5.12264	2.47341	0.0690936	0.19799	0.703357
THOC7	9.14865	1.80152	0.0691722	0.198046	0.703233
ARHGAP1	2.69992	-3.26265	0.0692635	0.198139	0.703029
TELO2	3.18738	-3.03585	0.0694349	0.198293	0.702693
ORAI1	3.38627	-2.84015	0.069385	0.198293	0.702693
ALOX5AP	2.59533	-3.44777	0.0696598	0.198598	0.702025
HSPA5	38.5394	1.39625	0.0696412	0.198598	0.702025
TMEM131L	4.44186	2.6162	0.0697457	0.198675	0.701857
PDIA3	8.52083	-1.88938	0.0699551	0.19893	0.7013
C1D	4.95503	2.42315	0.0700125	0.19893	0.7013
NCOA1	4.18777	2.81093	0.0699872	0.19893	0.7013
YIPF6	3.39421	3.19706	0.0701339	0.199107	0.700913
PCMTD1	5.65724	2.51339	0.0702999	0.19941	0.700253
HDAC5	7.96058	2.28726	0.0703786	0.199465	0.700133
SLC66A2	11.7944	1.74971	0.0706331	0.200018	0.698931
GEMIN7	4.94195	-2.38167	0.0711295	0.201255	0.696254
CHD2	2.79842	3.61144	0.0715156	0.202177	0.694268
CRABP2	2.85013	-4.179	0.0716592	0.202257	0.694097
LMF2	5.40977	-2.23918	0.0716827	0.202257	0.694097
H2AC20	4.61144	2.72802	0.071784	0.202257	0.694097
LRIF1	2.54724	3.47743	0.0717478	0.202257	0.694097
PRPF31	6.47141	-2.12241	0.0719211	0.202473	0.693632
CCT2	20.5525	1.4064	0.072287	0.203334	0.691791
MPG	5.51962	-2.19957	0.0724322	0.203572	0.691282
TMEM11	10.9994	1.89529	0.0726135	0.203572	0.691282
C1orf109	3.35735	2.99152	0.0725537	0.203572	0.691282
MARCHF3	3.35735	2.99152	0.0725537	0.203572	0.691282
TGFBI	9.74819	-7.01818	0.0728625	0.203909	0.690564
GBA	4.63278	-2.31625	0.072976	0.203909	0.690564
UBQLN1	7.08333	2.06401	0.0729569	0.203909	0.690564
DNAJB9	4.9555	2.41962	0.0729302	0.203909	0.690564
PMVK	2.57077	-3.44393	0.07324	0.204477	0.689356
LARP1	9.80658	1.84763	0.0733113	0.204506	0.689293
S100P	3.39469	3.19722	0.0739108	0.206008	0.686116
NUCB1	27.6662	1.24569	0.0741528	0.206512	0.685056
SNX15	5.1807	2.49271	0.0744802	0.207252	0.683501
CDC27	9.10312	1.79894	0.0745476	0.207268	0.683468
RETN	3.94369	-2.82185	0.0748127	0.207491	0.683
MAPKAPK3	3.28305	-2.77699	0.0747427	0.207491	0.683
ATL2	3.35783	2.98703	0.0747529	0.207491	0.683
FEM1B	4.41313	2.74888	0.0750522	0.207984	0.68197
CARS2	3.5613	-3.03711	0.075193	0.208203	0.681513
CAVIN1	4.64862	-2.65467	0.0754122	0.208638	0.680606
RPS3	99.3402	-1.37326	0.0756894	0.209233	0.679369
SLC25A6	51.7202	-1.15557	0.0759854	0.209873	0.678044
ZFAND3	6.16388	2.34142	0.0760453	0.209873	0.678044
HSD17B11	9.96588	1.81521	0.0764777	0.210893	0.675938
TSPAN4	3.58509	-2.58644	0.0765646	0.21096	0.6758
DDX11	2.90635	-3.39713	0.077221	0.212069	0.673523
GATA2	2.71553	-3.24011	0.0772022	0.212069	0.673523
LMAN2	14.1077	-1.50688	0.0773945	0.212069	0.673523
EIF5A	54.4069	1.09388	0.0771773	0.212069	0.673523
XPOT	7.74179	1.98007	0.077408	0.212069	0.673523
GPBP1L1	6.14364	2.13289	0.0771782	0.212069	0.673523
VTI1B	4.95598	2.4164	0.077303	0.212069	0.673523
KRT1	5.47942	2.19279	0.0776486	0.212555	0.672529
MTA1	2.95501	-3.15553	0.0777598	0.212687	0.67226
SNW1	8.38964	1.88739	0.0778284	0.212702	0.672229
CORO7	3.997	-2.46273	0.0780065	0.213015	0.671589
TMUB1	12.2578	-1.57939	0.0781396	0.213206	0.671201
FADS2	3.40045	-2.94629	0.0783594	0.213227	0.671157
MRPS34	7.58282	-1.99206	0.0785274	0.213227	0.671157
RPL17	119.912	-1.1375	0.0783332	0.213227	0.671157
HSP90AB1	67.3665	1.12136	0.0785141	0.213227	0.671157
MRFAP1	14.207	1.521	0.0784984	0.213227	0.671157
MTHFR	4.46032	2.61149	0.0783782	0.213227	0.671157
S100A13	6.33544	-6.39596	0.0791016	0.214515	0.668543
CHKA	3.09621	-2.9765	0.07919	0.214515	0.668543
ACTR2	8.08512	-1.83707	0.0791926	0.214515	0.668543
TMEM59	4.87241	2.38867	0.0794142	0.214942	0.667679
GLUD1	2.45194	-3.39008	0.0801694	0.216812	0.663918
TSKU	2.56569	3.4783	0.0802652	0.216896	0.663747
SOD3	8.60946	-6.83555	0.0806966	0.217887	0.661768
RICTOR	2.64927	3.52679	0.0808508	0.218129	0.661287
TECR	11.707	-1.78688	0.0813265	0.219061	0.659435
TRIP12	4.58283	2.54765	0.081264	0.219061	0.659435
BRD2	8.40946	1.96049	0.081697	0.219883	0.657808
VPS28	15.8298	1.5569	0.0819787	0.220114	0.657353
LNX2	3.48258	2.92455	0.0819418	0.220114	0.657353
IL6ST	3.3938	2.9949	0.0819068	0.220114	0.657353
SERTAD3	6.42415	2.30945	0.0820619	0.220161	0.657259
SDF2L1	6.29262	-2.00574	0.0821474	0.220215	0.657152
SLC10A3	6.41916	2.00226	0.082332	0.220359	0.656869
MED13L	3.37765	3.19471	0.0823172	0.220359	0.656869
HLA-C	18.0442	-1.43456	0.082426	0.220435	0.656719
USP32	3.19253	3.10649	0.0825279	0.220474	0.656643
H2BC11	2.75467	3.41536	0.0825714	0.220474	0.656643
POLL	6.03687	2.20253	0.0826951	0.220629	0.656337
RAB10	10.2672	1.64959	0.0829582	0.221116	0.655381
GFOD2	3.37629	2.98764	0.0830086	0.221116	0.655381
ATXN7L3	8.15258	2.07364	0.0831224	0.221244	0.655129
ATP6V1A	5.23149	2.21295	0.0833895	0.221779	0.654079
RPL22	27.0559	-1.4721	0.0838202	0.222573	0.652528
UBE2S	13.299	1.52337	0.0838192	0.222573	0.652528
NDE1	3.9161	2.88816	0.0839717	0.222799	0.652086
NUB1	5.04002	2.44151	0.0841612	0.223127	0.651448
ZFP36L1	3.68166	-2.67513	0.08432	0.223372	0.650972
BCL3	2.94439	-3.04676	0.0843991	0.223399	0.650918
MED13	2.46462	3.42012	0.0844632	0.223399	0.650918
SHKBP1	4.62875	-2.26083	0.084769	0.224032	0.649689
NUP210	2.88842	-3.09899	0.0849529	0.224342	0.649089
GSDMD	4.3111	-2.35986	0.0850701	0.224476	0.64883
ASNSD1	3.62373	2.92561	0.0855422	0.225545	0.646767
DAD1	37.1827	1.11302	0.0864224	0.227687	0.642662
RPS5	93.2979	-1.11808	0.0867217	0.228297	0.6415
CKB	3.76149	-2.60255	0.0868064	0.228342	0.641415
LAMTOR2	8.38176	-1.80691	0.0874113	0.229753	0.638739
MRPL33	5.46834	-2.41305	0.0876234	0.229773	0.638702
NME1-NME2	7.32613	-2.2079	0.0875813	0.229773	0.638702
C8orf88	2.55061	3.3235	0.0875938	0.229773	0.638702
SRSF9	11.2018	-1.69926	0.0876979	0.229789	0.638671
SERPINF2	3.08848	3.5982	0.08792	0.230192	0.63791
STX18	4.12788	2.63973	0.0881227	0.230543	0.637248
PGRMC1	2.39075	-3.37709	0.0887003	0.231874	0.634748
HTATIP2	2.38105	3.3701	0.0889298	0.232294	0.633962
RNPEP	3.09408	-2.693	0.0892467	0.232941	0.632754
GPS2	4.2061	2.81957	0.0894684	0.233339	0.632014
ITPA	8.10561	-1.86025	0.0901454	0.234922	0.629076
COPZ1	3.75425	2.82236	0.0902951	0.235119	0.628711
IFT20	4.40873	2.87815	0.0903607	0.235119	0.628711
UBR4	13.8767	1.80599	0.0907	0.23582	0.62742
RUVBL1	2.92504	-3.11902	0.0909872	0.236202	0.626717
NOB1	3.31284	-2.87859	0.0909592	0.236202	0.626717
POP7	11.3302	1.58222	0.0911218	0.236369	0.626409
IFNGR2	2.38179	-3.34959	0.0911924	0.23637	0.626407
NDUFA9	2.42197	-3.33501	0.0914485	0.236852	0.625524
ERGIC1	2.32416	-3.30603	0.0924003	0.238949	0.621695
SLC16A3	2.32416	-3.30603	0.0924003	0.238949	0.621695
ZNF552	7.13955	-6.56554	0.0935283	0.241174	0.617669
MRPS21	6.91322	-1.85616	0.0936066	0.241174	0.617669
RPSA	127.717	-1.27373	0.0933957	0.241174	0.617669
MYL12B	34.4668	1.13543	0.0936189	0.241174	0.617669
C6orf89	2.98942	3.02241	0.0935316	0.241174	0.617669
ST3GAL2	4.02495	2.44896	0.0939353	0.241804	0.616536
TPT1	56.5954	1.00576	0.0940716	0.24197	0.616238
SELENOH	3.68457	-2.73127	0.0942593	0.242114	0.61598
SPPL3	6.079	2.10903	0.0942835	0.242114	0.61598
CLK4	2.39903	3.37581	0.0943432	0.242114	0.61598
RP11-18C24.9	10.4812	6.53876	0.0944984	0.242328	0.615597
TGIF1	7.26108	2.13648	0.0948171	0.24296	0.614466
HMOX2	2.84117	-2.97088	0.0952446	0.24387	0.612842
RAB8A	4.50452	-2.19196	0.0954082	0.244103	0.612427
VBP1	5.98173	2.28338	0.0956917	0.244557	0.611621
KMT2E	3.37676	2.98788	0.0957308	0.244557	0.611621
TP53INP1	3.93848	2.71701	0.0960692	0.245049	0.610747
GALNT5	2.38152	3.36599	0.0960117	0.245049	0.610747
MRPS2	4.81862	-2.13223	0.0963933	0.24569	0.609613
RP1-73H22.5	66.0523	-1.84804	0.0969266	0.246862	0.607546
DNAJC11	2.27858	-3.26632	0.0979798	0.248604	0.604491
RFLNB	2.76063	-3.02872	0.0979454	0.248604	0.604491
PSTPIP2	2.76063	-3.02872	0.0979454	0.248604	0.604491
PRRC2C	3.68072	-2.43906	0.0979245	0.248604	0.604491
PCNT	3.92097	2.71113	0.0976923	0.248604	0.604491
MRNIP	10.8119	1.75796	0.0981607	0.248876	0.604017
ENTR1	3.0485	-2.65663	0.0983563	0.249184	0.60348
RPL7A	309.983	-1.02797	0.0985345	0.249448	0.60302
YY1AP1	4.6065	2.42662	0.0988076	0.249951	0.602145
CCDC59	2.92383	2.98534	0.099157	0.250647	0.600938
BRD8	3.75383	2.63636	0.0992915	0.250799	0.600675
CUEDC2	5.47138	-2.04578	0.0996435	0.251239	0.599913
SSR4	12.2387	-1.43749	0.0996673	0.251239	0.599913
SMAP2	4.4348	2.59526	0.0996896	0.251239	0.599913
RAB8B	2.29795	3.31347	0.0998085	0.25135	0.599721
SVIP	3.0245	2.82002	0.099931	0.251471	0.599513
ATP5F1E	11.8668	1.48879	0.100123	0.251766	0.599004
POLD1	4.77844	-2.14522	0.10039	0.252248	0.598173
SLU7	3.68777	2.60621	0.100951	0.25347	0.596074
LSM14A	6.35926	1.89936	0.101481	0.25461	0.594125
ADAM15	2.36215	-3.04334	0.101678	0.254671	0.594021
TARBP2	3.63917	-2.62837	0.101741	0.254671	0.594021
HECTD1	5.2509	2.20935	0.101784	0.254671	0.594021
RXRA	3.56823	2.56256	0.101808	0.254671	0.594021
NDFIP1	6.04938	1.90884	0.101999	0.25496	0.593527
TMEM258	19.608	-1.22264	0.102303	0.25553	0.592557
SLC52A2	3.30496	-2.44795	0.102595	0.25607	0.591642
DUSP23	4.20371	-2.66704	0.102795	0.256378	0.591119
SLC9A3R1	5.4211	-1.9473	0.1033	0.257446	0.589314
TRIP6	2.7674	-2.81723	0.104524	0.259559	0.585764
MRPS35	3.0993	-2.79242	0.104306	0.259559	0.585764
BTK	5.33866	-2.01462	0.104573	0.259559	0.585764
RPL32	50.4787	-1.04858	0.104306	0.259559	0.585764
RRM2	8.85368	2.10493	0.104548	0.259559	0.585764
EAPP	5.43982	2.16704	0.10461	0.259559	0.585764
RPS3A	296.996	-1.02657	0.105371	0.261254	0.582937
LRP1	2.5485	-3.51369	0.105906	0.26225	0.581284
CD58	3.83936	2.38403	0.105928	0.26225	0.581284
CDC20	8.58166	1.83987	0.106095	0.262469	0.580922
WDR1	10.9351	-1.44586	0.106258	0.262566	0.580762
TBC1D23	3.58669	2.56288	0.10629	0.262566	0.580762
EIF3L	8.25981	-1.71003	0.106605	0.26295	0.580126
VAMP2	3.8403	2.37399	0.10668	0.26295	0.580126
ITPKC	3.12652	2.86248	0.106637	0.26295	0.580126
FBXL3	4.42048	2.22287	0.106878	0.263246	0.579638
COA3	7.48549	-1.76794	0.107358	0.263849	0.578645
RPL12	341.251	-1.18831	0.107278	0.263849	0.578645
CREBBP	4.5881	2.28043	0.107327	0.263849	0.578645
NHP2	11.9558	-1.7503	0.10779	0.264322	0.577867
RAB5C	9.41246	1.59226	0.107788	0.264322	0.577867
CCNA2	8.61945	1.71038	0.107864	0.264322	0.577867
POLDIP3	4.71103	2.41266	0.107856	0.264322	0.577867
COL3A1	5.87806	-6.29113	0.108212	0.264546	0.577499
PRMT2	3.36259	-2.47951	0.108427	0.264546	0.577499
PILRB	6.99477	-2.10456	0.108389	0.264546	0.577499
EIF4B	12.1469	-1.39161	0.108383	0.264546	0.577499
CHTOP	8.72206	1.63147	0.108227	0.264546	0.577499
WDTC1	6.92057	1.78195	0.108198	0.264546	0.577499
QTRT1	2.61724	-2.97299	0.108529	0.264602	0.577406
ZSWIM8	5.04489	2.39333	0.108885	0.265279	0.576298
POC1B	2.29658	3.19578	0.109315	0.266135	0.574899
TLE5	23.6134	1.23868	0.109713	0.266869	0.573702
SLC25A38	6.87707	1.78226	0.109775	0.266869	0.573702
WASHC1	3.1361	-2.73328	0.110278	0.267899	0.572029
ROMO1	25.611	-1.26378	0.110628	0.268554	0.570969
TBL1XR1	3.60468	2.56916	0.110734	0.268617	0.570866
GAS6	4.80125	-6	0.110979	0.268852	0.570486
ARL6IP4	10.3988	-1.50584	0.111074	0.268852	0.570486
HSP90AA1	57.7299	1.01157	0.11115	0.268852	0.570486
A4GALT	2.30674	3.37902	0.111078	0.268852	0.570486
NUSAP1	5.49134	2.25153	0.11129	0.268998	0.570251
CNN3	2.94314	-3.08936	0.111397	0.269064	0.570145
PSMB8	2.29745	-2.98111	0.111777	0.2696	0.56928
RPS16	230.372	-1.14016	0.111875	0.2696	0.56928
FAHD1	4.87673	2.14475	0.11194	0.2696	0.56928
FAM160B1	2.29842	3.31066	0.111893	0.2696	0.56928
RPS17	408.864	-1.04363	0.112189	0.270007	0.568624
STAU1	6.48183	1.82215	0.112423	0.270378	0.568029
MCFD2	3.20174	-2.38024	0.113469	0.272502	0.56463
PRKCSH	6.36451	-1.82503	0.113457	0.272502	0.56463
COX7B	14.3456	1.45086	0.113666	0.272782	0.564184
ABCA7	6.40541	-1.79509	0.113759	0.272811	0.564138
TRAPPC2L	3.83046	-2.19595	0.114737	0.27496	0.560731
MUC1	3.32674	-2.96558	0.115166	0.275793	0.559417
TRMT1	3.23837	-2.38509	0.11554	0.275886	0.559271
IFI27L2	5.45719	-1.91205	0.115615	0.275886	0.559271
MICOS13	6.21837	-1.88063	0.115505	0.275886	0.559271
ERGIC3	17.9125	-1.25368	0.115292	0.275886	0.559271
GFUS	4.16658	2.49554	0.115505	0.275886	0.559271
DES	5.36692	-6.1605	0.115822	0.275989	0.559108
SPARC	5.36692	-6.1605	0.115822	0.275989	0.559108
JOSD1	4.33739	2.18717	0.115953	0.276107	0.558923
OST4	36.324	1.05233	0.116095	0.276248	0.5587
PCIF1	5.52553	1.9438	0.116314	0.276573	0.55819
PIM3	8.71963	1.75538	0.116432	0.276657	0.558058
CLPX	3.85924	2.36269	0.116513	0.276657	0.558058
PSMD8	15.9797	1.27601	0.116876	0.277324	0.557013
EPC1	2.29706	3.18867	0.117058	0.27756	0.556643
COQ10B	5.25428	1.9984	0.117159	0.277603	0.556575
TBPL1	4.20824	2.35846	0.117651	0.278573	0.555062
NOP10	25.1644	1.20798	0.11866	0.280765	0.551658
PSMD7	14.1045	1.33464	0.119452	0.282439	0.549075
PHB2	19.5216	-1.29241	0.119822	0.282778	0.548555
C11orf68	10.5036	1.64122	0.11988	0.282778	0.548555
AGTPBP1	2.8583	2.72317	0.119931	0.282778	0.548555
KLHDC2	2.8583	2.72317	0.119931	0.282778	0.548555
WBP1	4.68609	-2.05374	0.120324	0.283169	0.547954
TCF25	6.32861	-1.79718	0.120209	0.283169	0.547954
TANK	4.71399	2.03236	0.120349	0.283169	0.547954
ARPC4-TTLL3	2.85952	-2.56408	0.12045	0.283209	0.547893
MBNL1	5.37252	2.10406	0.120722	0.283651	0.547216
CD59	4.81601	2.05993	0.121326	0.284871	0.545352
ICAM4	3.57298	2.42316	0.121496	0.285072	0.545046
IFIT3	2.95986	2.77301	0.121965	0.285972	0.543676
NDUFAF8	22.4093	-1.21592	0.122149	0.286205	0.543323
ZFYVE1	4.06579	2.35375	0.122673	0.287233	0.541766
HEXD	2.36755	-3.09521	0.123339	0.288295	0.540164
PTMS	24.4059	1.36736	0.123352	0.288295	0.540164
DYRK1B	4.12954	2.23995	0.123384	0.288295	0.540164
SLC22A4	2.92863	2.65531	0.123516	0.288404	0.539999
NUMBL	2.94235	2.76458	0.123669	0.288561	0.539763
TBRG4	3.80892	-2.15193	0.12405	0.289248	0.538729
LSM1	5.31304	2.08753	0.124224	0.289455	0.538419
HTRA1	4.85579	-6.01685	0.124674	0.290303	0.537149
VAMP7	5.19006	2.08057	0.124905	0.29064	0.536644
SF3B6	13.7572	1.53926	0.124994	0.290646	0.536636
PYCR2	9.13558	1.50149	0.125228	0.290988	0.536125
SNRPN	3.17129	-2.91077	0.125386	0.291156	0.535875
TRIM28	17.2035	-1.25523	0.125762	0.291827	0.534875
BCAP31	7.74986	-1.55176	0.126062	0.29212	0.534439
BNIP3	3.93458	3.15293	0.126021	0.29212	0.534439
KCMF1	4.62888	2.39094	0.126232	0.292312	0.534153
ANP32E	6.30597	1.81018	0.126586	0.292905	0.533274
SIRT1	2.85878	2.71872	0.126661	0.292905	0.533274
SLC25A1	4.44422	-1.99744	0.126894	0.293241	0.532775
DDX6	4.71494	2.02478	0.12714	0.293609	0.532231
OSTC	7.13722	-1.64607	0.127431	0.294078	0.531537
AMFR	6.31564	1.77278	0.127626	0.294326	0.531171
DHX32	3.67459	2.28366	0.128392	0.29589	0.528869
NT5DC2	2.32197	-3.05646	0.129145	0.297421	0.526628
UQCC3	2.94831	-2.48881	0.129414	0.297681	0.526249
BRD9	3.93807	-2.06797	0.129522	0.297681	0.526249
FAU	143.015	0.876223	0.129453	0.297681	0.526249
IGFBP3	4.60022	-5.93928	0.129671	0.297685	0.526242
TMEM50A	10.5746	1.40374	0.12979	0.297685	0.526242
CDK1	9.38616	1.497	0.129703	0.297685	0.526242
FKBP2	16.8971	-1.24991	0.130459	0.298915	0.524453
CORO1C	11.1116	1.40587	0.130681	0.298915	0.524453
TAF9	9.29743	1.47584	0.130659	0.298915	0.524453
KLC3	3.20825	2.70853	0.13068	0.298915	0.524453
RPL15	149.464	-0.989504	0.131367	0.300279	0.522475
VKORC1	5.09917	-2.03402	0.131575	0.300551	0.522082
MRPS6	3.19942	-2.90944	0.132011	0.301344	0.520938
RPS10	236.675	-0.837899	0.132136	0.301424	0.520822
RP9	2.44387	-2.85862	0.132681	0.301831	0.520237
MRPS26	2.44387	-2.85862	0.132681	0.301831	0.520237
PPIA	103.347	-1.42146	0.132489	0.301831	0.520237
FAM53C	4.27364	2.29755	0.132615	0.301831	0.520237
SPOP	3.23674	2.59474	0.132762	0.301831	0.520237
ALKBH5	2.6755	2.83644	0.132989	0.302141	0.519791
RENBP	12.9036	-1.49404	0.133288	0.302617	0.519107
ELF3	2.4642	3.29509	0.134483	0.305124	0.515523
AKIRIN2	7.23163	1.6222	0.134644	0.305284	0.515296
MYL9	4.34465	-5.8573	0.135122	0.306122	0.514106
PTGES2	3.04939	-2.29939	0.135196	0.306122	0.514106
AHSA1	8.56566	1.7205	0.135572	0.306769	0.513189
PPA1	7.09146	-1.67422	0.136081	0.307714	0.511853
CNPY2	2.80711	-2.6453	0.136426	0.307873	0.511628
CH507-9B2.4	6.58009	-1.6033	0.136379	0.307873	0.511628
RPL19	311.162	-0.886217	0.13641	0.307873	0.511628
CCNB1	9.65949	1.45411	0.136952	0.308734	0.510416
ETF1	7.80249	1.5525	0.137001	0.308734	0.510416
PRR5	4.42256	2.04799	0.137082	0.308734	0.510416
GGCT	4.11344	-2.38232	0.137395	0.309231	0.509717
NPC2	7.83016	-1.55047	0.13772	0.309341	0.509562
RPS24	199.764	-0.924204	0.13764	0.309341	0.509562
SPAG9	3.42097	2.48715	0.137659	0.309341	0.509562
RGS10	22.3863	1.17975	0.138387	0.310576	0.507832
RHEB	9.48711	1.44626	0.138498	0.310576	0.507832
CDC42EP4	4.06964	2.07763	0.138546	0.310576	0.507832
MZT2B	59.0621	-1.07713	0.138708	0.310731	0.507615
MLC1	2.42286	-2.82719	0.139106	0.311416	0.506658
PARP1	2.66638	-3.02563	0.139822	0.312811	0.504718
TOX4	2.59193	2.78861	0.140019	0.313044	0.504395
NELFE	7.35984	1.57817	0.140351	0.313577	0.503656
DNAJB4	3.27271	2.61171	0.140878	0.314546	0.502316
WDR48	3.52727	2.37042	0.141309	0.3153	0.501276
CHMP4B	12.0333	1.34434	0.141675	0.315908	0.50044
ATP5MF	49.6923	0.992349	0.141948	0.316307	0.499891
PNPLA2	36.3302	1.20563	0.14237	0.317037	0.498891
CALM3	19.3455	1.23537	0.142674	0.317505	0.49825
RPL23A	93.7924	-1.00173	0.142826	0.317633	0.498075
APMAP	4.12794	-1.93367	0.142942	0.317679	0.498011
AP2A1	10.6779	1.33224	0.14326	0.317966	0.497619
MRPL36	7.51623	1.68141	0.143238	0.317966	0.497619
GADD45B	6.14304	2.01455	0.14415	0.319731	0.495215
ANXA5	9.77583	-1.78265	0.144537	0.319747	0.495194
SNRPD2	64.3338	-0.947209	0.14451	0.319747	0.495194
BECN1	5.67082	1.76951	0.144421	0.319747	0.495194
TSC1	2.84174	2.70875	0.144256	0.319747	0.495194
IARS1	7.3428	1.57188	0.14493	0.320406	0.494299
RTF2	12.0905	1.27285	0.145859	0.322249	0.491809
NME1	7.85338	-2.28746	0.146095	0.322481	0.491495
PREB	3.28484	-2.12762	0.146176	0.322481	0.491495
MTCH1	15.7049	1.29374	0.146347	0.322481	0.491495
SH3GL1	10.8751	1.41027	0.146341	0.322481	0.491495
DDX39B	5.60903	-2.00671	0.146642	0.322919	0.490906
NDUFB2	4.50724	-2.36884	0.146772	0.322995	0.490805
RNF166	3.99343	-2.97927	0.147006	0.323297	0.490398
ATG2A	4.50803	2.06945	0.14719	0.323491	0.490137
ARL16	2.78391	-2.40383	0.147419	0.323557	0.490049
ZC3H15	7.15465	1.60283	0.14735	0.323557	0.490049
TBC1D3L	8.75538	1.98731	0.147603	0.323557	0.490049
WBP4	3.15228	2.35557	0.147604	0.323557	0.490049
CST3	2.32505	-2.80518	0.147764	0.323697	0.489861
DEGS1	2.80492	-2.43717	0.147969	0.323935	0.489542
GZMM	3.25728	2.72614	0.148504	0.324895	0.488258
MRPL12	13.8077	-1.28192	0.148905	0.325561	0.487368
RPL34	241.177	-0.841601	0.149105	0.325787	0.487066
ESD	8.35258	-1.62939	0.14967	0.326055	0.486709
BTF3	115.735	0.802555	0.149712	0.326055	0.486709
CHP1	7.25923	1.55129	0.149524	0.326055	0.486709
ABCF1	6.50509	1.65764	0.149597	0.326055	0.486709
PUM2	5.19267	1.82733	0.149589	0.326055	0.486709
RAP1B	11.6506	-1.24738	0.150233	0.326767	0.485761
PRKAB1	4.30569	2.06638	0.150169	0.326767	0.485761
MOGS	2.68971	-2.40908	0.150615	0.327236	0.485139
ARPC4	11.2966	-1.27943	0.150643	0.327236	0.485139
TARS1	4.17601	2.22077	0.150856	0.327487	0.484806
MAD2L1BP	5.94242	1.67884	0.151019	0.327631	0.484616
ANKRD27	4.89917	1.96813	0.151182	0.327771	0.484429
ZNF593	11.7118	-1.25158	0.151284	0.327781	0.484416
H2AC14	3.83419	2.34411	0.152342	0.329863	0.481666
GNA12	4.9206	1.9516	0.15276	0.330555	0.480756
GRB10	2.50883	2.73678	0.153333	0.331581	0.479411
PRDX4	2.38405	-2.56626	0.15408	0.332982	0.477579
DENR	2.42613	-2.54025	0.154588	0.333651	0.476707
PPP1CB	5.60412	2.19059	0.154576	0.333651	0.476707
AMDHD2	4.89347	2.09139	0.154944	0.334206	0.475985
MRPL38	5.13284	-1.69125	0.155321	0.334805	0.475208
AC012488.3	4.85454	1.92719	0.155988	0.336027	0.473625
GANAB	5.71815	-1.92274	0.156375	0.336647	0.472826
CCZ1B	2.56733	-2.38563	0.15667	0.337066	0.472285
HIPK1	3.98702	2.03301	0.156797	0.337122	0.472212
BOP1	4.12823	-2.21348	0.157196	0.337765	0.471386
DTYMK	8.28243	-1.61503	0.157389	0.337965	0.471128
PSMG2	6.29065	1.80993	0.158131	0.339341	0.469363
NAGK	4.8362	-1.74659	0.158709	0.339932	0.468609
STRN3	3.0512	2.30623	0.158532	0.339932	0.468609
LAMTOR1	2.54432	2.7566	0.158679	0.339932	0.468609
EIF5B	8.07691	-1.46779	0.158986	0.34031	0.468126
TMEM109	2.30404	-2.77729	0.159094	0.340325	0.468107
APEX1	13.0472	-1.18768	0.159487	0.340731	0.467589
TSPAN13	2.5356	2.81542	0.159466	0.340731	0.467589
PSMD10	5.50415	1.71434	0.159818	0.341223	0.466962
EIF3C	6.96511	-1.81781	0.161177	0.343691	0.463832
ERP29	10.5514	-1.34848	0.161178	0.343691	0.463832
RPL27	186.38	-0.821159	0.161326	0.343788	0.46371
NCBP2AS2	6.44334	-1.54763	0.161432	0.343797	0.463698
CENPN	2.66041	2.50304	0.161576	0.343886	0.463586
PYM1	3.49572	-1.98959	0.16175	0.343938	0.46352
ATXN2L	8.17802	1.49871	0.161805	0.343938	0.46352
RTF1	3.42604	-2.03302	0.162696	0.345178	0.461957
PDCD6	4.98267	-1.72401	0.162638	0.345178	0.461957
RPLP1	68.6323	-0.880259	0.16253	0.345178	0.461957
ELOVL6	2.60902	2.56591	0.163089	0.345793	0.461184
MGMT	2.63374	-2.53329	0.163263	0.345946	0.460992
DAZAP1	8.47029	-1.47187	0.163646	0.346539	0.460248
C9orf40	3.22214	2.24979	0.164139	0.347365	0.459214
TSC2	2.86042	-2.20819	0.164309	0.347506	0.459038
CSNK1G2	5.75984	-1.61011	0.164886	0.348506	0.457789
NAP1L1	2.97241	-2.39369	0.165199	0.348511	0.457783
PPP1R9B	9.82674	1.45309	0.165003	0.348511	0.457783
MED21	3.44281	2.15426	0.165096	0.348511	0.457783
QPRT	3.14145	-2.07969	0.165792	0.349107	0.457042
LMNB1	5.11567	-1.8786	0.165744	0.349107	0.457042
SYVN1	6.67573	1.61954	0.165775	0.349107	0.457042
PPP1R12C	18.624	-1.42967	0.166312	0.349219	0.456902
WARS1	8.01248	1.40887	0.166167	0.349219	0.456902
CASC3	4.38208	1.88945	0.166066	0.349219	0.456902
NPIPB4	6.23422	2.06556	0.166364	0.349219	0.456902
SUCO	3.06966	2.30666	0.166352	0.349219	0.456902
SERPINH1	5.38716	-1.83959	0.166665	0.349633	0.456388
CTD-3214H19.16	29.9122	0.948431	0.166936	0.349983	0.455953
RPL37	10.2739	-1.3459	0.167122	0.350156	0.455738
PPP5C	2.57255	-2.51858	0.167718	0.351025	0.454662
GAR1	3.49244	2.13688	0.167745	0.351025	0.454662
ISCA2	3.71827	2.08331	0.168138	0.351627	0.453918
SLC38A2	9.46913	1.43962	0.168306	0.35176	0.453754
PSMB6	11.0759	1.45087	0.168805	0.352584	0.452738
OVCA2	9.00274	1.46166	0.16908	0.352939	0.4523
ATP5IF1	11.4562	1.38035	0.169195	0.35296	0.452274
HPCAL1	2.28986	-2.60556	0.170278	0.354465	0.450426
ICAM2	4.25798	-2.12279	0.17051	0.354465	0.450426
DYNLT1	5.63324	-1.62359	0.170548	0.354465	0.450426
ACP1	7.38969	1.47119	0.170511	0.354465	0.450426
CARS1	4.77802	1.90254	0.170506	0.354465	0.450426
B3GNT2	2.94965	2.26251	0.170068	0.354465	0.450426
HUWE1	4.73642	1.88534	0.170817	0.354806	0.450009
ATIC	3.33564	-2.30339	0.170977	0.354919	0.449871
EIF4A1	40.6545	-0.860846	0.171226	0.354998	0.449774
ZFP91	4.29987	1.98759	0.171225	0.354998	0.449774
LYSMD3	2.50794	2.50387	0.171468	0.355282	0.449426
DECR1	3.66087	2.13267	0.171993	0.356151	0.448366
GSR	6.51238	1.50596	0.172595	0.357063	0.447255
CMBL	2.71579	2.4883	0.172646	0.357063	0.447255
CTSB	9.9966	1.37707	0.173467	0.358541	0.445461
AK2	2.61273	-2.50672	0.173718	0.358626	0.445358
COG4	5.21285	-1.63579	0.173721	0.358626	0.445358
ATP6V0D1	8.282	1.40294	0.174117	0.358822	0.445122
ASDURF	4.02644	2.00363	0.173929	0.358822	0.445122
UBE2F	2.98609	2.26197	0.174136	0.358822	0.445122
NDUFS5	32.7403	-1.3554	0.174369	0.359083	0.444806
SSR3	3.12043	-2.04839	0.174651	0.359443	0.44437
CENPT	3.65794	-1.93488	0.176448	0.362921	0.440188
KPNA6	3.82035	1.95537	0.176763	0.363347	0.439679
CRKL	6.23781	1.5761	0.177107	0.36383	0.439101
HIF1A	2.78717	-2.19422	0.177727	0.36449	0.438314
UTP11	3.48676	-1.96382	0.178422	0.36449	0.438314
C1orf35	3.99968	-1.8178	0.178627	0.36449	0.438314
UBE2E1	3.99968	-1.8178	0.178627	0.36449	0.438314
RPS6KA1	4.67161	-1.73938	0.178051	0.36449	0.438314
RPL29	141.67	-0.851221	0.178444	0.36449	0.438314
PSMA7	40.3206	0.857976	0.178727	0.36449	0.438314
AP2M1	32.5251	0.906425	0.177812	0.36449	0.438314
PSMC4	6.87421	1.61028	0.178583	0.36449	0.438314
PPP4R2	3.44673	2.08072	0.178204	0.36449	0.438314
FAM222B	3.07013	2.30792	0.177785	0.36449	0.438314
DPH1	2.98793	2.47228	0.178601	0.36449	0.438314
GADD45GIP1	13.343	1.13603	0.179312	0.365286	0.437367
SYF2	9.11223	1.30893	0.179334	0.365286	0.437367
MRPL16	4.66882	-2.05831	0.179783	0.365979	0.436544
C1orf43	14.2186	1.35833	0.180636	0.366881	0.435475
ASB8	3.7188	1.91654	0.180662	0.366881	0.435475
CCNK	3.11542	2.1707	0.180398	0.366881	0.435475
KPNA1	2.42437	2.45054	0.18048	0.366881	0.435475
KDM1A	2.57392	-2.27507	0.181447	0.368253	0.433853
PPAN	3.0713	-2.03922	0.182124	0.368961	0.43302
SIPA1	3.05028	-2.00636	0.182023	0.368961	0.43302
UBTF	7.71334	1.45978	0.182018	0.368961	0.43302
CDK4	16.0312	1.10583	0.182403	0.369082	0.432877
ST3GAL1	2.98656	2.2603	0.182384	0.369082	0.432877
PAPOLA	6.92637	1.45816	0.182569	0.369195	0.432744
POLR3C	2.86655	2.2124	0.183072	0.36999	0.43181
KIDINS220	2.42621	2.68785	0.183529	0.370691	0.430988
RARS1	3.70304	-1.90228	0.183737	0.370888	0.430757
LRFN4	2.41854	-2.2502	0.184065	0.371329	0.430241
HTRA2	2.36947	2.45911	0.184307	0.371595	0.429931
ZFAND2A	5.79468	1.61716	0.185089	0.372947	0.428353
EEF1D	34.5483	-0.961469	0.18576	0.374075	0.427042
TAF7	9.95861	1.32062	0.186128	0.374591	0.426442
MZT2A	22.1544	-1.32005	0.186699	0.375293	0.425629
PRELID3B	5.38372	1.5891	0.186615	0.375293	0.425629
EIF4EBP1	8.91996	-1.77219	0.187694	0.377031	0.423623
PRR13	8.97757	-1.28541	0.1879	0.377031	0.423623
CBFA2T2	2.50841	2.5009	0.187887	0.377031	0.423623
H3C4	4.48226	1.80459	0.18805	0.377108	0.423534
DHX30	3.36438	-1.94557	0.188531	0.377409	0.423187
FBRS	5.11052	1.7935	0.188523	0.377409	0.423187
FOSL1	4.40053	1.89229	0.188537	0.377409	0.423187
MLEC	2.38192	-2.24397	0.189052	0.378217	0.422259
DHRS4	2.46934	-2.4427	0.189556	0.37855	0.421876
MED4	4.09587	1.78089	0.189404	0.37855	0.421876
MAX	5.34414	1.8793	0.189534	0.37855	0.421876
FRMD8	4.85763	-2.23584	0.189988	0.378586	0.421835
LTB4R	7.14982	-1.81247	0.190005	0.378586	0.421835
RELA	4.19268	1.94181	0.190024	0.378586	0.421835
CREBL2	2.90299	2.21317	0.189851	0.378586	0.421835
VCL	7.32037	1.64516	0.190593	0.379272	0.42105
CHMP1B	4.11386	1.78209	0.190576	0.379272	0.42105
FBXW5	8.9837	-1.27225	0.191166	0.380186	0.420004
RCN2	2.68828	-2.63058	0.191569	0.380548	0.41959
BCL6	2.4909	2.49102	0.191574	0.380548	0.41959
AKR7A2	2.80444	-2.33924	0.191873	0.380917	0.419169
UQCRH	54.0499	-1.04705	0.192604	0.382138	0.41778
TPST2	3.73726	1.91234	0.192715	0.382138	0.41778
CHAC2	2.6543	2.40829	0.193055	0.382587	0.41727
CFAP410	2.35735	-2.23721	0.19356	0.38336	0.416393
UBE4B	3.44768	2.0795	0.193672	0.38336	0.416393
APRT	8.33875	-1.4873	0.194328	0.384432	0.41518
ADNP2	2.32329	2.38529	0.19467	0.384882	0.414673
PGP	3.02572	-2.00254	0.195208	0.38523	0.41428
EBP	5.08981	-1.63825	0.195304	0.38523	0.41428
POLR2L	9.23184	-1.23697	0.195216	0.38523	0.41428
EEF2	71.4675	-0.754085	0.195056	0.38523	0.41428
SCPEP1	5.48623	1.61107	0.195568	0.385525	0.413947
POLR2I	19.1211	1.02791	0.196035	0.38622	0.413165
SSU72	18.522	1.03379	0.196799	0.387498	0.411731
CDK11A	6.96496	1.63393	0.197086	0.387733	0.411467
CDYL	2.80144	2.16233	0.197148	0.387733	0.411467
PRDX1	35.9256	1.0095	0.1977	0.388591	0.410508
DYNC1I2	2.33633	-2.19555	0.198371	0.389454	0.409544
KIAA0100	2.33633	-2.19555	0.198371	0.389454	0.409544
AFTPH	3.90256	1.85251	0.198947	0.390357	0.408538
BLOC1S2	3.65369	1.8734	0.199809	0.391822	0.406911
MOB3C	3.52941	1.96502	0.200515	0.392977	0.405633
RANGAP1	10.8392	-1.25413	0.202379	0.396168	0.40212
TOR1AIP2	2.32376	2.37799	0.202326	0.396168	0.40212
NFE2L2	3.45732	-2.59233	0.202785	0.396503	0.401753
TIMM17B	5.06927	1.56715	0.202769	0.396503	0.401753
CYHR1	4.66947	1.74711	0.203311	0.39707	0.401133
BROX	3.801	1.81464	0.203258	0.39707	0.401133
SAP18	8.82537	1.24447	0.203537	0.39728	0.400903
GLB1	3.84786	-1.73799	0.204526	0.398981	0.399048
MRPL54	16.1718	1.02556	0.205019	0.399568	0.398409
MARCHF6	2.43006	2.30833	0.205065	0.399568	0.398409
TBCA	22.4755	-0.97758	0.205923	0.399574	0.398403
INAFM1	15.4525	1.22316	0.205389	0.399574	0.398403
SERINC3	9.82601	1.39098	0.205876	0.399574	0.398403
BAP1	6.43232	1.40562	0.20613	0.399574	0.398403
PET100	6.46639	1.42232	0.205979	0.399574	0.398403
MOB2	5.54315	1.62914	0.205697	0.399574	0.398403
H2AC19	14.1003	1.6772	0.205272	0.399574	0.398403
CFDP1	3.94808	1.84422	0.206136	0.399574	0.398403
RHNO1	3.09915	2.27089	0.205501	0.399574	0.398403
PDCD5	5.12122	-1.55718	0.206823	0.400445	0.397457
TP53INP2	2.67845	2.22885	0.206734	0.400445	0.397457
TBCB	6.11709	-1.43766	0.207297	0.400867	0.396999
SEC22B	4.67516	1.632	0.207255	0.400867	0.396999
NDUFA7	8.41616	1.63368	0.207399	0.400867	0.396999
SZRD1	8.7503	1.34113	0.207588	0.401003	0.396853
FN3K	4.18165	1.86477	0.208224	0.402002	0.395772
RPS27A	189.752	-0.797932	0.208345	0.402004	0.39577
NPL	2.66047	2.22554	0.208719	0.402496	0.395238
TRAPPC6A	2.71684	-2.24132	0.209098	0.402502	0.395232
RTL8C	4.4066	-1.98507	0.208956	0.402502	0.395232
DBNL	5.56754	-1.46794	0.20932	0.402502	0.395232
RPA1	4.88783	1.70913	0.209256	0.402502	0.395232
RANBP9	4.40309	1.75482	0.209028	0.402502	0.395232
ZMIZ2	2.89841	-2.01105	0.209817	0.403226	0.394451
EIF4G1	9.09912	1.47404	0.210719	0.40473	0.392835
ARPC2	2.92872	-2.17065	0.211767	0.406048	0.391423
C6orf226	3.73753	-1.72228	0.211846	0.406048	0.391423
ILF2	9.21035	-1.21488	0.21169	0.406048	0.391423
AMMECR1	3.03707	1.96978	0.211888	0.406048	0.391423
DCTN3	7.22708	1.52834	0.212144	0.406308	0.391145
NDUFB7	38.3709	-0.904398	0.212455	0.406434	0.39101
CIRBP	16.0963	1.00473	0.212367	0.406434	0.39101
PSMD6	10.3519	1.1382	0.212572	0.406434	0.39101
NOP58	5.39495	-1.62197	0.2128	0.406639	0.390791
MXD4	6.35854	1.44745	0.213214	0.407198	0.390194
LGALS9	4.41248	-1.64864	0.213575	0.407657	0.389705
UBE2T	5.35038	1.72667	0.214059	0.408349	0.388969
C11orf1	2.34155	-2.35251	0.214267	0.408472	0.388837
FBXL15	3.98551	-1.69441	0.214423	0.408472	0.388837
ILKAP	6.96584	1.39529	0.214487	0.408472	0.388837
RPL18	286.728	-0.746706	0.214782	0.408801	0.388488
METTL3	2.29075	-2.14322	0.21497	0.408929	0.388352
ARL2BP	4.61575	1.84794	0.215477	0.409663	0.387574
ZNF672	6.19864	1.41652	0.21602	0.410461	0.386728
NAA50	3.92968	1.69915	0.21716	0.412396	0.384685
HERPUD1	3.19697	1.95119	0.217654	0.4131	0.383945
SNRNP25	4.94178	-1.84448	0.218047	0.41338	0.383651
BTG3	2.59922	2.28118	0.217941	0.41338	0.383651
PSMD4	15.5452	0.986355	0.218575	0.414149	0.382843
PPP2R1A	4.42518	-1.59936	0.21909	0.414892	0.382065
TCP1	13.1136	1.04065	0.219757	0.415919	0.380991
TSPO	20.9372	-0.905155	0.220081	0.416075	0.380828
YTHDC1	3.55308	1.81997	0.220086	0.416075	0.380828
FLAD1	2.58384	-1.99107	0.220334	0.41631	0.380583
GRHPR	6.81092	-1.35213	0.221197	0.417706	0.379129
LMNA	26.2698	0.951251	0.221631	0.418291	0.378522
POLD2	7.71995	-1.41214	0.221886	0.418428	0.378379
CCNB2	9.6536	1.2549	0.221985	0.418428	0.378379
MRPS36	2.98994	1.91934	0.222077	0.418428	0.378379
ARL8B	7.69463	1.31009	0.222255	0.418531	0.378272
CTSA	11.2017	-1.07513	0.222785	0.41883	0.377962
COPS3	8.01794	1.24733	0.222675	0.41883	0.377962
CDC42	4.49003	1.56653	0.222787	0.41883	0.377962
NOP16	3.13338	-1.79794	0.223387	0.419723	0.377037
BACH1	3.84458	2.1026	0.223956	0.420557	0.376175
ATP5MC3	3.26638	-2.02237	0.224299	0.42075	0.375976
MAP2K2	26.2809	0.84473	0.224308	0.42075	0.375976
ERI3	2.82469	-1.9096	0.224657	0.420936	0.375784
UBXN1	17.2129	0.944173	0.224649	0.420936	0.375784
USP33	3.19744	1.94889	0.224851	0.421065	0.375651
ZNF511	3.53849	1.97049	0.225139	0.42137	0.375337
UBE2G2	3.42646	-1.73597	0.225903	0.422564	0.374108
MCRIP2	2.4939	-2.48604	0.226095	0.422689	0.373979
ATG4B	3.96752	-1.66219	0.226582	0.423364	0.373287
COPS5	6.8501	1.30892	0.227142	0.424175	0.372455
RPS6	212.183	-0.874846	0.228673	0.426798	0.369778
THRAP3	4.40926	1.63167	0.229054	0.427271	0.369296
ELOVL1	8.21173	1.24307	0.229492	0.427842	0.368717
OSTM1	2.92667	2.03898	0.229614	0.427842	0.368717
NCLN	2.33936	-2.12837	0.229962	0.428017	0.368539
CYC1	15.0017	0.966449	0.229919	0.428017	0.368539
EIF4G2	30.776	0.855188	0.230207	0.428237	0.368316
ARHGEF2	7.22088	1.32051	0.230573	0.428681	0.367866
CD164	11.1188	1.12732	0.230708	0.428695	0.367852
LUC7L	3.02708	-1.82544	0.231124	0.429229	0.367311
SFPQ	12.9703	1.02209	0.231734	0.430127	0.366404
RPL26	332.806	-0.710957	0.232367	0.431064	0.365459
MGAT4B	9.17393	-1.1909	0.232601	0.431261	0.36526
PCM1	4.49098	1.55652	0.233224	0.432176	0.364339
BCKDK	2.77911	-1.86947	0.233472	0.432398	0.364116
CTDP1	4.59254	1.59257	0.233682	0.432549	0.363965
LGALS8	3.3654	1.93159	0.234392	0.433624	0.362886
CENATAC	4.19241	-1.8424	0.234625	0.433819	0.362692
DNAJC9	7.6521	1.4265	0.235451	0.435107	0.361404
RP11-603J24.9	4.97621	-2.07546	0.235939	0.435768	0.360745
GPKOW	3.36796	1.73574	0.2368	0.43712	0.3594
FBXO33	3.00887	1.90196	0.238239	0.439535	0.357007
CHMP5	3.30374	1.84934	0.238609	0.439976	0.356571
DYNC2I2	11.0996	-1.19734	0.239088	0.440618	0.355938
COA4	4.98446	-1.45754	0.240157	0.442275	0.354308
CSNK1A1	5.07591	1.46201	0.24025	0.442275	0.354308
MORF4L1	18.5244	0.9229	0.241156	0.443701	0.35291
STAT5B	6.23603	1.40544	0.241371	0.443854	0.35276
NPIPB3	36.7325	1.20796	0.241941	0.444659	0.351972
FDXR	5.63199	1.46441	0.242303	0.44508	0.351561
STARD3	2.44044	-1.92904	0.243106	0.446313	0.350361
PLEKHF2	2.90732	1.85371	0.243659	0.447084	0.349611
CALR	33.436	-0.795968	0.243854	0.447198	0.3495
YWHAB	8.75851	-1.16702	0.244319	0.447417	0.349287
RPS27	781.45	-0.641231	0.244689	0.447417	0.349287
PSMB4	46.9205	0.729122	0.244338	0.447417	0.349287
EIF4E	6.76184	1.27302	0.244956	0.447417	0.349287
SSBP3	6.22511	1.33198	0.244955	0.447417	0.349287
RETREG3	3.74503	1.61784	0.244788	0.447417	0.349287
TUSC2	3.76301	1.61857	0.245036	0.447417	0.349287
LAMTOR3	2.28137	2.18224	0.244558	0.447417	0.349287
MPV17	2.45509	-2.23058	0.246126	0.449163	0.347596
NUMA1	4.80615	1.67659	0.247549	0.451516	0.345327
IGFBP4	7.41421	-1.68846	0.248692	0.453355	0.343561
ST7	2.53417	1.99198	0.248888	0.453467	0.343455
TMEM183A	7.69582	1.19634	0.249208	0.453804	0.343132
SEPHS2	7.52844	1.26223	0.249965	0.454741	0.342236
YRDC	3.76349	1.61244	0.249993	0.454741	0.342236
APH1A	3.3934	-1.70933	0.250413	0.455103	0.34189
PCTP	2.74154	1.93739	0.250462	0.455103	0.34189
SMIM30	2.36612	-2.39675	0.250766	0.455164	0.341833
LAMP1	20.6482	0.961667	0.250643	0.455164	0.341833
TM7SF3	2.71251	-1.78775	0.250921	0.4552	0.341797
WDR46	4.15991	1.65286	0.251453	0.45592	0.341111
TRAP1	4.54253	-1.44928	0.252744	0.458014	0.339121
PSMB7	17.132	0.985547	0.253242	0.458669	0.338501
FKBP3	5.25956	-1.43386	0.25345	0.45871	0.338461
CWC15	4.32384	1.48885	0.253537	0.45871	0.338461
SLC7A1	2.70558	1.9339	0.253844	0.459019	0.33817
MLF2	15.3368	0.92683	0.254066	0.459173	0.338024
NOSIP	14.9091	-0.92646	0.254315	0.459378	0.33783
HNRNPH1	11.7062	-1.02545	0.254563	0.459578	0.337641
PCCB	4.68198	1.436	0.255001	0.460122	0.337127
CENPA	3.16182	1.84534	0.255146	0.460137	0.337113
CALM1	3.71693	-1.76262	0.256079	0.461309	0.336008
CCDC130	5.03427	-1.46918	0.256146	0.461309	0.336008
FARSA	10.8934	-1.03228	0.256343	0.461309	0.336008
FBH1	4.03426	1.60104	0.256253	0.461309	0.336008
KDM6B	3.36369	1.87985	0.257851	0.463773	0.333695
CGGBP1	4.70139	1.42074	0.258299	0.464331	0.333173
PMPCA	4.9126	-1.37809	0.25906	0.464975	0.33257
STMN1	16.1108	-1.18247	0.259071	0.464975	0.33257
PAN3	4.03082	1.60197	0.258896	0.464975	0.33257
NCOR1	3.18935	-1.68709	0.260323	0.466475	0.331172
RAD23B	7.2223	1.26752	0.260264	0.466475	0.331172
KAT5	6.09174	1.36049	0.260135	0.466475	0.331172
NENF	6.82908	-1.34451	0.261252	0.467891	0.329855
TMED1	4.71937	1.42225	0.261473	0.468039	0.329718
CWC25	3.63576	1.7076	0.262516	0.469656	0.32822
UBE2R2	4.15902	1.52224	0.262913	0.470115	0.327796
BCAP29	2.36839	2.10454	0.26384	0.471523	0.326498
ZNF24	2.74249	1.92218	0.26464	0.472703	0.325412
GPANK1	3.19874	1.8326	0.264815	0.472763	0.325356
ZNF394	4.08887	1.6458	0.264976	0.4728	0.325323
TAOK3	3.94725	1.56375	0.265609	0.473679	0.324515
LXN	4.66726	1.56538	0.266005	0.474134	0.324099
BCL7B	3.80243	1.6251	0.266344	0.474488	0.323775
PLXNB2	2.44988	-2.0541	0.267027	0.475452	0.322893
RPL28	7.33537	-1.74278	0.267417	0.475895	0.322489
DERL1	5.07501	1.36171	0.268499	0.477568	0.320965
SYPL1	2.94796	-1.67579	0.268883	0.477747	0.320802
LSM4	6.06585	-1.48867	0.268812	0.477747	0.320802
NDUFB11	29.9887	-0.883585	0.269671	0.477859	0.3207
TP53BP2	3.18283	1.64811	0.269411	0.477859	0.3207
PPP6C	3.18283	1.64811	0.269411	0.477859	0.3207
NUP58	2.45107	1.93122	0.269798	0.477859	0.3207
PMAIP1	2.45107	1.93122	0.269798	0.477859	0.3207
PDK1	2.42395	2.21358	0.269408	0.477859	0.3207
ARL2	9.36308	-1.10813	0.270403	0.478679	0.319956
LONP1	10.4439	1.08681	0.271005	0.479492	0.319219
METTL7A	5.10091	-1.4772	0.27125	0.479673	0.319055
SCD	3.348	-1.61185	0.271592	0.480027	0.318734
STARD7	3.74501	-1.51366	0.272467	0.480816	0.318021
MRPS12	6.72356	-1.24413	0.272453	0.480816	0.318021
GTF2A2	4.5809	1.39865	0.27233	0.480816	0.318021
MYC	3.38966	-1.83975	0.272686	0.48095	0.3179
DPP9	3.11018	-1.63291	0.273016	0.48128	0.317602
SBDS	7.13921	1.24421	0.273291	0.481513	0.317392
TIMM13	6.96696	-1.14772	0.274803	0.482661	0.316358
RAB11B	16.0337	0.911592	0.274515	0.482661	0.316358
RRAGA	6.12313	1.2224	0.274162	0.482661	0.316358
EMC4	6.1042	1.23004	0.274734	0.482661	0.316358
KDM2A	3.28581	1.67066	0.274614	0.482661	0.316358
CDC37L1	2.46905	1.93618	0.274667	0.482661	0.316358
ADRM1	14.4795	0.886315	0.276078	0.484648	0.314573
PSMA4	9.1552	1.07769	0.276432	0.484764	0.31447
MBD1	3.46862	1.6241	0.276371	0.484764	0.31447
COASY	4.42472	-1.45402	0.277076	0.485136	0.314137
UBE2V1	7.80475	1.20572	0.276962	0.485136	0.314137
ACAT1	3.45313	1.62721	0.276832	0.485136	0.314137
RP11-343C2.9	2.31266	-1.82411	0.277381	0.485337	0.313957
H1-4	3.36185	1.72348	0.27748	0.485337	0.313957
DDX56	6.22678	-1.26545	0.278538	0.486732	0.31271
ZDHHC17	2.45154	1.92602	0.278566	0.486732	0.31271
ATRAID	5.02197	-1.33837	0.279133	0.487274	0.312227
TFPT	7.63349	-1.12667	0.279311	0.487274	0.312227
CAPZB	10.0467	-1.03791	0.279194	0.487274	0.312227
B2M	133.807	0.713218	0.279518	0.487383	0.31213
KIFC1	4.00209	1.49993	0.280444	0.488744	0.310919
RAC1	12.5987	0.933472	0.280944	0.489344	0.310386
COPS2	3.21975	1.63344	0.281078	0.489344	0.310386
ACOT7	2.97419	-1.87097	0.281376	0.489526	0.310224
SF3B4	7.75636	1.11684	0.281474	0.489526	0.310224
QARS1	4.81057	-1.40908	0.281938	0.48995	0.309848
IER2	7.99169	1.1463	0.282009	0.48995	0.309848
MID1IP1	4.13919	1.41208	0.282388	0.490356	0.309488
RP5-1148A21.4	3.24255	1.79876	0.282568	0.490416	0.309435
TM9SF3	5.22512	1.32738	0.282991	0.490643	0.309234
NT5C2	4.32527	1.47574	0.282859	0.490643	0.309234
RPS21	350.191	-0.743846	0.283357	0.491026	0.308896
RAB18	2.2853	2.04303	0.28397	0.491835	0.308181
RGS16	3.06787	1.93385	0.284743	0.492921	0.307223
TSC22D3	3.76004	1.61778	0.285313	0.493653	0.306578
SLC43A2	2.61684	1.84321	0.286021	0.494624	0.305725
PLEKHJ1	2.67049	-1.70548	0.286304	0.49486	0.305518
KXD1	7.93477	1.08276	0.286684	0.495261	0.305166
ERLIN1	2.29165	-1.77574	0.287157	0.495824	0.304672
DIAPH1	4.22321	-1.34871	0.287515	0.496188	0.304354
LSM2	7.01355	-1.28855	0.287663	0.49619	0.304352
TOR2A	3.23209	-1.59373	0.287854	0.496264	0.304287
UBE2Q1	4.63675	1.38189	0.288243	0.496681	0.303922
SS18	2.35284	-1.78509	0.288928	0.497606	0.303114
DCTPP1	2.92861	-1.83294	0.289332	0.498047	0.30273
MIS18A	2.96576	-1.82054	0.289787	0.498575	0.302269
HSPB11	2.3545	-2.01349	0.290121	0.49864	0.302212
NAA38	19.7691	-0.78254	0.290002	0.49864	0.302212
MRPS27	2.40145	-1.81601	0.291399	0.500582	0.300524
PRDX3	5.93209	-1.2593	0.291556	0.500597	0.300512
FAM110A	3.96794	-1.45842	0.292136	0.501337	0.29987
SPAG7	3.59669	-1.45314	0.292536	0.501363	0.299848
SH3GLB2	6.411	1.16701	0.292437	0.501363	0.299848
ID1	3.50851	1.61922	0.292598	0.501363	0.299848
RBM14	4.10065	-1.37759	0.293589	0.502804	0.298601
ACADS	3.1097	-1.5743	0.294535	0.504168	0.297425
TADA2B	2.30375	2.04779	0.295468	0.505508	0.296272
ANKH	3.22367	1.62038	0.295733	0.505705	0.296103
NBAS	4.6456	1.32569	0.296147	0.506156	0.295716
CLPTM1	5.66344	1.21453	0.296401	0.506333	0.295564
UBE2A	6.80616	1.18847	0.296907	0.506941	0.295043
ROGDI	4.4384	1.57696	0.297268	0.507299	0.294736
PRC1	4.64512	1.33064	0.297813	0.507972	0.29416
SDHAF2	6.93194	1.1135	0.298284	0.508517	0.293694
RAB11A	6.23063	-1.15287	0.299262	0.509926	0.292493
IGF2R	2.28625	2.03709	0.299421	0.50994	0.292481
ZCCHC8	2.32856	1.93818	0.299691	0.510142	0.292309
SLC25A11	4.41427	-1.36394	0.300071	0.510529	0.291979
PPP2R5B	3.38552	1.5722	0.300226	0.510535	0.291974
ZFPL1	7.90106	1.13202	0.300407	0.510586	0.291932
E4F1	3.65361	-1.60103	0.302048	0.511377	0.291259
LIMS1	2.82018	-1.58538	0.301913	0.511377	0.291259
TKT	6.50692	-1.10604	0.301872	0.511377	0.291259
RPS14	22.2449	-0.806099	0.302007	0.511377	0.291259
PFDN5	37.2773	-0.699323	0.302021	0.511377	0.291259
BRD4	5.05139	1.34993	0.301522	0.511377	0.291259
NPIPB13	3.51765	1.64168	0.302087	0.511377	0.291259
HAT1	3.16872	1.81861	0.302066	0.511377	0.291259
OSTF1	3.86876	-1.40222	0.302357	0.511576	0.29109
MTURN	3.67902	1.4373	0.302832	0.511609	0.291062
ABHD16A	3.43152	1.57987	0.302827	0.511609	0.291062
MTMR4	2.7416	1.72048	0.302779	0.511609	0.291062
MRPS18B	3.84912	-1.41665	0.303332	0.511991	0.290738
SLC20A1	6.6242	1.15834	0.303363	0.511991	0.290738
BTG1	3.03694	1.68834	0.304483	0.513625	0.289354
SRRM2	8.29986	1.28148	0.305072	0.514361	0.288732
TBC1D31	3.13665	1.57919	0.305682	0.515131	0.288082
ZBTB22	2.55126	1.79139	0.306751	0.516674	0.286784
[truncated: 17,604 more rows]

## Sheet: Mock_d0_v_PGK(synEPOR)_d14
Gene	baseMean	log2FoldChange	pvalue	padj	minus_log10p
HBA1	64018.4	10.6356	1.51717e-93	7.94846e-90	89.0997
HBA2	59939.5	9.28868	8.4075e-53	2.20235e-49	48.6571
HBG2	22866.8	10.104	5.92977e-48	1.03554e-44	43.9848
LGALS1	238.23	-7.61724	1.17317e-39	1.53655e-36	35.8135
HBB	35925.4	8.15507	3.91581e-31	4.10298e-28	27.3869
LYZ	209.804	-6.54957	8.43031e-29	7.36106e-26	25.1331
AHSP	606.609	8.55066	2.37363e-28	1.77649e-25	24.7504
CYBA	115.8	-6.61733	1.5712e-27	1.02894e-24	23.9876
HBM	841.316	9.56558	3.78532e-27	2.20348e-24	23.6569
SLC25A39	259.391	4.59678	1.71661e-25	8.99331e-23	22.0461
H1-2	219.187	6.0081	2.36089e-24	1.12443e-21	20.9491
UCP2	240.586	5.07931	7.1667e-24	3.12886e-21	20.5046
MPO	141.148	-6.48117	1.12095e-21	4.51744e-19	18.3451
PIM1	151.811	5.78319	7.4096e-20	2.77278e-17	16.5571
GYPC	201.692	4.41076	3.80771e-19	1.3299e-16	15.8762
VIM	74.3854	-6.83332	7.53358e-19	2.46678e-16	15.6079
BSG	294.219	4.01619	1.22528e-18	3.77603e-16	15.423
ALAS2	271.086	10.7324	9.55062e-18	2.77976e-15	14.556
RBM38	123.046	5.97276	1.18313e-17	3.26233e-15	14.4865
GLRX5	150.474	4.21965	3.46965e-17	9.08875e-15	14.0415
HMBS	118.399	6.17036	3.6788e-17	9.17774e-15	14.0373
ELANE	162.366	-5.22605	1.247e-16	2.96956e-14	13.5273
FKBP8	201.555	3.32225	3.49066e-16	7.95111e-14	13.0996
SLC4A1	299.496	9.91179	6.56393e-16	1.43285e-13	12.8438
NCOA4	110.745	4.15967	7.97099e-16	1.6704e-13	12.7772
ACTG1	78.9118	-3.77069	1.59418e-15	3.21228e-13	12.4932
SIAH2	87.4916	5.26692	2.72376e-15	5.28509e-13	12.2769
SLC7A5	94.8258	4.62287	3.1834e-15	5.95443e-13	12.2252
PPP1R15A	123.012	4.90509	3.29602e-15	5.95443e-13	12.2252
C4orf48	44.4301	-6.30643	5.95699e-15	1.0114e-12	11.9951
KLF1	129.975	7.3353	5.98463e-15	1.0114e-12	11.9951
ARL4A	95.575	6.38941	2.26305e-14	3.70503e-12	11.4312
GMFG	40.7949	-5.97873	2.42031e-14	3.84242e-12	11.4154
SLC25A37	104.73	5.37	3.62814e-14	5.59053e-12	11.2525
SLC1A5	83.2571	4.35415	7.91135e-14	1.18422e-11	10.9266
GP1BB	47.1179	-6.97541	1.24658e-13	1.81411e-11	10.7413
CAPG	48.8451	-7.46136	1.84792e-13	2.61656e-11	10.5823
HBD	648.335	4.52599	2.18867e-13	3.01748e-11	10.5204
PF4	39.1942	-9.55538	2.48094e-13	3.33273e-11	10.4772
CLEC11A	44.0542	-7.29473	2.85012e-13	3.73295e-11	10.4279
BCL2L1	74.4405	4.1067	4.08905e-13	5.22501e-11	10.2819
PRSS57	37.2663	-6.63982	4.86259e-13	6.0655e-11	10.2171
SLC2A1	83.4152	6.27697	1.3701e-12	1.66929e-10	9.77747
TXNIP	82.7864	4.49015	1.58158e-12	1.88316e-10	9.72511
TPSAB1	52.2087	-8.09946	2.61531e-12	3.0448e-10	9.51644
S100A11	52.0521	-3.70279	2.85266e-12	3.19309e-10	9.49579
VAMP8	68.6079	-4.06665	2.86458e-12	3.19309e-10	9.49579
NPDC1	34.791	-9.40202	6.72334e-12	7.33825e-10	9.13441
TMSB10	245.272	-4.10584	2.00248e-11	2.14102e-09	8.66938
RHAG	69.3568	5.90238	2.2424e-11	2.34959e-09	8.62901
R3HDM4	66.5165	4.58931	3.09737e-11	3.18179e-09	8.49733
CEBPB	80.6474	4.36306	3.46879e-11	3.49481e-09	8.45658
PRTN3	54.3055	-4.62725	4.75359e-11	4.69888e-09	8.32801
PRDX2	131.729	4.37846	5.25227e-11	5.09567e-09	8.2928
AZU1	27.7341	-5.6285	7.14306e-11	6.80409e-09	8.16723
EPB42	49.6079	8.28218	8.7733e-11	8.20773e-09	8.08578
PLIN2	70.9844	3.74464	1.13855e-10	1.04647e-08	7.98027
ADIPOR1	54.785	3.97525	1.21506e-10	1.09753e-08	7.95958
HBE1	67.6497	8.73018	1.23661e-10	1.09806e-08	7.95937
GMPR	60.6104	3.95407	1.67748e-10	1.46472e-08	7.83424
JUND	91.8952	3.47163	1.7969e-10	1.54327e-08	7.81156
NUDT4	60.8771	6.17524	1.83839e-10	1.55344e-08	7.80871
TFRC	92.2497	7.45312	2.43083e-10	2.02144e-08	7.69434
TCIRG1	43.8402	-4.89863	2.63499e-10	2.15699e-08	7.66615
GYPA	45.2091	8.14816	3.30395e-10	2.66298e-08	7.57463
SMIM1	78.1082	7.20108	3.35527e-10	2.66337e-08	7.57457
LRCH4	41.732	-4.34746	4.06729e-10	3.18038e-08	7.49752
HES6	49.7305	5.21075	4.691e-10	3.61414e-08	7.442
PHOSPHO1	40.4268	7.98699	5.48284e-10	4.16298e-08	7.3806
CREG1	57.2779	4.30551	5.81299e-10	4.35061e-08	7.36145
XPO7	57.2379	5.73073	6.11103e-10	4.50925e-08	7.3459
ANK1	41.081	8.01108	6.79695e-10	4.94572e-08	7.30577
STAB1	21.5107	-8.70822	7.9703e-10	5.72005e-08	7.2426
ANPEP	24.8125	-6.09625	8.83973e-10	6.25829e-08	7.20354
EIF2AK1	46.3708	4.31364	1.25989e-09	8.80076e-08	7.05548
SPI1	27.6471	-4.9082	1.51037e-09	1.02764e-07	6.98816
NRGN	27.9827	-7.24163	1.50935e-09	1.02764e-07	6.98816
H1-0	54.4935	3.85722	1.72646e-09	1.1596e-07	6.93569
FAM117A	46.9156	5.83239	2.34814e-09	1.5572e-07	6.80765
PRRC2B	19.9818	-4.88656	2.77486e-09	1.81719e-07	6.7406
CNPPD1	51.7869	4.31953	3.0694e-09	1.98526e-07	6.70218
BNIP3L	45.3011	4.23342	3.33726e-09	2.13218e-07	6.67118
UBXN6	86.5775	3.35696	3.77186e-09	2.38082e-07	6.62327
RGCC	44.0867	5.34197	3.94059e-09	2.45771e-07	6.60947
synEPOR	47.3718	5.68434	4.8602e-09	2.9956e-07	6.52352
UBAC1	57.0383	3.93238	5.37132e-09	3.23452e-07	6.49019
WBP2	64.6914	3.56679	5.36085e-09	3.23452e-07	6.49019
ARHGDIB	53.0632	-3.93439	5.61161e-09	3.34082e-07	6.47615
PNP	52.1192	3.42771	5.85637e-09	3.44736e-07	6.46251
EIF1	116.226	3.06347	6.447e-09	3.75287e-07	6.42564
BBC3	54.5736	4.99554	6.89031e-09	3.96685e-07	6.40155
CISH	32.6246	7.67889	7.24057e-09	4.12319e-07	6.38477
YPEL4	31.3645	7.6211	7.3349e-09	4.132e-07	6.38384
CITED2	63.2345	3.1979	1.23733e-08	6.89616e-07	6.16139
ATP6V0C	194.253	2.71828	1.27172e-08	7.01318e-07	6.15408
ARRDC2	71.7349	4.1982	1.29068e-08	7.04362e-07	6.1522
FAM210B	39.3178	4.11804	1.34669e-08	7.27354e-07	6.13825
HBQ1	81.8648	3.93036	1.40956e-08	7.53537e-07	6.1229
RIOK3	43.0442	5.3938	1.54439e-08	8.17277e-07	6.08763
PCBP1	137.065	2.60135	1.64181e-08	8.60146e-07	6.06543
LPIN2	50.0962	7.33629	1.67736e-08	8.70068e-07	6.06045
TMBIM1	47.0088	3.63088	1.84946e-08	9.49932e-07	6.02231
GUK1	147.18	2.94951	2.09147e-08	1.0638e-06	5.97314
HMOX1	55.0715	6.07245	2.17455e-08	1.09543e-06	5.96041
PPBP	19.3123	-6.04682	2.42315e-08	1.20903e-06	5.91756
TRIM58	38.6562	4.68844	2.54341e-08	1.25707e-06	5.90064
PRAM1	20.5347	-7.67524	2.62889e-08	1.28717e-06	5.89036
EPB41	39.52	5.58197	2.70944e-08	1.31433e-06	5.8813
MIF	105.174	-2.86375	2.85108e-08	1.37035e-06	5.86317
CST7	19.7155	-4.5264	2.96721e-08	1.4132e-06	5.8498
PLXND1	12.9944	-7.99028	3.59932e-08	1.68365e-06	5.77375
SRGN	107.972	-2.79768	3.58446e-08	1.68365e-06	5.77375
CPSF1	42.6185	-4.02184	3.7523e-08	1.73967e-06	5.75953
RNASE2	38.8794	-4.54044	4.04927e-08	1.84934e-06	5.73298
LAT	24.7522	-4.8334	4.07556e-08	1.84934e-06	5.73298
HOMER3	13.4853	-8.04781	4.09474e-08	1.84934e-06	5.73298
BTG2	37.1847	5.52556	4.28097e-08	1.91692e-06	5.7174
ATF5	37.1277	5.5661	4.39251e-08	1.9502e-06	5.70992
MMP2	18.8058	-8.52574	4.58733e-08	2.01958e-06	5.69474
IGFBP7	18.8396	-7.54612	5.02219e-08	2.1926e-06	5.65904
TERF2IP	42.5306	4.08327	5.27307e-08	2.28311e-06	5.64147
HSPA1A	65.9808	2.93357	5.47222e-08	2.34991e-06	5.62895
CFD	23.7155	-5.69494	6.21335e-08	2.64648e-06	5.57733
ATP6V1B2	40.2667	3.41355	7.34264e-08	3.07745e-06	5.51181
YPEL3	47.7161	4.26854	7.3292e-08	3.07745e-06	5.51181
BPGM	38.5519	6.17829	8.29736e-08	3.44999e-06	5.46218
AIF1	19.31	-7.54651	9.03324e-08	3.72639e-06	5.42871
ZFP36	36.0621	5.0531	9.90665e-08	4.05476e-06	5.39203
FOXO3	34.3962	5.37666	1.00222e-07	4.07026e-06	5.39038
OAT	39.7122	3.64748	1.0293e-07	4.14809e-06	5.38215
LBH	32.9871	4.60782	1.06935e-07	4.27659e-06	5.3689
CHPT1	40.8276	4.43144	1.08471e-07	4.30513e-06	5.36601
NATD1	38.7983	5.5999	1.14576e-07	4.48196e-06	5.34853
BEX1	49.3874	4.79639	1.14637e-07	4.48196e-06	5.34853
ERFE	35.0698	6.82039	1.1872e-07	4.60721e-06	5.33656
EML3	18.6843	-6.65202	1.2419e-07	4.7504e-06	5.32327
MAP1LC3B	36.5894	4.51691	1.24223e-07	4.7504e-06	5.32327
HLA-DRA	16.0964	-5.35575	1.28915e-07	4.8589e-06	5.31346
STOM	63.2229	3.4188	1.28694e-07	4.8589e-06	5.31346
PAXX	23.0386	-4.76552	1.33676e-07	5.00236e-06	5.30082
GADD45A	50.1776	4.41754	1.45079e-07	5.32842e-06	5.2734
AGPAT2	10.6415	-7.66245	1.4522e-07	5.32842e-06	5.2734
MPP1	48.6906	3.05187	1.45441e-07	5.32842e-06	5.2734
FHDC1	22.4843	7.14239	1.52961e-07	5.56501e-06	5.25453
OSBP2	35.598	6.01794	1.68936e-07	6.10385e-06	5.2144
TSPOAP1	22.5207	-6.97851	1.96528e-07	7.05212e-06	5.15168
DDIT3	68.4154	3.80311	2.18757e-07	7.79638e-06	5.10811
COTL1	14.6293	-5.32382	2.80804e-07	9.94009e-06	5.00261
EVA1B	14.7474	-5.30985	2.90919e-07	1.0229e-05	4.99017
DDIT4	35.2798	4.20859	2.93433e-07	1.02486e-05	4.98933
MINPP1	32.6043	4.04901	2.96534e-07	1.02884e-05	4.98765
NAPA	48.404	2.94683	2.99342e-07	1.03174e-05	4.98643
TPSB2	14.8135	-5.28667	3.02071e-07	1.03435e-05	4.98533
TAL1	35.1604	3.84861	3.06241e-07	1.04182e-05	4.98221
RRAD	44.3353	6.41074	3.21218e-07	1.08572e-05	4.96428
GRK2	25.2695	-3.7589	3.25651e-07	1.08668e-05	4.9639
TRIB3	37.3992	5.60828	3.23715e-07	1.08668e-05	4.9639
HAGH	35.2014	3.79066	3.3205e-07	1.10102e-05	4.9582
PIP4K2A	34.0632	3.83173	3.43405e-07	1.13151e-05	4.94634
JUNB	49.6532	3.01556	3.65168e-07	1.1957e-05	4.92238
TMOD1	18.2098	6.83654	3.94899e-07	1.28502e-05	4.89109
ZFAND5	31.5641	5.29183	4.09734e-07	1.32506e-05	4.87776
KLHL21	35.2537	4.6722	4.25495e-07	1.35925e-05	4.8667
NME2	45.4569	-2.97264	4.23178e-07	1.35925e-05	4.8667
RNF187	45.6317	3.3965	4.6937e-07	1.48134e-05	4.82934
ITGA2B	18.3383	-4.84833	4.68658e-07	1.48134e-05	4.82934
CPOX	33.7731	4.5602	4.79853e-07	1.50536e-05	4.82236
HEMGN	33.6888	6.7385	4.96736e-07	1.54905e-05	4.80994
SELENBP1	18.4736	6.85774	5.17349e-07	1.59633e-05	4.79688
TRAK2	30.227	5.82544	5.17992e-07	1.59633e-05	4.79688
HCST	17.3833	-6.51058	5.25143e-07	1.6089e-05	4.79347
FBXO7	42.2565	3.49199	6.08893e-07	1.85464e-05	4.73174
DCAF12	27.9273	4.0253	6.17102e-07	1.86879e-05	4.72844
YJEFN3	10.0894	-7.60074	6.33569e-07	1.90763e-05	4.71951
S100A4	75.6439	-3.28226	6.41843e-07	1.92149e-05	4.71636
SERPINB6	15.187	-5.36247	6.51024e-07	1.93791e-05	4.71267
ARPC1B	19.6721	-3.62186	6.63055e-07	1.96257e-05	4.70717
UBAP1	28.0411	4.03203	7.44069e-07	2.18999e-05	4.65956
MYO1F	14.0785	-7.12861	7.83327e-07	2.29265e-05	4.63966
DEF6	10.2703	-7.64227	8.61072e-07	2.5062e-05	4.60098
ESPN	17.6374	6.79258	1.02518e-06	2.96735e-05	4.52763
GABARAP	94.956	2.43321	1.04933e-06	3.02057e-05	4.51991
SAP25	28.3996	-5.36046	1.06729e-06	3.05549e-05	4.51492
TENT5C	27.629	5.64725	1.08831e-06	3.09871e-05	4.50882
TOP1	32.6273	3.27937	1.13674e-06	3.21912e-05	4.49226
ANKRD13D	18.1355	-6.67847	1.14473e-06	3.22433e-05	4.49156
SLC40A1	29.1276	3.5905	1.21426e-06	3.40188e-05	4.46828
TMSB4X	533.786	-2.16368	1.24221e-06	3.46166e-05	4.46072
MAF1	52.1932	2.50792	1.30878e-06	3.62787e-05	4.44035
HSPA5	144.487	3.07789	1.40925e-06	3.88582e-05	4.41052
PLEK	12.4943	-6.91776	1.59345e-06	4.37074e-05	4.35945
RHCE	15.5054	6.60364	1.91226e-06	5.21787e-05	4.28251
MKRN1	31.8341	3.26777	1.9619e-06	5.29815e-05	4.27588
CDC34	53.2416	2.70794	1.96166e-06	5.29815e-05	4.27588
CTD-2643I7.4	4340.74	7.15472	2.02632e-06	5.44404e-05	4.26408
ARHGAP4	12.2708	-6.93621	2.13261e-06	5.70039e-05	4.2441
SERPINB1	16.4218	-3.89071	2.19432e-06	5.83556e-05	4.23392
SLC6A9	15.7935	6.63445	2.2889e-06	6.05635e-05	4.21779
PLAC8	9.18565	-7.42268	2.41189e-06	6.32976e-05	4.19861
MATK	7.8897	-7.25352	2.4164e-06	6.32976e-05	4.19861
GNB2	63.8053	2.53443	2.52423e-06	6.54674e-05	4.18397
LPAR2	8.53301	-7.37824	2.5201e-06	6.54674e-05	4.18397
ISG15	33.9084	3.94114	2.59518e-06	6.6976e-05	4.17408
ARG2	26.3196	5.02648	2.62489e-06	6.74107e-05	4.17127
TUBB2A	32.3287	5.41172	2.65813e-06	6.79314e-05	4.16793
GYPE	14.594	6.5185	2.68884e-06	6.83826e-05	4.16505
ARRB2	41.6957	3.41283	2.71332e-06	6.86718e-05	4.16322
NFE2	103.76	2.34071	2.74039e-06	6.90236e-05	4.161
FAM110D	10.7334	-7.66744	2.88622e-06	7.23489e-05	4.14057
MYL4	39.0174	5.71344	3.03443e-06	7.57019e-05	4.12089
FTL	2794.93	1.72436	3.25191e-06	8.07429e-05	4.0929
PTPRCAP	7.38349	-7.13987	3.40706e-06	8.41962e-05	4.07471
OPTN	28.3805	4.44205	3.43692e-06	8.45353e-05	4.07296
TSPO2	14.2187	6.47707	3.60163e-06	8.81727e-05	4.05467
CD36	30.4091	5.25747	3.7094e-06	8.99701e-05	4.0459
PLPPR3	10.4693	-6.70145	3.70509e-06	8.99701e-05	4.0459
GHITM	48.7489	2.73359	3.8692e-06	9.34136e-05	4.02959
RAD23A	68.2069	2.75548	3.97763e-06	9.55909e-05	4.01958
CPEB4	22.7072	6.19037	4.06014e-06	9.71281e-05	4.01265
STRADB	13.4941	6.40487	4.14172e-06	9.86294e-05	4.00599
GATA1	35.0444	2.96181	4.33273e-06	0.000102711	3.98838
NKG7	11.6205	-5.39086	4.92252e-06	0.000116167	3.93492
RAB32	10.2767	-6.63721	5.08136e-06	0.000118845	3.92502
CCL5	8.04833	-7.26071	5.07701e-06	0.000118845	3.92502
CCDC85B	31.3695	-2.57301	5.48955e-06	0.000127821	3.8934
SPTA1	21.829	6.11326	5.539e-06	0.000128402	3.89143
UBALD2	34.1337	2.86597	5.77715e-06	0.000133332	3.87506
HBG1	11389.9	16.125	5.8177e-06	0.00013368	3.87394
GABARAPL1	24.4933	4.16499	6.03889e-06	0.000138156	3.85963
ANP32B	111.055	2.0743	6.14365e-06	0.000139942	3.85405
SQSTM1	100.54	2.64258	6.34048e-06	0.0001438	3.84224
PNRC1	26.2441	3.60063	6.46867e-06	0.000146075	3.83542
C9orf78	36.697	3.34426	6.60852e-06	0.000148592	3.828
ARF1	102.667	2.17428	6.71089e-06	0.000150249	3.82319
UBE2H	24.9112	3.68206	6.8561e-06	0.000152847	3.81574
SAT1	21.6033	4.78903	7.6533e-06	0.000169897	3.76981
JAML	7.1735	-7.11602	7.79166e-06	0.000172238	3.76387
PGLS	25.3932	-2.80945	8.09979e-06	0.000178297	3.74885
BEX3	6.9649	-7.09751	8.25379e-06	0.000180927	3.7425
TMEM219	18.9921	-3.29758	8.61723e-06	0.000188107	3.7256
SESN2	21.8795	4.75503	8.78848e-06	0.000191049	3.71885
HLA-DMA	11.1465	-5.87585	8.83757e-06	0.000191323	3.71823
UBE2B	24.5962	3.82862	8.92398e-06	0.000192398	3.7158
ANXA2	25.1596	-3.97144	9.65563e-06	0.000206695	3.68467
PYCARD	10.0408	-6.59158	9.66602e-06	0.000206695	3.68467
S100A9	37.4209	-3.5256	9.94863e-06	0.000211873	3.67392
CA1	14.0323	6.45773	1.0035e-05	0.000212847	3.67193
TIMP2	9.4421	-7.54584	1.05371e-05	0.000222596	3.65248
PDZK1IP1	37.1811	4.4771	1.06873e-05	0.000223191	3.65132
ATG9A	18.2118	5.86951	1.07357e-05	0.000223191	3.65132
RFESD	12.0349	6.23835	1.06179e-05	0.000223191	3.65132
TXN	124.04	2.12023	1.07192e-05	0.000223191	3.65132
GREM1	7.4725	-7.21087	1.07944e-05	0.000223526	3.65067
ARRDC1	14.3791	-4.22032	1.08374e-05	0.000223531	3.65066
GP9	6.92222	-7.04548	1.09524e-05	0.000225019	3.64778
PEBP1	22.7635	-2.78774	1.13057e-05	0.00023137	3.63569
HBP1	20.7458	4.17397	1.14789e-05	0.000234	3.63078
EHBP1L1	24.0588	3.84519	1.21065e-05	0.000245837	3.60935
SARS1	39.0435	2.95799	1.23973e-05	0.00025077	3.60072
LTC4S	10.8743	-4.91429	1.26535e-05	0.000254968	3.59351
ATF4	71.7955	2.01787	1.27803e-05	0.000256536	3.59085
GCLC	21.1167	5.21439	1.36535e-05	0.000273017	3.56381
GSTP1	32.7995	-2.668	1.42725e-05	0.00028431	3.54621
GAMT	6.16661	-6.91506	1.56801e-05	0.000311167	3.50701
PSME1	52.6508	2.41669	1.63364e-05	0.000322967	3.49084
HPS1	20.4308	4.71748	1.66692e-05	0.000328308	3.48372
CDK2AP1	11.1707	-4.0318	1.69404e-05	0.000332399	3.47834
CPA3	12.1529	-4.4565	1.74921e-05	0.000341944	3.46604
CTSG	10.3838	-5.20378	1.80183e-05	0.000349623	3.4564
PLEK2	21.3444	5.26648	1.80183e-05	0.000349623	3.4564
ARF4	43.4104	2.88908	1.89904e-05	0.000367125	3.43519
KEL	11.0987	6.12485	1.91781e-05	0.000369389	3.43252
MICAL1	6.84567	-7.0646	1.94374e-05	0.000373014	3.42828
PKM	56.8598	-3.28313	1.96332e-05	0.000375396	3.42551
FAM83A	18.158	5.84367	1.99216e-05	0.000379525	3.42076
TNS1	21.1302	4.77363	2.05413e-05	0.000389912	3.40903
ISCU	68.2421	2.9919	2.08071e-05	0.000393531	3.40502
FIS1	59.2713	2.19206	2.15491e-05	0.000406101	3.39137
SMIM5	16.0655	5.68391	2.21489e-05	0.000415906	3.381
SOX4	5.88071	-6.82069	2.26739e-05	0.000424246	3.37238
SPTB	16.7521	5.72623	2.27848e-05	0.000424803	3.37181
TBC1D10C	6.11776	-6.88367	2.29458e-05	0.000426287	3.3703
F13A1	5.79246	-6.82082	2.4346e-05	0.000449114	3.34764
ATP2A3	9.8161	-5.77054	2.42689e-05	0.000449114	3.34764
PITHD1	28.4411	3.21132	2.45172e-05	0.000450686	3.34613
UPK3BL1	15.8237	-4.07964	2.63738e-05	0.00048312	3.31595
HK1	27.548	3.62434	2.67161e-05	0.000487684	3.31186
RBX1	34.1042	2.62578	2.80214e-05	0.000509158	3.29315
CLIC2	11.4006	6.15692	2.80868e-05	0.000509158	3.29315
UBC	86.8269	2.24549	2.82632e-05	0.000510589	3.29193
RTN3	42.0045	2.73281	2.86805e-05	0.000516347	3.28706
CPXM1	5.84243	-6.835	2.97407e-05	0.000533602	3.27278
GPX3	22.1777	4.79233	2.98625e-05	0.000533958	3.27249
CCDC71L	17.8588	4.96638	3.04621e-05	0.000542826	3.26534
B4GALT3	21.5472	3.72301	3.19562e-05	0.000567521	3.24602
CYTL1	11.6035	-4.3109	3.2303e-05	0.0005705	3.24374
EPOR	17.8394	4.39056	3.24507e-05	0.0005705	3.24374
PPDPF	114.514	2.22904	3.23423e-05	0.0005705	3.24374
MARCHF8	17.5324	4.97789	3.34212e-05	0.000585597	3.2324
RCL1	17.73	4.44171	3.4156e-05	0.000596478	3.22441
SOD1	56.8096	2.27588	3.51932e-05	0.00061255	3.21286
TUBB4B	85.4287	1.84562	3.53466e-05	0.000613181	3.21241
LAPTM5	38.2999	-2.37295	3.78802e-05	0.000651985	3.18576
GARS1	23.3993	3.40164	3.79568e-05	0.000651985	3.18576
FURIN	22.9606	4.2021	3.78712e-05	0.000651985	3.18576
WDR81	9.94548	5.9644	3.85249e-05	0.000659581	3.18073
SLC6A8	17.2556	4.39966	3.9469e-05	0.000673544	3.17163
ULK1	22.7721	3.81557	3.97732e-05	0.000676532	3.16971
DMTN	33.6505	3.66885	4.35215e-05	0.000737893	3.13201
BST2	16.777	-3.08949	4.38532e-05	0.00074112	3.13011
CTSL	24.6601	3.63005	4.42452e-05	0.000743204	3.12889
DEDD2	18.0232	5.08852	4.42603e-05	0.000743204	3.12889
PDLIM1	8.76808	-5.53906	4.45247e-05	0.000745255	3.1277
SLC30A1	17.2775	4.95649	4.7219e-05	0.000787835	3.10356
MCRIP1	21.1875	-2.56609	4.94924e-05	0.000823146	3.08452
S100P	18.9406	5.16723	5.18519e-05	0.000859659	3.06567
MRPL41	86.2336	-2.31176	5.32351e-05	0.000879806	3.05561
SIGIRR	8.08044	-6.31527	5.40829e-05	0.000889419	3.05089
THBS1	9.99596	-6.65793	5.41563e-05	0.000889419	3.05089
RAB3B	6.07143	-6.84838	5.54894e-05	0.000908465	3.04169
ANKRD9	16.8702	4.91987	5.59964e-05	0.000913911	3.0391
ABCB6	17.4134	3.95717	5.63394e-05	0.000916652	3.0378
HSPA1B	44.1406	2.81194	5.82742e-05	0.000936499	3.02849
SCX	8.25032	-6.36236	5.77484e-05	0.000936499	3.02849
RPL23	40.2247	-2.1693	5.81479e-05	0.000936499	3.02849
PCSK1N	24.9895	5.40969	5.81397e-05	0.000936499	3.02849
KLHDC8B	24.6583	4.07315	5.88483e-05	0.000942832	3.02557
PIM2	24.5271	3.39386	5.94093e-05	0.000948919	3.02277
BLVRB	9.19472	5.85158	6.17881e-05	0.000983914	3.00704
HMGB2	117.266	2.22086	6.20434e-05	0.000984986	3.00657
NPW	7.43268	-6.16565	6.23145e-05	0.000986301	3.00599
KLF3	16.2375	4.86393	6.34258e-05	0.00100087	2.99962
PARVG	5.2812	-6.68237	6.57282e-05	0.00103408	2.98544
MXI1	13.8123	5.46323	6.68356e-05	0.00104836	2.97949
NBEAL2	9.17029	-5.0515	7.08346e-05	0.00110777	2.95555
GABARAPL2	23.8947	3.15214	7.36112e-05	0.00114777	2.94015
MTG1	9.87657	-4.08571	7.47193e-05	0.00116159	2.93495
WNK1	18.289	4.0974	7.90383e-05	0.00122509	2.91183
TMEM140	18.2532	4.49724	8.23743e-05	0.00127304	2.89516
SLC10A3	19.2761	3.23884	8.34206e-05	0.00128541	2.89096
BSDC1	17.7943	3.87749	8.38264e-05	0.00128788	2.89012
MBD6	19.926	4.71482	8.54976e-05	0.00130971	2.88282
AEN	19.0105	4.63734	8.70965e-05	0.00133032	2.87605
MAT2B	22.5648	3.48986	8.97024e-05	0.00136614	2.86451
ZNF746	20.7367	3.8114	9.29402e-05	0.00141134	2.85037
WDR26	17.2699	3.58239	9.55852e-05	0.00144731	2.83944
CMTM3	4.80709	-6.53383	0.0001	0.0015098	2.82108
DBI	12.3597	-3.3023	0.000105206	0.00158383	2.80029
CA2	17.65	4.38479	0.000111142	0.0016684	2.7777
MED25	23.1141	2.98243	0.000123795	0.00185303	2.73212
KIF26A	8.18844	5.68235	0.000124876	0.0018586	2.73081
ADA	7.92415	-4.82255	0.000124712	0.0018586	2.73081
HMGN3	8.18568	-4.39334	0.000126257	0.00187383	2.72727
RNASE3	8.03498	-5.45668	0.0001314	0.00193917	2.71238
COMMD7	8.57651	-4.11668	0.000131348	0.00193917	2.71238
SMOX	14.9808	4.19115	0.000132218	0.00194576	2.71091
YOD1	8.0332	5.65715	0.000142909	0.00209721	2.67836
TCEA1	23.9003	3.23673	0.000145599	0.00213071	2.67148
DUSP5	12.8128	5.35417	0.0001465	0.00213791	2.67001
H2AJ	60.8141	2.04836	0.000148535	0.00215561	2.66643
RUNDC3A	8.77688	5.78771	0.000148465	0.00215561	2.66643
GTPBP2	8.09504	5.66832	0.000156353	0.0022628	2.64535
AARS1	18.0459	3.39913	0.000161085	0.00232485	2.6336
DAPK1	15.8155	3.81453	0.000162426	0.00233778	2.6312
VAV1	4.68787	-6.48792	0.00016826	0.00241511	2.61706
HLA-B	36.4684	-2.2063	0.000169094	0.00242044	2.6161
STK40	17.0641	3.50952	0.000170762	0.00243766	2.61303
ASNS	12.2691	5.29299	0.000171856	0.00244662	2.61143
DNAJC4	13.012	-3.17727	0.000173124	0.00245799	2.60942
PLEKHO1	4.43294	-6.40864	0.000176158	0.00249431	2.60305
RASGRP2	4.51502	-6.45421	0.00017799	0.00250954	2.60041
TMEM233	14.462	4.56877	0.000178192	0.00250954	2.60041
GPSM3	9.0709	-3.96116	0.000181522	0.00254276	2.59469
WARS1	22.9683	2.65255	0.000181089	0.00254276	2.59469
LRRC45	6.61547	-6.04616	0.000183292	0.00256071	2.59164
C9orf16	30.3412	-2.20814	0.000185835	0.00258933	2.58681
RNASE6	5.30525	-6.64793	0.000188325	0.00261707	2.58219
TALDO1	155.538	1.69156	0.000200408	0.0027713	2.55732
FLCN	17.8581	3.94131	0.000200481	0.0027713	2.55732
HLA-DRB1	7.06219	-5.13979	0.000202179	0.0027874	2.5548
ACHE	7.61754	5.58101	0.000205536	0.00282626	2.54879
H4C15	6.02831	-5.86114	0.000216692	0.00296745	2.52762
HLA-DPA1	6.3281	-5.90161	0.000216937	0.00296745	2.52762
ACAP1	10.3286	-3.98844	0.000229281	0.00312814	2.50471
H2BC12	48.8138	2.14625	0.000236712	0.00322112	2.49199
EP300	12.0908	5.27454	0.000243887	0.00331016	2.48015
CARD9	4.44465	-6.44755	0.000254707	0.0034392	2.46354
TMEM205	11.2804	-3.29042	0.000254595	0.0034392	2.46354
RHEX	5.90544	-5.85174	0.000255692	0.00344362	2.46298
CD48	5.87334	-5.83173	0.000259816	0.0034902	2.45715
RCN1	7.02094	-5.26525	0.000264599	0.00354536	2.45034
MDK	7.30584	-6.20159	0.000271128	0.00362357	2.44086
RAP1GAP	8.64794	5.76631	0.000276368	0.0036842	2.43366
CDKN1A	54.282	2.64818	0.000277792	0.00368675	2.43336
ISCA1	24.4771	3.09994	0.000277966	0.00368675	2.43336
CCDC189	7.83923	-4.8346	0.000280252	0.00370768	2.4309
CAT	55.2955	1.96053	0.000292714	0.00386279	2.4131
UBB	14.6253	4.24569	0.000295392	0.00388833	2.41024
EIF1B	28.1977	2.99871	0.000313787	0.00410983	2.38618
EGFL7	8.25341	-4.10837	0.000313318	0.00410983	2.38618
CCM2	9.65464	-4.62094	0.000320698	0.00418987	2.3778
ARL6IP1	44.5668	2.03072	0.000327454	0.00426749	2.36983
FABP5	7.96851	-3.77384	0.000332582	0.00431777	2.36474
CCNDBP1	14.7378	3.5789	0.000332961	0.00431777	2.36474
CD74	6.94395	-5.14056	0.000337212	0.00436211	2.3603
RSRP1	13.7208	4.4772	0.000338577	0.00436898	2.35962
ZER1	15.1856	3.38114	0.000352524	0.00453777	2.34316
GFI1B	26.6656	2.59589	0.000358824	0.00460754	2.33653
ABRACL	8.24788	-4.05629	0.000361066	0.00462501	2.33489
RPL13	764.917	-1.4157	0.00036524	0.00466706	2.33096
YPEL5	15.9576	3.2575	0.000366407	0.00467058	2.33063
WWC3	11.2198	5.16204	0.000381069	0.00484568	2.31465
RSAD2	6.97814	5.45285	0.000395771	0.00502044	2.29926
CREB3L1	12.8411	4.59954	0.00039704	0.00502438	2.29892
MFHAS1	12.238	4.44639	0.00040074	0.00505898	2.29594
CHST2	13.5051	4.68444	0.000405474	0.00510644	2.29188
SEC62	13.5527	4.04662	0.00040697	0.00511298	2.29133
CXCR4	7.07955	-4.17646	0.000409737	0.00513544	2.28942
OTUD5	20.9282	2.58607	0.000411109	0.00514033	2.28901
RPS4X	214.987	-2.09901	0.000413047	0.00515227	2.288
C12orf57	13.0366	-2.73738	0.000416023	0.00517706	2.28592
IRF2BP2	23.9425	2.58297	0.000419387	0.00520656	2.28345
HSH2D	5.42881	-5.72492	0.000426856	0.00528676	2.27681
DUSP1	15.9662	3.65631	0.000438893	0.00542303	2.26576
MMD	9.77232	4.95784	0.00044219	0.0054509	2.26353
AQP3	12.6937	4.50452	0.00044544	0.00546524	2.26239
DYNLL1	60.5031	1.85091	0.000444731	0.00546524	2.26239
DDI2	10.154	5.0195	0.000453035	0.00554544	2.25606
CD52	18.5914	-2.67487	0.000476644	0.0058073	2.23603
PCBD1	7.41	-4.25436	0.000476155	0.0058073	2.23603
KHNYN	12.1353	4.43363	0.00050422	0.00612903	2.21261
EMC3	15.1265	3.06594	0.000513882	0.00620329	2.20738
IL10RA	6.83035	5.42624	0.000511884	0.00620329	2.20738
ACP5	9.91712	4.94988	0.000512717	0.00620329	2.20738
CPT1B	9.99145	-4.10247	0.000523345	0.006303	2.20045
PLP2	15.3362	-2.55551	0.000528453	0.00634992	2.19723
ID2	31.5006	2.90299	0.000532571	0.00638476	2.19486
RPL18A	684.895	-1.34409	0.000542522	0.0064892	2.18781
HECTD4	8.13366	5.67422	0.000550231	0.00656643	2.18267
H2AW	25.2006	2.89012	0.000551935	0.00657179	2.18232
H3C10	11.5999	4.31075	0.000574201	0.00680597	2.16711
DNAJA4	6.57583	5.36957	0.000574059	0.00680597	2.16711
DIPK2A	12.796	3.81676	0.000593263	0.00701604	2.15391
KCNH2	11.6106	4.3692	0.000596104	0.00703376	2.15281
SLC3A2	40.4959	2.0773	0.000607187	0.00714844	2.14579
MAFF	14.2168	3.9714	0.000610573	0.00717218	2.14435
HTRA3	3.84766	-6.25382	0.000617831	0.00724121	2.14019
RAPGEF2	13.5643	3.90403	0.000627701	0.00734046	2.13428
HCLS1	12.0369	-3.21009	0.000632697	0.0073824	2.1318
ATG14	9.75193	4.95725	0.000658258	0.00766359	2.11557
TCEAL9	6.56803	-5.15533	0.000660718	0.00767517	2.11491
INSIG1	20.7342	2.60334	0.00066226	0.00767606	2.11486
MGST3	21.9825	3.05869	0.000678891	0.00785145	2.10505
CLCN3	11.7103	4.47316	0.000708239	0.00817282	2.08763
S1PR4	6.25721	-4.45259	0.000719683	0.00828664	2.08162
RANBP10	13.2224	4.50211	0.000734926	0.00844359	2.07347
GYPB	6.10271	5.25859	0.000736772	0.00844627	2.07333
ATP6V1E1	38.1385	2.19715	0.0007537	0.00862147	2.06442
ARHGEF12	11.0778	4.38393	0.000763105	0.00871004	2.05998
SDE2	8.84966	4.81402	0.000766076	0.00872494	2.05924
SRXN1	11.8904	3.77887	0.000770452	0.00875574	2.05771
TFDP1	23.362	2.61073	0.00077995	0.0088445	2.05333
STING1	5.5947	-4.90244	0.000787711	0.00891322	2.04997
ACTN1	5.44191	-5.76304	0.000805365	0.00909334	2.04128
LSM7	36.0616	-1.80126	0.000818372	0.00922032	2.03525
CEBPA	5.09545	-5.58253	0.00082976	0.00932857	2.03018
RRAGC	13.7291	3.5303	0.000832277	0.00933682	2.0298
PPM1A	12.7175	3.47843	0.000924762	0.0103081	1.98682
DNAJB1	23.9833	2.61377	0.000920829	0.0103081	1.98682
CEBPG	8.74999	4.79405	0.000924398	0.0103081	1.98682
UROD	17.5842	2.60906	0.000937384	0.0103887	1.98344
EMILIN1	3.44141	-6.07306	0.000937938	0.0103887	1.98344
PPIF	10.2427	-3.05447	0.000936096	0.0103887	1.98344
SLC16A1	11.4223	3.78734	0.000942154	0.0104134	1.98241
TPRG1L	20.0949	2.59284	0.000947439	0.0104498	1.98089
RAB3IL1	9.47147	4.85006	0.000951274	0.01047	1.98005
NUDT4B	13.8954	3.92868	0.000958246	0.0105246	1.97779
IFIT3	11.2998	4.33178	0.000968149	0.0106112	1.97424
LITAF	5.55787	-4.83019	0.000992986	0.0108607	1.96414
PNMA1	18.4123	2.94087	0.0010019	0.0109353	1.96117
RPS18	495.952	-1.36674	0.00100471	0.0109432	1.96086
IFIT2	6.30501	5.31235	0.00101228	0.0110027	1.9585
QSOX1	3.35681	-6.02822	0.00101797	0.0110189	1.95786
CTNS	14.2371	3.28524	0.00101725	0.0110189	1.95786
TNIP1	21.9385	2.29028	0.00102097	0.0110286	1.95748
CAVIN1	5.87222	-4.98389	0.00104477	0.0112624	1.94837
CCRL2	8.36409	4.72839	0.00106526	0.0114597	1.94083
YARS1	25.888	2.07346	0.00107286	0.0114954	1.93948
PSMF1	12.1234	3.3355	0.00107296	0.0114954	1.93948
PRDX5	64.1164	1.84209	0.00108798	0.0116325	1.93433
KLHDC8A	5.88501	5.20743	0.00110552	0.011796	1.92827
INSL3	3.47716	-6.05997	0.00111086	0.0118288	1.92706
VEGFA	22.7192	3.18186	0.00114328	0.0121494	1.91545
STX5	15.2062	2.81041	0.0011551	0.0122502	1.91186
NDUFV1	17.2281	-2.38552	0.00117717	0.0124586	1.90453
ATP5MC2	29.6029	-1.98107	0.00117951	0.0124586	1.90453
MAN1A1	13.1197	3.1517	0.00119581	0.0126053	1.89945
FAM214B	13.7463	2.91409	0.00121969	0.0128285	1.89182
MDM2	11.3331	4.42766	0.00122188	0.0128285	1.89182
PARP6	3.40678	-6.05355	0.00126308	0.0132082	1.87916
CD300LF	3.40678	-6.05355	0.00126308	0.0132082	1.87916
ICAM3	5.6577	-4.32048	0.00130877	0.0136587	1.86459
RGS19	4.47555	-5.43145	0.00133555	0.0139095	1.85669
FLNA	8.48442	-4.0031	0.00133812	0.0139095	1.85669
PI4K2A	11.9664	3.31955	0.00136906	0.0142029	1.84762
NUCB1	49.2765	1.68469	0.00138482	0.0143381	1.84351
OSER1	18.4888	2.95135	0.0014013	0.0144801	1.83923
ABCB10	15.3174	2.97495	0.00143048	0.0147525	1.83113
PCK2	9.62555	4.08309	0.00147138	0.0151445	1.81974
FAM104A	13.5115	2.88222	0.00149861	0.0153946	1.81263
E2F4	22.6497	2.25332	0.00151177	0.0154993	1.80969
SLC22A23	8.33638	4.72904	0.00154397	0.0157986	1.80138
ALAD	14.2499	3.15774	0.00155036	0.0158157	1.80091
RPL6	309.974	-1.45377	0.00155168	0.0158157	1.80091
RPS3A	381.414	-1.49801	0.0016074	0.0163518	1.78643
CFL1	87.5594	-1.64317	0.00162807	0.0165299	1.78173
ELL2	7.78101	4.62762	0.00166753	0.0168979	1.77217
ARHGEF1	7.64381	-3.30296	0.00167501	0.0169409	1.77106
ADIPOR2	12.2848	3.0467	0.00168911	0.0170178	1.7691
MBNL2	7.69186	4.6051	0.00168682	0.0170178	1.7691
AKR1B1	11.5002	-2.71897	0.00169845	0.0170464	1.76837
ITGB3	3.18761	-5.93292	0.0016984	0.0170464	1.76837
RP11-18C24.9	5.80892	5.19258	0.00171203	0.0171498	1.76574
CLU	7.20125	-3.32669	0.0017254	0.0172507	1.76319
LPXN	6.21708	-3.60208	0.00173259	0.0172568	1.76304
METTL9	35.2671	1.95538	0.00172993	0.0172568	1.76304
CAVIN2	3.06725	-5.89848	0.0017366	0.0172639	1.76286
H1-10	57.1982	1.74533	0.00175014	0.0172696	1.76272
CYSTM1	15.4487	3.2074	0.00174577	0.0172696	1.76272
IFIT1B	5.57314	5.12803	0.00174871	0.0172696	1.76272
JAK3	3.29008	-5.97485	0.00175036	0.0172696	1.76272
METTL7B	3.08513	-5.89042	0.00178867	0.0176144	1.75413
SLC25A29	3.21971	-5.96782	0.00179898	0.0176377	1.75356
RAB8B	7.86376	4.64422	0.00179677	0.0176377	1.75356
OAZ1	179.209	1.33021	0.00180114	0.0176377	1.75356
TRIM10	5.36786	5.07733	0.00181189	0.0177098	1.75179
FCER1A	5.06403	-4.80876	0.00185193	0.0179282	1.74646
ITM2C	5.12823	-4.8582	0.00185818	0.0179282	1.74646
TSC22D4	24.4866	2.06271	0.00185521	0.0179282	1.74646
ATP6V1F	33.3434	-1.69196	0.00184148	0.0179282	1.74646
TMEM123	6.03473	-3.59376	0.00185247	0.0179282	1.74646
TESC	60.9698	1.5893	0.00185514	0.0179282	1.74646
EVL	4.11562	-5.32876	0.00183891	0.0179282	1.74646
PSAP	101.909	1.66792	0.00186761	0.017986	1.74506
HDGF	48.0603	1.7159	0.00187675	0.0180409	1.74374
DEPP1	9.69636	4.09997	0.00194813	0.0186928	1.72833
PIM3	19.5104	2.551	0.00200347	0.0191887	1.71696
ST6GALNAC4	13.7199	2.79806	0.00202676	0.0193762	1.71273
TYROBP	3.05303	-5.852	0.00204303	0.0194963	1.71005
TAZ	7.75114	-3.52771	0.00206346	0.0196554	1.70652
GLUL	26.158	1.93575	0.0020746	0.0197004	1.70552
CDKN1B	10.3548	3.48397	0.00207571	0.0197004	1.70552
XK	10.362	4.02631	0.00210193	0.0199132	1.70086
CRIP1	3.19013	-5.91825	0.00210634	0.019919	1.70073
MKNK2	13.3385	3.11626	0.00214015	0.0202022	1.6946
HMGN5	6.32175	-4.01432	0.00215398	0.0202962	1.69258
SPATA20	3.01476	-5.88422	0.0021745	0.0204161	1.69003
PPP1R27	3.01476	-5.88422	0.0021745	0.0204161	1.69003
MROH6	7.00513	-3.87388	0.00217983	0.0204194	1.68996
MAN2B1	8.09739	-2.95868	0.00218264	0.0204194	1.68996
C17orf98	3.52714	-6.08649	0.00218957	0.0204477	1.68936
MFSD10	6.56346	-3.45121	0.00223848	0.0208672	1.68054
RPL7	229.578	-1.41524	0.00226672	0.021093	1.67586
MAB21L3	5.7603	-4.89519	0.00230013	0.0212469	1.67271
SCHIP1	2.95055	-5.80703	0.00230353	0.0212469	1.67271
MARCKS	2.96478	-5.85467	0.00229362	0.0212469	1.67271
WIPI2	20.3845	2.16358	0.00229073	0.0212469	1.67271
TFR2	8.03871	4.60572	0.0022994	0.0212469	1.67271
ACAP3	11.0892	-3.56585	0.00232389	0.0213969	1.66965
RPL39	653.394	-1.34838	0.00233243	0.0214379	1.66882
ARF3	5.09282	-4.19002	0.00235589	0.0216156	1.66523
ZBTB17	11.2315	-3.05092	0.00239604	0.0219455	1.65865
C1QTNF4	4.99663	-4.65668	0.00242401	0.022163	1.65437
PINK1	14.729	2.61747	0.0024431	0.0222986	1.65172
RPS20	47.9887	-1.74223	0.00244861	0.0223101	1.6515
CALCOCO2	11.1144	3.19578	0.00252347	0.0229522	1.63918
UAP1L1	4.70091	-4.61692	0.0025447	0.0231052	1.63629
GOT1	13.0406	2.8837	0.00256688	0.0231725	1.63503
YBX3	36.9433	1.70524	0.00256981	0.0231725	1.63503
GDE1	13.5716	2.67214	0.00256229	0.0231725	1.63503
TRABD	9.1384	-2.76952	0.00256483	0.0231725	1.63503
FTH1	6.54876	5.36554	0.00260918	0.0234871	1.62917
ABCC9	3.00053	-5.83949	0.00266825	0.0239346	1.62097
USP12	10.88	3.16292	0.00266458	0.0239346	1.62097
ETHE1	5.40575	-4.12274	0.0026726	0.0239346	1.62097
UBA7	5.48233	-4.31016	0.00268333	0.0239488	1.62072
DIPK1B	2.89805	-5.79357	0.00267969	0.0239488	1.62072
RMND5A	10.0285	3.43001	0.00270893	0.0241362	1.61733
TNFAIP8L2	3.02093	-5.81454	0.00271437	0.0241436	1.6172
CCDC9	12.3831	2.99477	0.00273262	0.0242647	1.61502
E2F2	8.66261	3.92624	0.0027413	0.0243006	1.61438
IDUA	2.93015	-5.83261	0.00276682	0.0244441	1.61183
MYO15B	2.93015	-5.83261	0.00276682	0.0244441	1.61183
STMP1	16.0128	2.44672	0.0027915	0.0246206	1.6087
H3-3A	63.1731	1.66051	0.00280318	0.0246822	1.60762
ATG4A	4.97532	4.96073	0.00283309	0.0249036	1.60374
NEK6	2.84808	-5.76128	0.00287089	0.0251936	1.59871
RPL10A	218.429	-1.71356	0.00288583	0.0252824	1.59718
LAMTOR4	67.5775	-1.39985	0.00292655	0.0255963	1.59182
MIER2	6.85038	-3.32689	0.00293662	0.0256416	1.59106
HMGN1	29.1787	-1.77963	0.0029433	0.0256571	1.59079
HJURP	11.6056	2.95847	0.002975	0.0258491	1.58755
SERINC1	17.3151	2.47299	0.00297734	0.0258491	1.58755
TNFSF12-TNFSF13	3.86434	-5.1914	0.00298012	0.0258491	1.58755
NPM3	7.55117	-3.04672	0.00299934	0.0259728	1.58548
FAM156A	6.59423	-4.10991	0.00308652	0.0266836	1.57375
HSP90AB1	108.956	1.39168	0.00311625	0.0268963	1.57031
H2AC18	196.495	4.38306	0.00320692	0.0275001	1.56067
TAF11L5	3.65001	-6.11373	0.00320389	0.0275001	1.56067
SPDL1	3.65001	-6.11373	0.00320389	0.0275001	1.56067
IRF9	11.5596	3.26429	0.00320721	0.0275001	1.56067
HPGDS	2.86595	-5.75309	0.00322369	0.0275963	1.55915
TSPAN32	3.74147	-5.17857	0.00324965	0.0277731	1.55638
MFGE8	3.82242	-5.26185	0.0032822	0.0280056	1.55276
KLF6	15.8623	2.48592	0.0033086	0.028185	1.54998
ILRUN	14.2527	2.46127	0.00332272	0.028185	1.54998
TIMM23	19.9391	2.16339	0.00331736	0.028185	1.54998
KLF13	9.79374	3.39428	0.00332474	0.028185	1.54998
LCP1	10.4503	-2.86572	0.0033612	0.0284471	1.54596
INPP5K	9.42393	3.49946	0.00336652	0.0284471	1.54596
GOLGA7	12.036	3.23814	0.00341258	0.0287899	1.54076
LRRC8A	10.621	3.28574	0.0034311	0.0288416	1.53998
LRP10	13.5222	2.85567	0.00344853	0.0288416	1.53998
PLCB2	2.6931	-5.69893	0.00344838	0.0288416	1.53998
SULT1A1	3.35429	-6.0353	0.00345175	0.0288416	1.53998
RPS15	621.805	-1.07914	0.00345132	0.0288416	1.53998
SAMHD1	2.76347	-5.70406	0.00344805	0.0288416	1.53998
ZMAT2	10.4945	3.17983	0.00352754	0.029428	1.53124
CNPY3	6.94887	-3.0656	0.00353373	0.0294327	1.53117
YWHAH	19.6395	2.09273	0.00356081	0.0296112	1.52854
TAGLN2	44.4449	-1.62544	0.00358217	0.0297416	1.52664
MAFG	15.7493	2.42282	0.00359088	0.0297668	1.52627
APP	8.58866	-3.07976	0.0036122	0.0298962	1.52438
HPGD	3.81184	-5.18265	0.00366376	0.0302751	1.51891
AC004076.7	3.51543	-6.04698	0.00369869	0.0305157	1.51548
RB1CC1	8.50037	4.00051	0.00372181	0.0306581	1.51345
RACK1	196.404	-1.3566	0.00387992	0.0319104	1.49607
PIK3IP1	6.54111	4.36733	0.00395019	0.0324373	1.48895
MZT2B	75.4664	-1.62591	0.0039629	0.03244	1.48892
ALOX5AP	3.50441	-5.06941	0.00395983	0.03244	1.48892
TBC1D15	6.772	4.33892	0.00397698	0.0325045	1.48806
MMP17	3.14933	-5.95386	0.00398604	0.0325278	1.48775
SUPT4H1	15.5714	2.54319	0.00402033	0.0326551	1.48605
NFKBIB	8.63752	4.02893	0.00402027	0.0326551	1.48605
TMEM160	25.3997	-1.98225	0.0040141	0.0326551	1.48605
ADAP1	3.56862	-5.13879	0.00404625	0.0328147	1.48393
RPS26	30.2163	-1.6776	0.00407772	0.0330188	1.48124
MOSPD1	6.41911	4.33716	0.00412525	0.0333521	1.47688
FBXO30	6.32673	4.31817	0.00422595	0.0341136	1.46707
CITED4	4.28516	-4.47623	0.00427087	0.0344232	1.46315
OR2W3	9.60193	3.7934	0.00434974	0.035005	1.45587
CCDC88B	11.9528	-2.33427	0.00437499	0.0351542	1.45402
CEBPD	10.6937	-2.53449	0.00441389	0.0354125	1.45084
ST13	30.3548	1.88883	0.00444308	0.0355922	1.44865
H4C11	4.8369	4.91956	0.00449573	0.0357951	1.44618
TPP1	31.475	1.68894	0.00449149	0.0357951	1.44618
COX6A1	96.1586	1.45058	0.00449297	0.0357951	1.44618
MORC4	2.94803	-5.82589	0.00449378	0.0357951	1.44618
MFSD2B	4.3903	4.787	0.0045206	0.0359384	1.44444
RNF11	12.7236	2.62271	0.00453118	0.0359679	1.44408
TUFT1	6.26092	4.30377	0.00468399	0.0371247	1.43034
RILPL2	4.6013	-3.8954	0.0047166	0.0372949	1.42835
A4GALT	6.63628	4.39242	0.0047197	0.0372949	1.42835
EHD1	15.4263	2.23627	0.00474438	0.0374335	1.42674
CD53	6.82114	-3.03796	0.00477828	0.0376442	1.4243
EVI2B	4.31572	-4.55913	0.00479529	0.0377215	1.42341
TMEM63B	9.62587	3.12633	0.0048164	0.0378308	1.42215
SLC26A6	3.48401	-5.09359	0.00485455	0.0380733	1.41938
CD2AP	6.23371	4.2995	0.00487978	0.038214	1.41778
PPP1R3B	6.79346	4.424	0.00492491	0.0384708	1.41487
GSN	7.20312	-3.06662	0.00492726	0.0384708	1.41487
VAMP5	24.1681	-2.01937	0.00496549	0.0386541	1.4128
MMS19	4.21412	-4.35136	0.00496103	0.0386541	1.4128
EZR	17.9153	2.12359	0.00499183	0.0388015	1.41115
SMARCD3	2.53813	-5.63317	0.00500497	0.038846	1.41065
LY6G6F	2.50602	-5.58747	0.00501649	0.0388561	1.41054
USP15	4.26048	4.73913	0.00502111	0.0388561	1.41054
DDX3X	19.5107	2.05639	0.00510467	0.0394445	1.40401
IRF1	7.89148	3.71269	0.00516748	0.0398478	1.3996
PRKAB1	10.3463	3.00512	0.00517208	0.0398478	1.3996
APOBR	3.38154	-5.0555	0.00522376	0.0401869	1.39592
ITGB2	4.21325	-4.52748	0.00526071	0.0404118	1.39349
TSKU	6.58371	4.37651	0.00530162	0.0406665	1.39076
STAM	7.50777	3.70501	0.00535589	0.0410226	1.38698
CDK5	4.04811	-4.37707	0.00538769	0.0411459	1.38567
PGGHG	4.94415	-4.04459	0.0053851	0.0411459	1.38567
LDHB	31.8006	-2.10396	0.00542176	0.0412293	1.38479
LYSMD2	6.71733	4.32558	0.00542221	0.0412293	1.38479
TRIR	35.9245	-1.65594	0.00541834	0.0412293	1.38479
TMEM115	11.3864	2.60187	0.00543253	0.0412478	1.3846
MRC2	4.95614	-4.13073	0.0054444	0.0412782	1.38428
FAAP100	5.80213	-3.52799	0.0054658	0.0413805	1.3832
D2HGDH	3.78779	-5.2387	0.00555469	0.0419323	1.37745
NPFF	3.78779	-5.2387	0.00555469	0.0419323	1.37745
MARVELD1	2.52025	-5.64076	0.00556891	0.0419792	1.37697
ARFGAP1	15.7173	-2.29201	0.00560479	0.042189	1.3748
CLK1	10.6037	2.95864	0.00562283	0.0422022	1.37466
LY6E	5.90768	-3.3786	0.00563062	0.0422022	1.37466
PPME1	11.2812	2.99065	0.00563072	0.0422022	1.37466
RPL5	147.857	-1.26493	0.00563986	0.0422104	1.37458
CRAMP1	4.5581	4.84343	0.00568723	0.0425042	1.37157
YIPF3	25.2362	1.76762	0.00570571	0.0425815	1.37078
FIBP	11.2577	-2.33331	0.00571981	0.042626	1.37033
DCAF8	15.4464	2.28787	0.00572935	0.0426365	1.37022
FAM20B	9.588	3.45136	0.00580175	0.0430538	1.36599
ATF1	4.06047	4.67209	0.00580187	0.0430538	1.36599
TBC1D22B	7.72945	3.68049	0.00586043	0.0433743	1.36277
SOCS2	5.99061	4.23883	0.00586161	0.0433743	1.36277
SPON2	2.85978	-5.81778	0.00599866	0.0442473	1.35411
CAPS	4.7392	-3.98888	0.00600493	0.0442473	1.35411
SEPTIN5	2.85978	-5.81778	0.00599866	0.0442473	1.35411
RILP	9.52505	3.02749	0.0060374	0.0444241	1.35238
NPM1	72.2199	-1.35561	0.00605141	0.0444647	1.35198
MEGF6	2.556	-5.62383	0.00620857	0.0454919	1.34207
SELENOW	11.0202	-2.33777	0.00620814	0.0454919	1.34207
SULT1A3	6.52154	-3.48835	0.00622639	0.0455587	1.34143
MYLIP	9.73131	3.36451	0.00642313	0.0469327	1.32852
DPEP2	2.45352	-5.57115	0.00646644	0.0470523	1.32742
KCNK6	2.45352	-5.57115	0.00646644	0.0470523	1.32742
MAP4K1	2.45352	-5.57115	0.00646644	0.0470523	1.32742
CSK	7.9215	-2.69011	0.0064869	0.0471357	1.32665
RHD	4.02057	4.65699	0.0065331	0.0473401	1.32477
AGFG1	8.45624	3.24645	0.00652625	0.0473401	1.32477
KRTAP1-4	3.0709	-5.85699	0.00655214	0.0473471	1.32471
LAIR2	3.0709	-5.85699	0.00655214	0.0473471	1.32471
GET4	27.2155	2.05453	0.00659264	0.0475741	1.32263
MLXIP	13.6371	2.62798	0.00660176	0.0475745	1.32263
IP6K1	13.0358	2.36681	0.00663053	0.0476507	1.32193
TTYH3	3.17659	-4.97581	0.00662486	0.0476507	1.32193
ISG20	7.76624	3.56861	0.00666499	0.0477837	1.32072
RETN	5.43191	-3.41763	0.00666728	0.0477837	1.32072
UBR2	7.53035	3.71077	0.00668827	0.0478687	1.31995
HDHD5	3.79066	-4.29915	0.00679938	0.0485974	1.31339
RPL12	469.597	-1.31603	0.00683583	0.048725	1.31225
ZNF579	2.42142	-5.52335	0.00683477	0.048725	1.31225
PTGES3	42.5901	1.50349	0.00692784	0.0493138	1.30703
RPL37A	48.6619	-1.51858	0.00694145	0.0493436	1.30677
OSM	5.91785	4.12799	0.00695982	0.0493718	1.30652
FOXO4	5.67964	4.16133	0.00696425	0.0493718	1.30652
SEC22B	11.067	2.55483	0.00707598	0.0500284	1.30078
RFFL	3.94399	4.62843	0.00707299	0.0500284	1.30078
LOXL1	3.74154	-6.21663	0.00709221	0.0500756	1.30037
CDC42EP3	2.35105	-5.51683	0.00721519	0.0506707	1.29524
SPRN	2.35105	-5.51683	0.00721519	0.0506707	1.29524
TNFRSF1A	6.92827	-2.70916	0.00720788	0.0506707	1.29524
TCEAL8	4.79929	-3.54742	0.00720896	0.0506707	1.29524
RAB6B	4.00159	4.65064	0.00722941	0.0507026	1.29497
SAA1	2.82403	-5.822	0.00725329	0.0508022	1.29412
NIBAN2	7.33155	-2.90129	0.00729096	0.0509978	1.29245
TAX1BP1	5.93876	4.13409	0.00731662	0.051041	1.29208
MCOLN1	15.934	2.34231	0.00731592	0.051041	1.29208
COPRS	7.90293	-2.83817	0.00736691	0.0513235	1.28968
RPL36AL	94.3718	1.38571	0.00743586	0.051735	1.28622
PCED1A	3.72611	-5.17164	0.00745556	0.0518033	1.28564
FSTL3	3.09199	-4.92535	0.00750986	0.0521115	1.28307
RAC3	2.33317	-5.52605	0.00765685	0.0530612	1.27522
NECTIN2	4.10062	-3.79595	0.00773423	0.0535266	1.27143
MTHFR	8.55204	3.17273	0.00776763	0.0536868	1.27013
IRS2	9.26344	2.90595	0.00781759	0.0539609	1.26792
RAD21	19.2225	1.93305	0.00786288	0.0541167	1.26667
PICALM	13.4422	2.29916	0.00787114	0.0541167	1.26667
METTL26	9.70877	-2.34616	0.00786859	0.0541167	1.26667
CBX7	5.86208	4.20332	0.0078841	0.0541348	1.26652
LIN28A	2.90863	-5.86617	0.00796157	0.0545237	1.26341
CALD1	2.90863	-5.86617	0.00796157	0.0545237	1.26341
PRAC2	2.93632	-5.77641	0.0080348	0.054874	1.26063
RPL3	367.352	-1.17715	0.00804414	0.054874	1.26063
CT47A12	2.93632	-5.77641	0.0080348	0.054874	1.26063
CDH1	5.46964	4.10078	0.00806162	0.0549217	1.26026
DPM2	34.4428	1.62904	0.00808249	0.0549924	1.2597
PCGF5	5.58484	4.13176	0.00810464	0.0550716	1.25907
C1orf162	3.81803	-4.26534	0.00818451	0.0551849	1.25818
ATF3	3.99364	4.65084	0.00817434	0.0551849	1.25818
CASP4	4.22781	-3.86186	0.00817739	0.0551849	1.25818
CCDC78	2.6727	-5.71766	0.00816063	0.0551849	1.25818
LIMD2	3.02778	-4.84242	0.00813958	0.0551849	1.25818
TMEM259	22.9115	-2.28166	0.00817059	0.0551849	1.25818
TMEM35B	2.37145	-5.48506	0.00819545	0.0551876	1.25816
CLTC	16.756	2.12795	0.00827239	0.0556342	1.25466
H2AB1	3.05051	-5.87279	0.00829671	0.0557262	1.25394
EIF3J	13.7705	2.283	0.00832884	0.0558704	1.25282
CMTM7	9.49193	3.12275	0.00835807	0.0559948	1.25185
LARP1	15.8495	2.10802	0.00844216	0.0564859	1.24806
ACAA1	4.56667	-3.88433	0.00846533	0.0565687	1.24742
CCN1	3.55446	-6.14353	0.00849688	0.0566296	1.24696
H2BC5	14.9361	2.43801	0.00852449	0.0566296	1.24696
BATF	2.24857	-5.46036	0.00852849	0.0566296	1.24696
LGALS9	5.31116	-3.12089	0.00850909	0.0566296	1.24696
TAB3	5.47348	4.10514	0.00850252	0.0566296	1.24696
PIP5K1B	3.73257	4.54979	0.00858018	0.0569007	1.24488
ATP6V0B	3.73154	4.55133	0.00868009	0.0574905	1.2404
RNF5	22.5537	1.94734	0.00869317	0.0575045	1.2403
CSF3R	3.10986	-4.91557	0.00875297	0.057827	1.23787
ZNF672	13.3157	2.24235	0.00876505	0.0578339	1.23782
UBALD1	12.7627	2.5844	0.00878898	0.0579188	1.23718
CORO1A	5.30926	-3.86023	0.00881991	0.0580496	1.2362
CDIPT	20.7156	1.90459	0.0088374	0.0580917	1.23589
PPOX	3.74886	4.55979	0.00901378	0.059029	1.22893
GCHFR	12.8854	2.35345	0.00900212	0.059029	1.22893
PER1	8.00541	3.72646	0.00900564	0.059029	1.22893
SLC12A9	3.00738	-4.87234	0.00911354	0.0594593	1.22578
RDH11	12.4597	2.2851	0.00909672	0.0594593	1.22578
SGSM2	3.00738	-4.87234	0.00911354	0.0594593	1.22578
GET3	22.7869	1.83251	0.00915874	0.0596799	1.22417
JAZF1	3.8878	4.60364	0.00920294	0.0598191	1.22316
PA2G4	25.9995	1.78443	0.00919165	0.0598191	1.22316
PLCL2	5.77865	4.09275	0.00922755	0.0598339	1.22305
FSCN1	5.08799	-3.41975	0.00922806	0.0598339	1.22305
PDIA4	10.7399	-2.27841	0.00928525	0.0601303	1.22091
FBXO9	3.72397	4.55057	0.0093292	0.0602659	1.21993
RPS17	560.194	-1.18398	0.00932518	0.0602659	1.21993
DMAP1	13.151	-2.05043	0.00938739	0.0604927	1.2183
BMP2K	8.04094	3.07162	0.00938134	0.0604927	1.2183
FECH	5.56005	4.06968	0.00942343	0.0606503	1.21717
SMCO4	2.28684	-5.41494	0.00946641	0.0608522	1.21572
RPL34	316.421	-1.162	0.00949247	0.0609449	1.21506
ZYX	3.78701	-4.35092	0.00962809	0.06174	1.20943
RPL22	37.9638	-1.54383	0.00975264	0.0624622	1.20438
NME3	4.40817	-4.39043	0.00978408	0.0625034	1.2041
FMNL1	2.87281	-4.78443	0.00977615	0.0625034	1.2041
IGLL1	2.78387	-5.69435	0.00979487	0.0625034	1.2041
PROCA1	2.26645	-5.44945	0.00986939	0.0629023	1.20133
REX1BD	20.6317	-1.82368	0.00993504	0.0632438	1.19898
ABHD4	10.5714	2.48031	0.00998052	0.063314	1.1985
CXXC1	7.55551	-2.91851	0.00998231	0.063314	1.1985
MARCHF2	11.2741	2.36317	0.00996312	0.063314	1.1985
OLFML2A	2.72155	-5.77122	0.0100968	0.0638109	1.19511
QRICH2	2.69058	-5.71221	0.0101094	0.0638109	1.19511
FAM83F	3.64674	4.5201	0.0100769	0.0638109	1.19511
MAGED1	3.90371	-4.41799	0.0101088	0.0638109	1.19511
NDEL1	8.01084	3.37254	0.0102144	0.0643959	1.19114
ITPRIP	5.24204	4.04357	0.0102549	0.0644314	1.1909
CALCOCO1	9.07922	2.87118	0.0102569	0.0644314	1.1909
MMP14	3.36739	-6.06647	0.0102375	0.0644314	1.1909
ELOB	90.8163	1.31446	0.0102709	0.0644423	1.19083
SNCA	6.561	3.49659	0.0103387	0.0647898	1.18849
CSRP1	5.53759	-3.24032	0.0103867	0.0650129	1.187
IL2RG	3.57148	-4.17727	0.0104646	0.0654227	1.18427
ASF1A	5.47449	4.00113	0.0105421	0.0658287	1.18158
CIRBP	31.9207	1.68633	0.0105718	0.0659275	1.18093
NAA10	9.98445	-2.18396	0.0105831	0.0659275	1.18093
SCYGR1	3.47464	-6.07045	0.0106742	0.0661803	1.17927
CLEC12A	2.16397	-5.39008	0.0106545	0.0661803	1.17927
BLOC1S1	43.3457	1.49392	0.0106613	0.0661803	1.17927
CCDC61	4.19573	-3.4073	0.010665	0.0661803	1.17927
ZNF32	2.1461	-5.40105	0.0107103	0.0663252	1.17832
HNRNPK	49.3215	1.28462	0.0107461	0.0664685	1.17738
MT1F	2.46775	-5.61518	0.0108061	0.066761	1.17548
GCLM	6.55281	3.61177	0.0109323	0.0674612	1.17095
UBE2M	30.2275	1.55645	0.0109584	0.0675424	1.17042
NUP153	8.5998	2.78167	0.0111503	0.0686445	1.16339
H4C14	3.78928	4.56632	0.0112005	0.0688727	1.16195
MRNIP	17.8954	2.02574	0.0112401	0.0690349	1.16093
SRRM2	23.0048	2.51713	0.011325	0.0694749	1.15817
LY96	2.23435	-5.39833	0.011468	0.0702699	1.15323
ZNF362	2.13187	-5.33485	0.0115982	0.0709019	1.14934
PECAM1	2.13187	-5.33485	0.0115982	0.0709019	1.14934
OGDH	9.49414	2.6284	0.011673	0.0712758	1.14706
MBOAT1	3.868	-4.29497	0.0117489	0.0714549	1.14597
C6orf89	6.39103	3.57754	0.0117705	0.0714549	1.14597
FPGS	8.64027	-2.27784	0.011716	0.0714549	1.14597
RPS24	266.734	-1.17095	0.0117663	0.0714549	1.14597
PCBP2	67.1376	1.16735	0.0117574	0.0714549	1.14597
DGCR6L	7.84317	-2.32862	0.0118525	0.0718696	1.14345
SELENOK	13.2055	2.38596	0.0118857	0.0719872	1.14274
NELFE	14.085	2.11934	0.0120103	0.072324	1.14072
AGAP3	3.12409	-4.95481	0.0119784	0.072324	1.14072
SCD	18.7211	1.97227	0.012002	0.072324	1.14072
ST3GAL4	11.5906	2.29209	0.0119649	0.072324	1.14072
HERC1	5.49145	4.1121	0.0119994	0.072324	1.14072
MFNG	7.33221	-2.6475	0.0120245	0.0723266	1.1407
TRMT112	58.3648	1.64874	0.0121349	0.072907	1.13723
HSPE1	3.46163	4.43835	0.0121955	0.0729834	1.13678
UBE2D3	21.9763	1.67784	0.0123228	0.0729834	1.13678
CREBRF	3.7495	4.55913	0.012171	0.0729834	1.13678
GPNMB	2.11399	-5.34749	0.0123132	0.0729834	1.13678
NCF1	3.54337	-4.33431	0.0122574	0.0729834	1.13678
POMT1	2.0615	-5.32845	0.0123427	0.0729834	1.13678
ARHGAP22	2.0615	-5.32845	0.0123427	0.0729834	1.13678
ANXA7	16.322	1.90632	0.0123091	0.0729834	1.13678
B4GAT1	2.0615	-5.32845	0.0123427	0.0729834	1.13678
P2RX4	2.0615	-5.32845	0.0123427	0.0729834	1.13678
CMTM5	2.0615	-5.32845	0.0123427	0.0729834	1.13678
ZNF358	2.11399	-5.34749	0.0123132	0.0729834	1.13678
NPEPL1	2.0615	-5.32845	0.0123427	0.0729834	1.13678
CERK	2.0615	-5.32845	0.0123427	0.0729834	1.13678
WASF2	15.4293	1.93203	0.0123868	0.073094	1.13612
PLAU	3.18031	-5.985	0.0124032	0.073094	1.13612
FKBP10	3.18031	-5.985	0.0124032	0.073094	1.13612
BAZ1A	7.88821	-2.39998	0.0124682	0.0733942	1.13434
ODC1	35.1359	1.63769	0.0125365	0.0737134	1.13245
TRIAP1	11.5832	2.70723	0.0125572	0.0737527	1.13222
ALDH3B1	5.25127	3.93548	0.0126304	0.0739337	1.13116
NAA38	23.9246	-1.51317	0.0126228	0.0739337	1.13116
PLD6	3.8007	4.57241	0.0126225	0.0739337	1.13116
FOXH1	2.38315	-5.55585	0.0126606	0.074028	1.1306
DLST	15.6417	2.00752	0.0128008	0.0747639	1.12631
TAX1BP3	19.0083	1.99215	0.0128358	0.0748851	1.1256
EHD2	2.90059	-4.84151	0.012866	0.0749779	1.12507
KRT8	2.53448	-5.66943	0.0129208	0.0752133	1.12371
ZFYVE21	8.92483	3.12262	0.0130902	0.076115	1.11853
NCF4	3.22103	-4.87788	0.0131518	0.0763884	1.11697
EIF2S2	16.9899	1.85927	0.013176	0.076444	1.11666
RPS6	280.779	-1.15604	0.0132346	0.0766992	1.11521
MAFK	7.6852	2.99348	0.0134689	0.0778845	1.10855
FAM107B	2.02939	-5.27049	0.0134563	0.0778845	1.10855
MS4A4E	2.92211	-4.77561	0.0134906	0.0779243	1.10833
CLP1	3.38824	4.41143	0.0135582	0.0782286	1.10663
SLC25A10	3.83732	-3.68354	0.0137668	0.0793445	1.10048
DOK1	3.26153	-4.0773	0.0140819	0.0810713	1.09113
KCNAB2	4.03234	-4.431	0.0141178	0.0811161	1.09089
UQCR11	24.3094	1.63559	0.0141206	0.0811161	1.09089
H2BC4	6.74013	3.66745	0.0142974	0.0820418	1.08597
CT55	2.25474	-5.36857	0.0143199	0.0820808	1.08576
MFSD14A	6.16859	3.52314	0.0143711	0.0822845	1.08468
WASHC2A	9.49499	2.8512	0.014426	0.0825084	1.0835
NADSYN1	13.8968	-1.9965	0.0144496	0.0825531	1.08327
CAPN2	4.49112	-3.52884	0.014552	0.0829572	1.08115
STAT5A	4.44581	-3.13996	0.0145442	0.0829572	1.08115
EEF1B2	107.102	-1.11511	0.0146679	0.0833566	1.07906
TGFBI	14.3444	-7.14428	0.0146789	0.0833566	1.07906
TBC1D9B	2.28067	-5.49951	0.0146743	0.0833566	1.07906
C6orf52	2.4918	-5.54415	0.0146856	0.0833566	1.07906
RPS10	325.523	-0.946809	0.0148327	0.0840999	1.0752
H2AC17	3.67575	4.52123	0.0148547	0.0841339	1.07503
RPL11	292.452	-1.13621	0.0148717	0.0841389	1.075
TANGO2	5.01418	3.86889	0.0149003	0.08421	1.07464
NMRAL1	4.89806	-2.94672	0.0150207	0.0847988	1.07161
FCHO2	4.93185	3.95012	0.0150631	0.0849468	1.07085
MXRA8	2.99323	-5.89855	0.0151301	0.0850884	1.07013
PGD	25.0704	1.9115	0.0151369	0.0850884	1.07013
ANKLE1	4.81341	3.85357	0.0151079	0.0850884	1.07013
CNN3	3.96724	-4.31761	0.0151883	0.0852858	1.06912
MT1E	1.95902	-5.26377	0.0152443	0.0855083	1.06799
RPL36	349.581	-1.04125	0.0153108	0.0857894	1.06657
OGA	15.2228	2.0843	0.0154917	0.0865984	1.06249
TMEM9B	12.5389	2.07358	0.0154801	0.0865984	1.06249
PYGL	3.73331	-3.67995	0.0155047	0.0865984	1.06249
CDCA7	3.22942	-4.03334	0.0157991	0.0881483	1.05479
MAN2C1	12.8924	-2.28259	0.0159599	0.0889512	1.05085
TEX54	5.00515	-4.555	0.0161538	0.0897699	1.04687
SEC11A	9.07485	-2.11154	0.0161582	0.0897699	1.04687
CHMP2A	22.0926	1.84353	0.0161445	0.0897699	1.04687
ZNF692	9.69746	-2.62236	0.0162051	0.0898398	1.04653
ANXA6	4.03675	-4.55134	0.0161941	0.0898398	1.04653
G6PC3	4.29489	-3.07139	0.0163389	0.0904857	1.04342
RPL13A	134.157	-0.976927	0.0163781	0.090607	1.04284
EIF3G	44.3698	-1.21116	0.0164788	0.0910679	1.04063
TIMP3	5.2798	-3.51204	0.0165715	0.0914837	1.03866
MYOG	2.3474	-5.55971	0.0167037	0.0920197	1.03612
GPC1	2.3474	-5.55971	0.0167037	0.0920197	1.03612
PPP1R15B	6.81773	3.00402	0.0167994	0.0924498	1.03409
PTP4A2	16.6477	1.83955	0.016845	0.0926031	1.03337
AKR1A1	5.55109	-2.70214	0.0168988	0.0928017	1.03244
NISCH	8.94211	-2.25946	0.0169952	0.0932333	1.03043
TLCD4	3.19875	4.32901	0.0170459	0.0934137	1.02959
CBLL1	8.03943	2.67213	0.0170709	0.0934531	1.02941
VAMP2	7.39707	2.92191	0.0172536	0.0943543	1.02524
PLEKHH3	4.72067	3.88915	0.0173499	0.094782	1.02327
RAB44	2.63323	-4.66196	0.0173893	0.0947996	1.02319
HOOK2	2.63323	-4.66196	0.0173893	0.0947996	1.02319
FAM89B	17.9474	1.78982	0.0175643	0.0956543	1.0193
SH3BP5	2.56219	-4.6103	0.0177015	0.0962616	1.01655
AFF1	6.77009	3.55992	0.0177126	0.0962616	1.01655
DHRS4L2	3.89195	-3.24338	0.0177569	0.0964023	1.01591
DCUN1D1	5.8345	3.3124	0.0178162	0.0966242	1.01491
PSMD13	24.1478	1.46745	0.0179138	0.0970531	1.01299
DNAJC6	4.79983	3.91584	0.0179581	0.0971412	1.0126
KLHL22	3.20903	-4.06823	0.0179671	0.0971412	1.0126
MACO1	4.52479	3.8177	0.0180369	0.0971753	1.01244
RNF19A	4.45538	3.796	0.0180476	0.0971753	1.01244
C12orf75	1.99729	-5.2121	0.017999	0.0971753	1.01244
ADRM1	26.9894	1.46752	0.0180284	0.0971753	1.01244
NBL1	2.3153	-5.52052	0.0180973	0.0973424	1.0117
IGFBP2	2.85241	-4.80808	0.0181491	0.0975213	1.0109
ASRGL1	1.87442	-5.18291	0.0182692	0.098066	1.00848
TNNT2	2.80616	-5.80651	0.018577	0.0994125	1.00256
CCND1	2.80616	-5.80651	0.018577	0.0994125	1.00256
C1R	2.80616	-5.80651	0.018577	0.0994125	1.00256
CD37	3.30996	-4.16851	0.0186408	0.0996523	1.00151
BTBD2	5.67243	-2.55692	0.0186675	0.0996934	1.00133
UBQLN1	11.107	2.20385	0.0187356	0.0999551	1.00019
RASD1	7.30367	2.90395	0.0187737	0.100056	0.999755
CLIC1	37.3501	-1.18883	0.0188209	0.100147	0.99936
EFEMP2	2.98586	-4.91312	0.018829	0.100147	0.99936
IL1RN	3.11076	4.28568	0.018855	0.100184	0.999202
HAGHL	3.56743	-3.63885	0.0189106	0.100377	0.998364
ATP6V0E1	28.2945	1.49707	0.01895	0.100485	0.997899
TDP2	8.22752	2.70194	0.0190187	0.100645	0.997207
SNX3	24.9753	1.56203	0.019017	0.100645	0.997207
PADI2	1.94479	-5.19095	0.0191461	0.100912	0.996057
FYB1	1.94479	-5.19095	0.0191461	0.100912	0.996057
CLK3	8.06321	2.75974	0.0191222	0.100912	0.996057
UTS2R	1.94479	-5.19095	0.0191461	0.100912	0.996057
P2RY8	2.49865	-4.55841	0.0191704	0.100938	0.995943
AP1S1	6.70469	-2.3652	0.0192303	0.101152	0.995024
FDXR	13.6549	2.44872	0.0192955	0.101393	0.99399
RAB13	5.38914	-2.6669	0.0193269	0.101457	0.993719
NPRL3	4.56568	3.77104	0.0193852	0.101661	0.992847
TSPAN4	5.04134	-2.72306	0.019411	0.101694	0.992703
HDAC10	3.70972	-3.60426	0.0195797	0.102475	0.98938
FGFR1OP2	6.7069	2.97668	0.0196337	0.102656	0.988617
H2BC21	6.37059	3.32595	0.0198249	0.103552	0.984842
BUD31	15.7138	1.97113	0.0202371	0.1056	0.976336
LXN	10.2987	2.44812	0.0203834	0.106147	0.974093
CTNNAL1	7.00197	2.93801	0.0204027	0.106147	0.974093
BCAT2	4.58657	-2.8822	0.0203948	0.106147	0.974093
ARL8B	15.1016	1.96262	0.0205532	0.106823	0.971333
ECM1	1.85654	-5.19468	0.0206023	0.106971	0.970735
WIPF1	2.39618	-4.50256	0.0206632	0.106971	0.970735
RGS14	2.39618	-4.50256	0.0206632	0.106971	0.970735
DNAJB9	7.81776	2.61693	0.0206355	0.106971	0.970735
GUCD1	10.4839	2.11247	0.0207561	0.107318	0.969327
CD99	22.6333	-1.79407	0.0207712	0.107318	0.969327
PDIK1L	2.99747	4.23559	0.0208649	0.107696	0.967801
WASHC2C	8.91976	2.44887	0.0211501	0.109044	0.962398
MORC3	5.79793	3.21709	0.0211677	0.109044	0.962398
RELA	8.58995	2.55214	0.0212027	0.109117	0.962108
RPL17	173.75	-1.04221	0.0215781	0.11094	0.954913
ABCG2	2.97656	4.22361	0.0217326	0.111624	0.952241
AEBP1	2.16032	-5.44076	0.0218087	0.111796	0.951573
AKT1S1	16.717	1.66457	0.0218032	0.111796	0.951573
SH2B3	11.2924	2.05405	0.0219759	0.112543	0.948681
MPC2	6.91623	2.81382	0.0220374	0.112638	0.948315
RAB5B	12.6758	1.98437	0.0220189	0.112638	0.948315
TAGLN	6.50553	-3.1629	0.0223958	0.114358	0.941732
BRI3	27.9594	1.55952	0.0224741	0.114646	0.94064
ATP1B2	3.20273	4.3287	0.0225295	0.114817	0.939992
SCYL1	8.65002	2.55845	0.02259	0.114902	0.939673
NDUFA9	3.44056	-3.44217	0.0225781	0.114902	0.939673
RETREG2	6.82209	2.90278	0.0226648	0.114921	0.939602
CRTAP	2.8695	-3.88881	0.0226418	0.114921	0.939602
HEXIM1	15.5057	1.87204	0.0226714	0.114921	0.939602
LONP1	19.4954	1.68785	0.0226814	0.114921	0.939602
RPS27AP5	2.11147	-5.36616	0.0228489	0.115657	0.936827
NEK7	3.07855	4.27867	0.0228734	0.11567	0.936781
KRTAP5-1	2.20224	-5.35791	0.0229125	0.115756	0.936458
FLNC	2.61908	-5.70808	0.0229632	0.115789	0.936334
CAVIN3	2.61908	-5.70808	0.0229632	0.115789	0.936334
RIPOR3	14.6467	2.2499	0.0230348	0.116038	0.9354
RIN3	2.93987	-3.88529	0.0231432	0.116472	0.933779
RRBP1	3.64872	-3.21466	0.0232821	0.116946	0.932013
SH3BGRL	11.042	-2.02313	0.0232681	0.116946	0.932013
PFN1	205.773	-0.869852	0.0233883	0.117367	0.930453
EZH1	5.8658	3.32786	0.023442	0.117524	0.929874
PSME4	6.06707	3.29336	0.0235428	0.117804	0.928839
METTL17	5.66726	-2.58605	0.0235426	0.117804	0.928839
SLC35D2	2.49798	-4.50624	0.0236628	0.118179	0.927461
ENG	6.60332	-2.33381	0.0236497	0.118179	0.927461
SLC39A8	6.07258	3.3862	0.0237547	0.118525	0.926192
JMY	4.25602	3.72996	0.0237966	0.118621	0.925839
FZR1	8.41625	2.51657	0.0238297	0.118673	0.925648
C6orf62	24.7857	1.47381	0.0238842	0.118831	0.92507
ARL4C	2.2937	-4.44541	0.0239189	0.118891	0.924851
CRABP2	4.11451	-4.4612	0.0240239	0.119189	0.923765
PRSS23	2.79811	-4.78379	0.024047	0.119189	0.923765
ZNF48	2.46655	-4.5067	0.0240387	0.119189	0.923765
IMPDH2	24.1099	-1.29387	0.0241338	0.119393	0.923022
PCMTD2	5.39552	3.32514	0.0241261	0.119393	0.923022
MARCHF3	5.42101	3.20412	0.0242075	0.119645	0.922107
BAP1	12.19	1.92176	0.0244277	0.120314	0.919685
STX2	6.49612	2.93004	0.0243726	0.120314	0.919685
COLGALT1	8.2765	-2.01283	0.0243987	0.120314	0.919685
AHCY	10.4564	-2.03061	0.0244348	0.120314	0.919685
DNAJA1	25.0949	1.51476	0.0244767	0.120407	0.919348
PKLR	3.90267	4.61683	0.024556	0.120623	0.918571
ANKHD1	2.90293	4.18646	0.0245666	0.120623	0.918571
FKBP11	2.009	-5.30216	0.0247745	0.12153	0.915318
GRB10	5.55922	3.37432	0.0248868	0.121853	0.914165
TSPO	27.5517	-1.24737	0.0248781	0.121853	0.914165
KCTD20	8.12349	2.36681	0.0249551	0.121987	0.913686
AHSA1	14.621	2.04474	0.0249609	0.121987	0.913686
AMFR	10.5097	2.04557	0.0250086	0.122106	0.913262
PNRC2	15.7063	1.81419	0.0250871	0.122346	0.91241
CRYGA	2.18185	-5.38343	0.0251278	0.122346	0.91241
ASIP	2.18185	-5.38343	0.0251278	0.122346	0.91241
SVBP	9.43304	2.37223	0.0251851	0.122511	0.911824
PTPN18	3.40913	-3.53208	0.0252869	0.122892	0.910475
CTSW	2.15227	-5.31568	0.0253342	0.123008	0.910066
MARF1	4.27501	3.73645	0.0254832	0.123617	0.907921
ABCC4	6.51882	2.82378	0.0255226	0.123694	0.907653
PIP4P1	9.85285	2.35825	0.0256168	0.124036	0.906453
DNPH1	9.6262	-2.67346	0.0256911	0.124281	0.905597
CARS2	5.2622	-2.68078	0.0258506	0.124936	0.903311
TSPAN5	7.39417	2.61827	0.0259541	0.125321	0.901975
ATP6V1C1	7.71426	2.69119	0.0261781	0.12617	0.899043
EEF1G	262.062	-1.01855	0.0261653	0.12617	0.899043
LTBR	2.25476	-4.44431	0.0262321	0.126314	0.898548
TMEM212	2.83818	-4.76441	0.0264714	0.127349	0.895003
PDIA6	14.8385	-1.78385	0.0266964	0.128314	0.891725
NBAS	9.9384	2.08767	0.0268136	0.128701	0.890419
C14orf119	7.39261	2.52293	0.026826	0.128701	0.890419
PIK3CD	2.2412	-4.4293	0.0268964	0.12892	0.889678
TAF1C	2.82649	-3.84791	0.027033	0.129457	0.887874
AMBRA1	5.35225	3.18584	0.0271493	0.129895	0.886406
IARS1	12.2158	1.86552	0.0272109	0.130071	0.88582
NAP1L4	15.6372	1.71612	0.0273187	0.130467	0.884499
CWC22	3.9988	3.63586	0.0274461	0.130955	0.882877
ZBTB7A	9.95047	2.0906	0.0274709	0.130955	0.882877
CHAC1	7.10556	2.85446	0.0277021	0.131716	0.880363
CDK10	4.48894	-3.13434	0.027662	0.131716	0.880363
PSMD8	24.5237	1.43167	0.0277058	0.131716	0.880363
XPC	9.87123	2.43612	0.0277583	0.131754	0.880235
TUBA1C	41.4156	1.15899	0.0277643	0.131754	0.880235
FCER1G	2.66717	-5.62327	0.0278506	0.131806	0.880065
ABCA10	2.66717	-5.62327	0.0278506	0.131806	0.880065
GIPC1	3.17946	-3.41885	0.0278089	0.131806	0.880065
KIAA0232	6.66008	3.1161	0.0280108	0.132329	0.878345
CMAS	11.832	2.09616	0.0280116	0.132329	0.878345
GSTM1	3.20132	-4.20803	0.028098	0.132488	0.877823
NR1H3	2.95091	-3.81042	0.0281212	0.132488	0.877823
SEPHS2	14.8841	1.93339	0.0280875	0.132488	0.877823
SRM	13.524	-1.69492	0.028455	0.132693	0.877153
EFHD2	5.3256	-2.68007	0.0282699	0.132693	0.877153
PYCR2	14.565	1.70318	0.0282209	0.132693	0.877153
PXDN	2.432	-5.60233	0.0285951	0.132693	0.877153
COL6A3	2.432	-5.60233	0.0285951	0.132693	0.877153
ZNF385D	2.04727	-5.26882	0.0284898	0.132693	0.877153
NT5E	2.432	-5.60233	0.0285951	0.132693	0.877153
GJA1	2.432	-5.60233	0.0285951	0.132693	0.877153
MYO1G	2.724	-4.64846	0.028223	0.132693	0.877153
ELN	2.432	-5.60233	0.0285951	0.132693	0.877153
ZC3HAV1	8.5957	2.38633	0.0283326	0.132693	0.877153
RARRES2	2.432	-5.60233	0.0285951	0.132693	0.877153
POSTN	2.432	-5.60233	0.0285951	0.132693	0.877153
ATXN2L	13.6825	1.83435	0.0285564	0.132693	0.877153
CTD-2521M24.10	2.04727	-5.26882	0.0284898	0.132693	0.877153
ZNF217	6.37116	2.7888	0.028591	0.132693	0.877153
NONO	15.7153	-1.61875	0.0284063	0.132693	0.877153
H3-3B	38.5163	1.27699	0.0287053	0.133086	0.875868
AP2A1	17.1423	1.58182	0.0287464	0.133159	0.87563
OLFML3	1.97325	-5.31087	0.0287981	0.133163	0.875618
LAMB2	1.97325	-5.31087	0.0287981	0.133163	0.875618
MFN2	9.56344	2.15851	0.0288655	0.133356	0.874986
TSEN54	3.78695	-3.22882	0.0290296	0.133996	0.872907
FKBP1A	20.5049	-1.38199	0.0290802	0.134112	0.872533
BIN1	1.88865	-5.24114	0.0294494	0.135388	0.86842
TMEM14C	22.9627	1.60339	0.0294602	0.135388	0.86842
RAC1	22.8707	1.41636	0.0294594	0.135388	0.86842
RRP12	4.21754	3.70993	0.0294031	0.135388	0.86842
EIF5A	75.5756	1.04317	0.0295733	0.135788	0.867138
ECHS1	12.9632	-1.61734	0.0296972	0.136238	0.865702
PGRMC1	3.56818	-3.12535	0.0298372	0.13676	0.864039
FAXDC2	6.3733	2.79375	0.0298792	0.136833	0.863809
BRICD5	7.26693	-2.90334	0.0300115	0.137319	0.86227
HS6ST1	2.13873	-4.36912	0.030183	0.137892	0.86046
PTK2B	12.4453	2.10447	0.0302146	0.137892	0.86046
DUSP14	2.19122	-4.38589	0.0302158	0.137892	0.86046
HDC	3.83858	-3.38591	0.0303866	0.138551	0.85839
ATG2A	8.0369	2.44309	0.030464	0.138784	0.857662
GPR146	5.67283	3.13871	0.0306291	0.139414	0.855692
IRF2	3.88231	3.58929	0.0306652	0.139458	0.855558
ZFAND6	11.3584	1.89695	0.030692	0.139458	0.855556
AFG3L2	11.7473	1.89336	0.0307264	0.139493	0.855446
CSDE1	32.5698	1.35556	0.031292	0.141878	0.848084
CHIC2	9.43976	2.20176	0.0313058	0.141878	0.848084
FAM131A	2.67611	4.07049	0.0313763	0.141952	0.847858
JAK2	2.76963	4.12537	0.0313545	0.141952	0.847858
CRABP1	1.94114	-5.26287	0.0314055	0.141962	0.847829
TMEM14B	16.2982	1.67789	0.0315156	0.142336	0.846685
LSM10	13.5608	2.19631	0.0316077	0.14263	0.84579
SEPTIN11	3.14803	-3.50347	0.0316786	0.142704	0.845565
ZFAND3	8.76847	2.30745	0.0316632	0.142704	0.845565
AC006486.9	9.95681	2.14901	0.031743	0.142871	0.845056
QPRT	4.17666	-2.75376	0.0318531	0.14312	0.844299
MGAT3	5.24026	3.05079	0.0318424	0.14312	0.844299
BNIP3	6.18381	3.31061	0.0320643	0.143629	0.842758
XPOT	10.9041	1.98602	0.0320759	0.143629	0.842758
DAD1	52.0918	1.09161	0.0320603	0.143629	0.842758
RETREG3	7.81098	2.29947	0.032033	0.143629	0.842758
CORO1C	17.4582	1.59372	0.0323329	0.144041	0.841514
SLC7A1	6.32856	2.78053	0.0323031	0.144041	0.841514
FBXO34	5.27631	3.05834	0.0323131	0.144041	0.841514
SEL1L	7.38148	2.61672	0.0322218	0.144041	0.841514
KDM6B	7.39029	2.63286	0.0323262	0.144041	0.841514
EPS15L1	5.54568	-2.58712	0.0322393	0.144041	0.841514
UBXN11	3.06355	-3.97974	0.0323927	0.144185	0.841081
DHRS13	7.04326	2.44714	0.0324485	0.144311	0.840702
VARS2	3.08131	-3.43725	0.0325928	0.144829	0.839144
CMC1	2.9392	-3.72508	0.0328358	0.145722	0.836476
LRRC24	4.59342	-2.68319	0.0328493	0.145722	0.836476
CELF2	2.10662	-4.30583	0.0329169	0.145898	0.83595
POLR2A	3.9081	3.60365	0.0329476	0.145911	0.835912
LST1	2.06767	-5.2448	0.0330597	0.146284	0.834804
IFI6	13.4309	2.39282	0.0331394	0.146513	0.834125
RP4-559A3.7	3.80149	3.55767	0.033291	0.147058	0.83251
SFPQ	22.6606	1.42922	0.0333233	0.147077	0.832455
ZBTB7B	5.93305	2.79257	0.0336982	0.148459	0.828395
CYC1	24.8249	1.2952	0.0337	0.148459	0.828395
HBZ	3.49548	4.45991	0.0337213	0.148459	0.828395
BAZ2A	6.03876	2.82343	0.0340782	0.149904	0.824187
SREBF1	5.99783	2.81253	0.034148	0.149959	0.824027
TBC1D20	7.23712	2.48718	0.0341341	0.149959	0.824027
CNFN	1.89482	-5.15066	0.0344112	0.150989	0.821055
AP2M1	49.4075	1.04925	0.0345753	0.151264	0.820265
ACSS3	1.9244	-5.22661	0.0345776	0.151264	0.820265
DOC2A	1.9244	-5.22661	0.0345776	0.151264	0.820265
ITPA	11.9866	-1.68044	0.0346059	0.151264	0.820265
MSN	9.1217	-2.09032	0.0346183	0.151264	0.820265
NCOA1	5.90162	2.78532	0.0348036	0.151568	0.819393
UCN	4.68551	-3.1784	0.0347709	0.151568	0.819393
PTP4A3	3.83261	-3.19743	0.0347727	0.151568	0.819393
TECR	17.9883	-1.39358	0.0347961	0.151568	0.819393
NRROS	2.65032	-3.72078	0.0350228	0.152396	0.817027
LRIF1	3.79829	3.55135	0.0351174	0.152681	0.816216
VDAC1	12.1908	-1.67562	0.0351888	0.152864	0.815695
TP53INP1	6.33576	2.90194	0.0352828	0.153109	0.815001
FHOD1	4.39067	-2.91089	0.0353035	0.153109	0.815001
MARK3	3.69937	3.51639	0.0353505	0.153186	0.814782
CD55	12.0385	1.82857	0.0353881	0.153222	0.81468
RPL32	72.9481	-0.963832	0.035468	0.153441	0.814059
NES	2.24492	-5.48809	0.0358642	0.154034	0.812383
ANTXR1	2.24492	-5.48809	0.0358642	0.154034	0.812383
PFN2	2.24492	-5.48809	0.0358642	0.154034	0.812383
LOXL2	2.24492	-5.48809	0.0358642	0.154034	0.812383
CKS2	26.0959	1.38884	0.0356421	0.154034	0.812383
LUM	2.24492	-5.48809	0.0358642	0.154034	0.812383
LTBP2	2.24492	-5.48809	0.0358642	0.154034	0.812383
SH3BP1	2.63942	-3.73402	0.0358698	0.154034	0.812383
FBLN1	2.24492	-5.48809	0.0358642	0.154034	0.812383
LBR	10.148	2.0524	0.0360243	0.154571	0.810872
GSTK1	2.9947	-4.84678	0.0361186	0.154722	0.810448
NOSIP	19.2642	-1.34526	0.0360988	0.154722	0.810448
REXO2	3.84871	3.5706	0.0361641	0.15479	0.810256
TAF11L9	2.31642	-5.48616	0.036493	0.15569	0.807741
CXXC5	6.73339	-2.06177	0.0364212	0.15569	0.807741
SPNS3	2.31642	-5.48616	0.036493	0.15569	0.807741
DEFB126	2.31642	-5.48616	0.036493	0.15569	0.807741
NUB1	6.99324	2.43147	0.0367365	0.156601	0.805205
STK17B	5.7165	2.72573	0.0370145	0.157147	0.803695
RAB7A	23.7446	1.48327	0.036924	0.157147	0.803695
NARS1	13.771	1.64042	0.0369545	0.157147	0.803695
HCK	1.91269	-5.14421	0.0369628	0.157147	0.803695
PCNT	6.15884	2.86218	0.0369984	0.157147	0.803695
RHOC	9.16449	-1.99413	0.0371597	0.157596	0.802455
RNPEP	4.36475	-2.58709	0.037207	0.157596	0.802455
CALB2	6.7056	2.74581	0.0372106	0.157596	0.802455
PNPLA8	3.64408	3.49257	0.037319	0.157928	0.801542
COPZ1	5.96465	2.92742	0.0374176	0.158217	0.800747
NCEH1	3.77301	3.54775	0.0375039	0.158332	0.80043
MTURN	7.75207	2.20607	0.0375356	0.158332	0.80043
IFNGR2	3.47003	-3.13267	0.0375217	0.158332	0.80043
RHBDD2	10.9489	2.20536	0.0375777	0.158383	0.800292
SYK	2.05412	-4.28883	0.03775	0.158624	0.79963
TSG101	6.46715	2.49915	0.0377561	0.158624	0.79963
RNF213	4.14363	3.69661	0.0377305	0.158624	0.79963
IZUMO4	2.05412	-4.28883	0.03775	0.158624	0.79963
MACROH2A1	13.2002	-1.69913	0.0378764	0.159002	0.798597
UBL5	30.9456	1.45982	0.037947	0.159171	0.798137
S100A8	19.7914	-1.81646	0.0381621	0.159562	0.79707
SMAD3	1.89229	-5.17462	0.0381397	0.159562	0.79707
ELOA3D	1.89229	-5.17462	0.0381397	0.159562	0.79707
DENND1C	1.89229	-5.17462	0.0381397	0.159562	0.79707
HPCAL1	2.99603	-3.23878	0.038218	0.159668	0.796781
SEMA7A	11.6431	2.12262	0.0385992	0.161133	0.792817
PLEC	2.97849	-4.12988	0.0387053	0.161447	0.791971
CDR2	5.9745	2.801	0.0388167	0.161783	0.791068
CD81	6.06409	-2.96241	0.0388626	0.161845	0.7909
LMO4	5.70157	-2.18241	0.0392478	0.163061	0.787651
NT5DC2	3.19801	-3.53163	0.0392201	0.163061	0.787651
MPG	8.25353	-1.88155	0.0392241	0.163061	0.787651
RAB11FIP1	3.69667	3.52098	0.0394764	0.163778	0.785745
CCDC22	3.29244	-3.018	0.039483	0.163778	0.785745
FN3K	7.66688	2.27544	0.0395161	0.163785	0.785725
ST3GAL2	6.01705	2.58268	0.0397839	0.164765	0.783135
MTCH1	24.1889	1.43298	0.0399849	0.165467	0.78129
CLSTN1	2.27582	-4.45648	0.0402933	0.166612	0.778295
TONSL	3.91735	-3.04868	0.0403372	0.166661	0.778165
NDUFS5	48.125	-1.20609	0.0405343	0.167344	0.77639
ANXA11	2.00415	-4.24068	0.0405732	0.167373	0.776316
DOK3	3.26034	-2.96907	0.0407335	0.167901	0.774946
TMEM238	2.17083	-4.41868	0.040774	0.167936	0.774855
PSMB6	18.119	1.70451	0.0408648	0.168178	0.774231
ROMO1	36.5491	-1.22223	0.0409042	0.168208	0.774154
DYRK1B	6.53062	2.41964	0.041045	0.168655	0.773002
SDR39U1	9.58421	-1.74537	0.0411098	0.168788	0.772657
S100A13	8.9535	-7.43369	0.04119	0.168886	0.772405
SYVN1	10.7086	1.84763	0.0412367	0.168886	0.772405
RAB11B	26.9002	1.28353	0.0412461	0.168886	0.772405
LENG9	3.0062	-3.35589	0.0412626	0.168886	0.772405
ARHGAP9	1.95165	-4.22231	0.0414192	0.169395	0.771099
TP53INP2	5.26256	2.9021	0.0415954	0.169983	0.769594
CTH	2.46931	3.95225	0.0416313	0.169997	0.769558
LAPTM4B	3.34967	-3.10336	0.0417734	0.170312	0.768755
DOHH	5.91997	2.661	0.0417413	0.170312	0.768755
TCP1	21.546	1.32989	0.0419175	0.170767	0.767597
PLEKHM1	3.6954	3.51776	0.0419502	0.170767	0.767596
RNF24	10.3131	2.01922	0.0419935	0.170811	0.767485
BAK1	2.9646	-3.33146	0.0421704	0.171397	0.765997
SELPLG	17.3537	1.45945	0.0423511	0.171998	0.764477
RHOB	8.64129	2.12873	0.0424248	0.172031	0.764394
PGF	4.9138	3.19613	0.0424091	0.172031	0.764394
CDK11A	12.381	2.02853	0.0426548	0.17283	0.762382
CMPK2	4.02378	3.51559	0.0431106	0.174541	0.758102
TAP1	7.11538	2.57031	0.0432799	0.17506	0.756814
HSP90AA1	77.0175	0.876625	0.0433054	0.17506	0.756814
NDUFA6	15.9142	1.54678	0.0433874	0.175256	0.756328
ATG4D	11.4424	1.696	0.0434367	0.17532	0.75617
MMADHC	16.2547	1.62664	0.0435197	0.175519	0.755675
SLC29A1	16.9415	1.76208	0.0435776	0.175618	0.755432
PCIF1	8.21933	2.04249	0.0436156	0.175636	0.755387
SYBU	2.49804	3.97435	0.0436705	0.175722	0.755174
EIF5	15.8243	1.77749	0.0439579	0.176743	0.752659
PPP1R14B	22.7427	-1.35262	0.0440255	0.176878	0.752325
DBN1	3.67177	-3.1175	0.0446241	0.179146	0.746793
UMPS	3.18566	4.32287	0.0447782	0.179627	0.745628
PAPSS1	1.93377	-4.23854	0.0448478	0.179631	0.745618
PLAUR	1.93377	-4.23854	0.0448478	0.179631	0.745618
BRD2	11.2224	1.83255	0.0449803	0.180024	0.744669
SOD3	11.8717	-7.83792	0.0452075	0.180796	0.742812
LAMB1	2.05785	-5.36384	0.0453521	0.180974	0.742384
CTHRC1	2.05785	-5.36384	0.0453521	0.180974	0.742384
GPS2	5.88361	2.9083	0.0453558	0.180974	0.742384
TSC22D3	7.16692	2.27671	0.0454734	0.181305	0.741589
IGF2BP2	9.25159	2.02183	0.0455813	0.181583	0.740924
KBTBD2	6.48726	2.30353	0.0456227	0.181583	0.740924
AIPL1	2.22264	-5.35627	0.0456472	0.181583	0.740924
POLDIP3	7.25336	2.46729	0.0459356	0.182592	0.738517
TGFBR2	2.20545	-4.44308	0.0463616	0.18274	0.738166
EIF4G1	15.6236	1.81239	0.0463673	0.18274	0.738166
UIMC1	4.68698	3.12155	0.0464739	0.18274	0.738166
ERI1	4.58777	2.9409	0.0464961	0.18274	0.738166
TUT7	3.57237	3.46485	0.0462093	0.18274	0.738166
CAMK2G	1.91955	-4.15109	0.0464417	0.18274	0.738166
MEN1	1.91955	-4.15109	0.0464417	0.18274	0.738166
ORAI1	4.9741	-2.31647	0.0464057	0.18274	0.738166
CCNB1IP1	2.79175	-3.28602	0.0461565	0.18274	0.738166
RPL27	266.168	-0.779757	0.046315	0.18274	0.738166
PCP2	6.65495	-7.00769	0.0461329	0.18274	0.738166
ADGRE5	2.79175	-3.28602	0.0461565	0.18274	0.738166
INAFM1	24.9928	1.53238	0.046239	0.18274	0.738166
STMN3	1.91955	-4.15109	0.0464417	0.18274	0.738166
F8A1	6.4673	-2.0512	0.0463101	0.18274	0.738166
SH3KBP1	2.47341	-3.75058	0.0465421	0.182784	0.738061
PSMD7	20.4025	1.36725	0.0467666	0.183528	0.736297
FBXO48	2.96393	-3.18603	0.0468698	0.183658	0.73599
ZSWIM8	7.53288	2.43758	0.046844	0.183658	0.73599
RCN3	6.36539	-6.94401	0.0469687	0.183908	0.735399
HECTD3	6.26292	2.45266	0.0473055	0.184951	0.732944
MVD	13.939	-1.58066	0.0472898	0.184951	0.732944
MYO9B	5.56538	-2.2532	0.0474159	0.185106	0.73258
USP9X	7.27024	2.17878	0.0474031	0.185106	0.73258
CHKB	4.27662	-2.79655	0.0474889	0.185253	0.732235
UTS2B	2.94684	-3.88618	0.0476665	0.185807	0.730938
DDX11	4.24519	-2.85272	0.047952	0.186781	0.728667
GYG1	2.75965	-3.23169	0.0480161	0.186892	0.72841
TARS1	7.25759	2.47429	0.0481895	0.186916	0.728353
IK	3.397	3.38486	0.0481848	0.186916	0.728353
VCPIP1	2.35012	3.88506	0.0481049	0.186916	0.728353
CHP1	11.3833	1.73322	0.0480882	0.186916	0.728353
SPG7	6.66027	-2.33939	0.0482008	0.186916	0.728353
QSOX2	3.43035	3.4017	0.0482607	0.18701	0.728135
RXRA	5.32765	2.6157	0.0484268	0.187515	0.726964
RPS9	382.263	-0.862568	0.0486603	0.188141	0.725516
SLC17A9	2.45234	-3.61016	0.0486595	0.188141	0.725516
CKAP4	3.61297	-3.21703	0.0487622	0.188396	0.724928
ZNF777	6.3559	2.37372	0.0489861	0.188983	0.723578
LRP1	3.80072	-3.40279	0.0489695	0.188983	0.723578
NGRN	6.46821	2.62776	0.0490394	0.189049	0.723426
IER5	7.16528	2.36193	0.0492661	0.189348	0.722739
MGMT	3.69207	-2.79985	0.0492977	0.189348	0.722739
SNRPN	4.72663	-2.69311	0.0491898	0.189348	0.722739
GCDH	2.35475	3.884	0.0491787	0.189348	0.722739
TFE3	6.37019	2.60528	0.0492722	0.189348	0.722739
H2AC6	20.6504	1.5983	0.0493466	0.189397	0.722627
KAT2B	4.46282	2.89222	0.0494779	0.189727	0.721871
OMP	2.25908	-4.41942	0.0495104	0.189727	0.721871
DCAF11	4.73031	2.88224	0.0495413	0.189727	0.721871
BCL6	4.88977	3.04766	0.0498949	0.190942	0.719099
ADAM15	3.4536	-2.6739	0.0500262	0.191022	0.718916
CHKA	4.63942	-2.39613	0.0500617	0.191022	0.718916
ASGR2	6.00911	-6.86007	0.0499891	0.191022	0.718916
TCF3	8.80475	1.93448	0.0499618	0.191022	0.718916
LGALS3BP	2.50923	-4.65061	0.0501154	0.191088	0.718767
KLHL24	3.43715	3.41024	0.0505158	0.192474	0.715627
DYNC2I2	14.4003	-1.67416	0.0506428	0.192818	0.714852
IBA57	2.32332	3.86581	0.050783	0.193211	0.713967
FCGR1A	2.2295	-4.34301	0.0508392	0.193285	0.713802
BRAT1	6.18785	-2.13041	0.0508838	0.193314	0.713737
MFSD1	2.7444	-4.64954	0.0510405	0.193769	0.712716
CST3	3.42623	-2.70608	0.0511069	0.193881	0.712465
ALKBH5	4.36689	3.00691	0.0513391	0.194621	0.710811
H1-5	2.74335	4.09773	0.0514164	0.194773	0.710472
PTTG1	25.0572	1.75358	0.0515421	0.195067	0.709816
BCL7B	7.77051	2.19419	0.051724	0.195067	0.709816
SLURP2	2.02687	-5.2937	0.0517548	0.195067	0.709816
AGRP	2.02687	-5.2937	0.0517548	0.195067	0.709816
PFAS	2.02687	-5.2937	0.0517548	0.195067	0.709816
HM13	2.02687	-5.2937	0.0517548	0.195067	0.709816
GAGE12F	2.02687	-5.2937	0.0517548	0.195067	0.709816
UBE2O	6.27597	2.35642	0.0518396	0.195246	0.709418
MARCKSL1	6.54334	-2.09633	0.0519792	0.195632	0.708561
OSTC	10.3211	-1.62463	0.0520637	0.195809	0.708168
DERL1	9.0291	1.83976	0.0523525	0.196613	0.706389
RP13-122B23.13	18.6113	-1.61259	0.0523205	0.196613	0.706389
SLC2A4	2.29946	3.8483	0.0525029	0.197036	0.705454
PABPN1	31.0735	-1.22289	0.0525838	0.197199	0.705096
OST4	52.6971	1.1042	0.0527224	0.197413	0.704625
ITGA5	6.07288	-2.31539	0.0527227	0.197413	0.704625
PSTPIP2	4.16751	-2.43257	0.0527539	0.197413	0.704625
ZCCHC8	5.06615	2.82943	0.0529634	0.198055	0.703214
PILRB	9.65099	-2.16151	0.0530039	0.198065	0.703192
DYRK1A	3.35042	3.37138	0.0530773	0.198198	0.7029
RELB	6.32909	2.36724	0.0532253	0.198489	0.702263
ZNF552	9.84481	-7.56796	0.053231	0.198489	0.702263
UBL4A	7.86835	2.04708	0.0533273	0.198707	0.701787
ATAD3B	3.75001	-2.57769	0.053497	0.199056	0.701025
BCL2L11	2.37591	3.90579	0.0534605	0.199056	0.701025
CCDC28A	7.95994	1.97999	0.0537079	0.199699	0.699625
UPK3BL2	4.91234	-2.55421	0.0538446	0.200065	0.698829
RPL10	492.311	-0.710366	0.0539366	0.200265	0.698395
BCAP29	5.55361	2.82785	0.053977	0.200265	0.698394
HEXA	4.07453	-2.38284	0.0540514	0.200265	0.698394
JOSD1	6.43827	2.28438	0.0540335	0.200265	0.698394
DUSP23	6.43419	-2.16192	0.0540993	0.200301	0.698316
INAFM2	2.30827	-3.51991	0.0546457	0.202039	0.694565
GID8	7.09732	2.12748	0.054614	0.202039	0.694565
RHNO1	5.72875	2.84979	0.0547802	0.202393	0.693804
NRBP1	16.4829	1.40773	0.0550896	0.20325	0.69197
HTRA2	4.33222	2.8457	0.055076	0.20325	0.69197
GPR35	1.86705	-4.13345	0.0553369	0.204018	0.690331
RPS2	600.774	-0.961132	0.0555926	0.204817	0.688634
MLF2	25.422	1.2477	0.0558239	0.205525	0.687136
THRAP3	7.747	2.01616	0.0559479	0.205836	0.686478
ARHGAP30	2.31776	-3.48795	0.0563644	0.207078	0.683866
ATP6V0D1	12.6232	1.57584	0.0563581	0.207078	0.683866
RBMX2	3.1273	-2.86268	0.0564126	0.20711	0.6838
GIT1	3.4215	-2.62315	0.0565073	0.207312	0.683375
H2AC13	4.46094	3.04362	0.0566501	0.207691	0.682583
NAPB	2.32794	3.86503	0.0566898	0.207691	0.682582
F11R	4.36468	2.85506	0.0568103	0.207696	0.682571
CDV3	15.4017	1.44076	0.0567887	0.207696	0.682571
PACSIN2	9.80367	1.74255	0.0567888	0.207696	0.682571
PKN3	2.47495	-3.69833	0.0569426	0.208035	0.681864
RAB1B	17.2599	1.32293	0.0570446	0.208231	0.681454
NOP56	12.8536	-1.4596	0.0570758	0.208231	0.681454
MFAP2	1.87077	-5.22767	0.0578233	0.209394	0.679036
PTX3	1.87077	-5.22767	0.0578233	0.209394	0.679036
PALLD	1.87077	-5.22767	0.0578233	0.209394	0.679036
KDM7A	2.22902	3.80981	0.0578741	0.209394	0.679036
CRYAB	1.87077	-5.22767	0.0578233	0.209394	0.679036
NNMT	1.87077	-5.22767	0.0578233	0.209394	0.679036
ITGBL1	1.87077	-5.22767	0.0578233	0.209394	0.679036
COL4A2	1.87077	-5.22767	0.0578233	0.209394	0.679036
RPL26	454.752	-0.845481	0.0578357	0.209394	0.679036
ITGA3	1.87077	-5.22767	0.0578233	0.209394	0.679036
GSS	5.6675	-2.11304	0.057696	0.209394	0.679036
EIF3L	12.1899	-1.51023	0.0576476	0.209394	0.679036
RIC8A	9.7246	1.92701	0.057993	0.209679	0.678445
ETF1	11.5153	1.60873	0.0583137	0.210693	0.676349
RAB9A	4.46617	2.89016	0.0583904	0.210825	0.676078
CUL4A	10.2582	1.70043	0.0585152	0.21113	0.675449
PPP3R1	12.8458	1.49279	0.0586459	0.211426	0.674841
H3C2	2.43173	3.9252	0.0586949	0.211426	0.674841
ERGIC3	25.9488	-1.15275	0.0587182	0.211426	0.674841
RPS3	151.296	-1.0282	0.0588811	0.211867	0.673937
UBE2L6	11.4241	1.6073	0.0592515	0.212974	0.671674
ATP6AP1	2.25583	3.8295	0.05927	0.212974	0.671674
COL3A1	8.60554	-7.37906	0.0595331	0.213626	0.670346
CHCHD10	2.25955	3.82161	0.0595322	0.213626	0.670346
HIPK1	6.27379	2.24881	0.0597795	0.214235	0.669109
FGD3	2.90041	-2.82339	0.0597847	0.214235	0.669109
CCNK	5.32417	2.49076	0.0599776	0.21478	0.668007
VOPP1	2.67911	-3.11475	0.0601144	0.214829	0.667907
PLIN3	7.0628	-1.88293	0.0600748	0.214829	0.667907
APOC1	2.32267	3.86618	0.0600427	0.214829	0.667907
GSPT1	7.69309	1.92311	0.0602612	0.215207	0.667144
ACTA2	7.11544	-2.76996	0.0603522	0.215385	0.666784
P2RX1	5.36328	-6.6951	0.0604216	0.215486	0.666581
DAGLB	5.45022	-2.18667	0.0604935	0.215594	0.666364
DERA	2.20579	-3.45824	0.0605341	0.215594	0.666364
MROH1	3.2672	-2.68259	0.0606349	0.215806	0.665936
STX18	5.3569	2.50107	0.0610458	0.216929	0.663683
ZNRD2	14.6115	1.63533	0.0610463	0.216929	0.663683
BRF1	2.37247	-3.64275	0.0610746	0.216929	0.663683
PSMC4	11.0575	1.79751	0.0611753	0.217139	0.663262
MCL1	14.2774	1.65384	0.0612328	0.217165	0.663209
BAG1	5.64285	2.45538	0.0612656	0.217165	0.663209
BOLA2B	32.2277	1.23385	0.0613375	0.217273	0.662994
RPS27A	262.425	-0.885006	0.0615802	0.217928	0.661686
NUMBL	4.36648	2.86609	0.0616056	0.217928	0.661686
PFDN5	49.1595	-0.994133	0.0619071	0.218137	0.66127
CD63	12.3891	-1.77342	0.0617273	0.218137	0.66127
GAS6	6.9576	-7.07321	0.0619562	0.218137	0.66127
HERPUD1	5.7835	2.318	0.0619062	0.218137	0.66127
MYH9	14.5041	-1.56304	0.061932	0.218137	0.66127
GRAP2	7.33012	2.10898	0.0619146	0.218137	0.66127
PRDX4	3.39567	-2.65025	0.0618114	0.218137	0.66127
CALU	7.99652	-2.08078	0.0620286	0.218246	0.661054
PMVK	4.01253	-2.38876	0.0621754	0.218615	0.660319
NPIPA3	2.37566	3.89896	0.062289	0.218868	0.659818
PHKG1	2.99273	-2.76243	0.0625424	0.219554	0.658459
USP32	4.142	2.93214	0.062568	0.219554	0.658459
LYPLA1	3.30953	-2.59645	0.0626936	0.219716	0.658138
DHRS4	3.48711	-2.71871	0.0626981	0.219716	0.658138
CCNI	31.9093	1.06141	0.0627833	0.219867	0.657839
MXD4	10.0344	1.67267	0.0629946	0.220168	0.657246
PPP1R18	4.3694	-2.33703	0.0629952	0.220168	0.657246
DYNLT1	7.88483	-1.73296	0.0629578	0.220168	0.657246
UBXN1	26.4477	1.12414	0.0630659	0.220268	0.657048
AIDA	7.31058	2.09313	0.0633547	0.221129	0.655354
RPL37	14.6129	-1.35135	0.063453	0.221325	0.654969
S100A10	51.616	1.17452	0.0637626	0.222257	0.653145
TNRC6B	2.35859	3.892	0.0639015	0.222593	0.652489
VKORC1	7.5877	-1.81965	0.0640321	0.2229	0.65189
DES	7.85723	-7.24837	0.0642497	0.223152	0.651399
SPARC	7.85723	-7.24837	0.0642497	0.223152	0.651399
STK17A	2.12793	3.73961	0.0642018	0.223152	0.651399
CEP20	7.70529	1.92247	0.064275	0.223152	0.651399
GPX1	245.043	-1.27971	0.0644211	0.223511	0.650701
HDAC5	8.8604	1.87928	0.0646643	0.224059	0.649638
ITM2A	2.69699	-3.09754	0.0646474	0.224059	0.649638
RNF123	2.1786	3.77893	0.0648024	0.224388	0.649
SIK3	4.51928	2.79793	0.0649766	0.224843	0.64812
SNRPD2	89.9763	-0.968492	0.0650941	0.225101	0.647622
TMEM50A	14.8558	1.38809	0.0655119	0.225801	0.646275
H2BC17	2.18784	3.77702	0.0654425	0.225801	0.646275
NTHL1	1.89915	-4.19806	0.0655019	0.225801	0.646275
ATP13A1	8.11826	-1.75527	0.0654699	0.225801	0.646275
GEMIN7	7.55167	-1.81288	0.0654552	0.225801	0.646275
VPS26A	7.40575	1.93087	0.0655941	0.225935	0.646016
TMUB2	6.53458	2.32415	0.0657787	0.226422	0.645081
C1orf43	22.2253	1.54265	0.0662828	0.228008	0.64205
RTF2	17.3655	1.31114	0.066456	0.228453	0.641202
NDUFAF3	18.927	1.43685	0.0665619	0.228667	0.640796
FAM83D	3.03009	3.21355	0.0666601	0.228855	0.64044
RNF14	4.08514	2.74958	0.0667535	0.229025	0.640116
TET3	4.21791	2.80983	0.0670847	0.230011	0.638252
DCAF6	5.19484	2.45347	0.067348	0.230612	0.637118
MAPK14	7.35286	2.10123	0.0673047	0.230612	0.637118
TSPAN33	2.15329	-3.44508	0.0675709	0.230922	0.636534
MSRB2	2.15329	-3.44508	0.0675709	0.230922	0.636534
EMC4	10.9668	1.66326	0.0675097	0.230922	0.636534
SLC43A2	5.25348	2.46862	0.0677648	0.231434	0.635573
DNASE2	10.6834	1.71676	0.0678882	0.231704	0.635066
RNASE10	2.52271	-3.61687	0.0681116	0.232316	0.633921
UNC13D	8.90895	-1.77709	0.0684354	0.233268	0.632144
NUP210	4.50905	-2.18887	0.0685644	0.233556	0.631609
VTI1B	5.9922	2.15754	0.0686753	0.233782	0.63119
MTA1	4.76584	-2.0659	0.0687276	0.233808	0.631141
CARS1	7.4358	2.02707	0.0690197	0.234497	0.629863
MAP2K7	9.16396	1.74225	0.0689766	0.234497	0.629863
ARRDC3	6.84074	2.06297	0.0694808	0.23591	0.627253
MTMR3	5.30659	2.35837	0.0695929	0.236138	0.626834
MYL5	2.16279	-3.41139	0.0697035	0.23621	0.626701
CTD-2515O10.6	108.623	0.94054	0.0697043	0.23621	0.626701
HTRA1	7.10893	-7.10466	0.0697926	0.236356	0.626433
CARD19	8.30666	-1.65719	0.0699473	0.236727	0.625752
MID1IP1	7.56327	1.88774	0.0699977	0.236745	0.625719
SF3B4	12.9236	1.42314	0.0700473	0.23676	0.625692
CREBBP	6.08007	2.19153	0.0703261	0.237549	0.624247
HYAL3	3.3369	-2.56223	0.0705868	0.238044	0.623342
NT5C2	7.65576	1.91572	0.0706091	0.238044	0.623342
TARBP2	5.26169	-2.35211	0.0705944	0.238044	0.623342
FAM160B1	3.06049	3.23112	0.0708982	0.238865	0.621847
CALM3	27.4767	1.21088	0.071014	0.238948	0.621696
CASS4	2.10137	3.7265	0.071013	0.238948	0.621696
SLC38A5	3.00161	3.20062	0.0711428	0.239228	0.621188
SRCAP	2.35589	3.89543	0.0714725	0.240183	0.619459
HTATIP2	2.95286	3.17343	0.0717446	0.240942	0.618087
B4GALT5	9.22592	1.68449	0.0719194	0.241375	0.617308
FLII	9.79241	1.81677	0.0721119	0.241866	0.616426
MZT2A	31.4458	-1.36259	0.072893	0.244329	0.612025
IGFBP3	6.73477	-7.02704	0.0729475	0.244356	0.611978
RPL23A	138.577	-0.813946	0.0729997	0.244374	0.611945
PUS1	5.37806	-2.13554	0.0730561	0.244407	0.611887
STAT5B	10.0282	1.71275	0.0731152	0.244448	0.611813
RAB11FIP3	2.05082	-3.38018	0.0732919	0.244883	0.611042
ART4	2.06802	3.70124	0.0734024	0.245096	0.610665
ARHGAP45	3.91801	-2.33677	0.0737183	0.245837	0.609353
AMMECR1	5.1629	2.31322	0.0737095	0.245837	0.609353
PSMD3	16.087	1.26946	0.0737676	0.245845	0.609338
EXOSC9	2.94991	3.17195	0.0738817	0.246069	0.608944
WDTC1	9.13727	1.66476	0.0740301	0.246406	0.608348
ELK1	9.64567	1.77039	0.074259	0.247011	0.607283
ARRDC4	2.92143	3.15831	0.074369	0.24722	0.606916
MAST3	5.3053	2.49788	0.0745477	0.247657	0.606149
CMTM6	3.06224	-2.5948	0.074854	0.248415	0.604823
PHF23	9.6697	1.66573	0.0748705	0.248415	0.604823
TNXB	2.06212	3.6968	0.0751168	0.249074	0.603672
FRMD8	6.16784	-3.05868	0.0754684	0.249924	0.602193
MRPS35	4.81723	-2.07874	0.0754665	0.249924	0.602193
TOX4	3.95803	2.86902	0.0756453	0.250351	0.60145
SNW1	10.2445	1.60137	0.0758531	0.25088	0.600533
UPF3A	5.66069	-2.01195	0.0762797	0.252132	0.598372
MYL9	6.36062	-6.94502	0.0764095	0.252402	0.597907
SELENOH	5.8153	-1.89342	0.0765296	0.252639	0.597499
TMEM223	2.18318	-3.35595	0.0772393	0.254821	0.593764
NFKBIE	2.12119	-3.37386	0.077534	0.25558	0.592472
TFPT	9.94886	-1.47584	0.0775669	0.25558	0.592472
RNF139	3.95724	2.69355	0.0779377	0.256641	0.590674
AAMP	14.1487	1.37666	0.0779965	0.256673	0.590619
BLVRA	12.9351	1.48287	0.0781295	0.25695	0.590152
NENF	9.38464	-1.58097	0.0783955	0.257662	0.588949
EIF5B	11.3598	-1.46958	0.0787871	0.258463	0.587602
TREML2	3.06213	3.14505	0.0787486	0.258463	0.587602
TLE5	31.8779	1.13784	0.0787504	0.258463	0.587602
POR	4.90009	2.64643	0.0790784	0.259256	0.586271
CCDC59	3.86721	2.82037	0.0792684	0.259717	0.5855
CASC3	6.56248	1.99217	0.0793278	0.259749	0.585446
ATAD3A	6.95315	-1.66787	0.0799898	0.260938	0.583463
EIF3I	15.0712	1.30819	0.0797839	0.260938	0.583463
PDIA5	2.13068	-3.33963	0.0799569	0.260938	0.583463
TOR4A	2.13068	-3.33963	0.0799569	0.260938	0.583463
VSTM2L	2.13068	-3.33963	0.0799569	0.260938	0.583463
CLCN4	1.97834	3.63721	0.0799361	0.260938	0.583463
AQP1	2.03658	3.68038	0.0804835	0.262055	0.581608
UQCC3	4.41693	-2.07168	0.0805771	0.262055	0.581608
SERPINH1	7.7222	-1.9476	0.0804952	0.262055	0.581608
TMED3	7.69778	-2.06698	0.0805822	0.262055	0.581608
PRR22	3.11155	-2.5148	0.0804889	0.262055	0.581608
ACADVL	31.8847	-1.12499	0.0806879	0.262236	0.581308
SMIM10	2.64449	-3.08627	0.0807586	0.262303	0.581197
STXBP3	6.59362	1.90991	0.0808305	0.262374	0.58108
RPS16	357.679	-0.739642	0.0809096	0.262468	0.580924
SRP72	9.68806	1.59192	0.0813528	0.263485	0.579245
RNF145	4.62796	2.38727	0.0813739	0.263485	0.579245
ATXN7L3	9.28273	1.70547	0.0812886	0.263485	0.579245
ATL2	3.83447	2.64565	0.0815024	0.263613	0.579034
PET100	10.278	1.6074	0.0815275	0.263613	0.579034
NIPSNAP1	2.50626	-3.06114	0.0815645	0.263613	0.579034
CCNA2	11.9027	1.65361	0.08198	0.264756	0.577154
PPP2CA	7.08439	1.85056	0.0820321	0.264756	0.577154
GLA	10.6111	-1.44818	0.0820699	0.264756	0.577154
CMSS1	2.13553	-4.33294	0.0824885	0.265127	0.576546
SLC7A11	2.93477	3.17158	0.0824362	0.265127	0.576546
MGST2	2.01871	-3.30265	0.0823786	0.265127	0.576546
PCOLCE	5.63019	-6.76938	0.0822939	0.265127	0.576546
WASHC1	4.61485	-2.28293	0.0824243	0.265127	0.576546
TUBA1A	9.93508	-1.88901	0.0824559	0.265127	0.576546
GOLGA3	6.96066	2.01345	0.0826055	0.26534	0.576197
EIF6	17.9869	-1.1504	0.0826789	0.265413	0.576077
RAB5C	12.334	1.42887	0.082749	0.265476	0.575975
TIMM17B	7.94868	1.74527	0.083024	0.266195	0.5748
IMPDH1	2.6393	-3.20275	0.0832068	0.266618	0.574111
UTP11	4.87603	-2.02162	0.083485	0.26702	0.573457
MBNL1	7.01728	1.94206	0.0834016	0.26702	0.573457
JMJD1C	2.87948	3.14125	0.0834365	0.26702	0.573457
POLD1	7.23667	-1.73524	0.0837147	0.267591	0.572529
SERINC3	14.9373	1.53422	0.0838963	0.268008	0.571853
RBM6	2.04288	3.67634	0.0841428	0.268631	0.570843
SYNE3	2.98195	3.10204	0.0844875	0.269553	0.569356
SERTAD1	5.77116	2.09795	0.0845343	0.269553	0.569356
CAP1	11.2667	-1.33785	0.0849181	0.270351	0.568073
CHD2	2.98519	3.19587	0.0849393	0.270351	0.568073
GALK1	2.02821	-3.26883	0.0849053	0.270351	0.568073
SNX15	5.85785	2.13075	0.0851897	0.270983	0.567058
CUEDC2	8.43028	-1.57018	0.085258	0.271036	0.566974
CHPF	3.06928	-3.45845	0.0853187	0.271064	0.566928
AGO2	2.79083	3.0897	0.0855233	0.271385	0.566414
SFXN4	2.3855	-2.97735	0.0854808	0.271385	0.566414
ABCA7	9.35135	-1.5117	0.0856027	0.271473	0.566274
KCNK1	1.97809	3.62845	0.0857304	0.271713	0.56589
MOB3C	5.55139	2.14952	0.0858311	0.271868	0.565643
LIPA	2.31512	-2.98507	0.0859747	0.272158	0.565179
TRAPPC2L	5.69133	-1.82121	0.0861379	0.27251	0.564618
CLPTM1	9.50704	1.557	0.0862856	0.272648	0.564398
PSMA7	57.9706	0.899775	0.0862621	0.272648	0.564398
FSTL1	5.42523	-6.71688	0.0867579	0.273001	0.563835
CISD2	3.79162	2.6261	0.0867264	0.273001	0.563835
SMIM3	4.06548	-2.29639	0.0865099	0.273001	0.563835
CDC37L1	4.61527	2.38018	0.0865851	0.273001	0.563835
TMOD3	2.06044	3.69929	0.0867622	0.273001	0.563835
XBP1	29.1334	1.02588	0.0866075	0.273001	0.563835
PSMD10	7.92379	1.74051	0.0866853	0.273001	0.563835
ODF3B	3.1687	-3.16195	0.0869225	0.273342	0.563294
TFIP11	4.58384	2.36899	0.0873295	0.274457	0.561526
TELO2	5.13948	-1.93988	0.0874345	0.274622	0.561265
H4C4	2.34963	3.87397	0.0875941	0.27492	0.560793
TBCEL	2.77839	3.08323	0.0876345	0.27492	0.560793
C1orf109	3.74774	2.60815	0.0881233	0.276212	0.558757
COG4	7.4082	-1.61328	0.0881517	0.276212	0.558757
CSNK1D	5.64482	2.1671	0.0882416	0.276329	0.558574
NGLY1	1.90111	3.57919	0.088355	0.276352	0.558537
BTG1	5.5971	2.14826	0.0884075	0.276352	0.558537
SERPINF2	3.56915	3.29753	0.0884602	0.276352	0.558537
PIAS4	7.7	1.84583	0.0884346	0.276352	0.558537
SPAG9	4.68878	2.41993	0.0889711	0.277783	0.556295
DCP1B	2.82201	3.09845	0.0890712	0.27793	0.556065
THEMIS2	8.6628	1.69308	0.0892525	0.278005	0.555947
DHCR24	3.76844	-2.45079	0.0893618	0.278005	0.555947
NR3C1	4.59526	2.37768	0.0894137	0.278005	0.555947
CEBPE	2.3567	-3.66015	0.0893686	0.278005	0.555947
QTRT1	4.18055	-2.03938	0.0893216	0.278005	0.555947
UXT	25.1397	1.02064	0.0893318	0.278005	0.555947
STAG2	1.89816	3.57677	0.089616	0.278469	0.555224
SF3B1	12.6225	1.49011	0.0899043	0.278839	0.554647
GSR	9.40325	1.53768	0.0898273	0.278839	0.554647
COX5A	12.9299	-1.29257	0.0898683	0.278839	0.554647
PRAC1	5.21196	-6.65107	0.089948	0.278839	0.554647
EIF4B	17.9769	-1.14518	0.0900059	0.278853	0.554624
DHX40	5.24674	2.15938	0.0901389	0.278962	0.554454
CCDC117	6.54295	1.89182	0.0901476	0.278962	0.554454
MT2A	61.4908	-1.16375	0.0902217	0.279027	0.554354
MKNK1	2.78301	3.08192	0.0906674	0.28024	0.55247
COA3	11.1872	-1.46009	0.0907809	0.28026	0.552439
TCEA2	2.24408	-2.83134	0.0907358	0.28026	0.552439
SMAP2	5.49001	2.41871	0.0911011	0.280917	0.551421
RPL29	210.911	-0.659268	0.0910611	0.280917	0.551421
CDKN2B	2.74208	3.06064	0.0913873	0.281469	0.55057
ATP7A	1.87918	3.56343	0.0913734	0.281469	0.55057
NUP88	6.23752	1.8986	0.0915324	0.28175	0.550136
DYSF	2.93014	3.17248	0.0916118	0.281829	0.550015
VPS28	18.7694	1.18747	0.091681	0.281848	0.549986
IKZF5	1.8838	3.56205	0.0917317	0.281848	0.549986
NBR1	10.7351	1.42554	0.0917794	0.281848	0.549986
HSPG2	3.0619	-3.03814	0.0918636	0.281904	0.549899
MST1	10.4433	-1.85924	0.0919591	0.281904	0.549899
MAPK1	7.64222	1.75235	0.0919257	0.281904	0.549899
NCS1	4.48787	2.33975	0.0920471	0.282009	0.549738
RRM2	11.7534	1.97282	0.0922822	0.282564	0.548884
H4C3	7.83453	2.54615	0.0925338	0.283168	0.547955
SF3B6	18.9487	1.45095	0.0930032	0.284358	0.546135
ATG2B	2.75158	3.06566	0.0930309	0.284358	0.546135
RCN2	4.02928	-2.42082	0.0932662	0.284911	0.545291
P3H1	2.87517	-2.48305	0.0934838	0.285409	0.544532
ACTR1B	2.57876	-2.58645	0.0936694	0.285476	0.54443
REEP4	13.7786	1.40017	0.0936421	0.285476	0.54443
TTC19	2.57876	-2.58645	0.0936694	0.285476	0.54443
PPA1	10.6285	-1.42204	0.0937891	0.285675	0.544128
GTF2B	6.72143	1.92922	0.0938919	0.285822	0.543904
USP7	5.57577	2.0369	0.0941885	0.286558	0.542787
NPIPA5	1.91715	3.58992	0.0943365	0.286774	0.54246
MZF1	2.84779	3.11894	0.0943689	0.286774	0.54246
HHEX	1.96621	-3.29011	0.0945952	0.287295	0.541672
MEPCE	12.8512	1.30656	0.0949998	0.288087	0.540476
NAGLU	3.94428	-2.15856	0.0950209	0.288087	0.540476
ZCCHC2	1.87623	3.56091	0.0949604	0.288087	0.540476
MRFAP1L1	10.1046	1.45292	0.095195	0.288121	0.540425
C11orf68	12.9781	1.37957	0.0951972	0.288121	0.540425
UBE2S	16.4738	1.24184	0.0951243	0.288121	0.540425
ARHGEF6	1.91624	-3.23282	0.0956806	0.289417	0.538475
AMDHD2	6.9558	2.11473	0.0958233	0.289682	0.538079
SGMS1	3.85884	2.53036	0.0959332	0.289846	0.537832
ASCC2	3.70657	2.58539	0.0961084	0.290209	0.53729
BRPF3	3.64616	2.74164	0.096307	0.290306	0.537144
GGCT	6.28849	-1.90334	0.0962995	0.290306	0.537144
RPS21	500.633	-0.695897	0.0963041	0.290306	0.537144
ID3	4.7473	-6.5235	0.0964049	0.290434	0.536952
UBN2	1.98681	3.64567	0.0964692	0.290461	0.536912
AUP1	24.2146	-1.1335	0.0968116	0.29114	0.535899
CORO1B	2.29251	-2.88949	0.0968613	0.29114	0.535899
DUSP3	2.29251	-2.88949	0.0968613	0.29114	0.535899
ATP5MF	69.2881	0.955036	0.0970651	0.291422	0.535478
WIPI1	4.4185	2.46362	0.0970664	0.291422	0.535478
RP5-1148A21.4	6.30904	2.26083	0.0972532	0.291771	0.534958
ZFYVE1	5.20966	2.15793	0.0972941	0.291771	0.534958
UQCRH	78.2402	-0.936234	0.097688	0.292617	0.5337
TUBA4A	12.0105	1.45408	0.0976537	0.292617	0.5337
IQSEC1	2.66972	3.02262	0.0979045	0.292809	0.533416
CBX1	2.9496	-2.44771	0.09788	0.292809	0.533416
SMIM24	5.12302	-2.03335	0.0979197	0.292809	0.533416
ATP6V1A	6.12719	1.86944	0.0980963	0.292849	0.533357
DDX6	6.11667	1.86885	0.0981007	0.292849	0.533357
STK26	2.21265	-2.92532	0.0980956	0.292849	0.533357
ADAR	5.25677	2.30712	0.0985761	0.293516	0.532369
TSPAN13	3.67502	2.75415	0.098412	0.293516	0.532369
CDK6	1.92573	-3.19786	0.0986042	0.293516	0.532369
COMMD6	3.25372	-2.26724	0.0985146	0.293516	0.532369
PDIA3	13.7689	-1.25807	0.0985708	0.293516	0.532369
MRPS21	10.6975	-1.33786	0.0988135	0.293972	0.531695
SCMH1	1.86374	-3.21602	0.0992152	0.294159	0.531418
SCCPDH	3.04259	-2.51326	0.0991968	0.294159	0.531418
H2AC7	2.03801	3.67007	0.099019	0.294159	0.531418
IKBKB	3.25983	-2.38291	0.0992314	0.294159	0.531418
CCT2	25.4754	1.11371	0.099012	0.294159	0.531418
CBFA2T3	3.5775	-2.19527	0.0992847	0.294159	0.531418
NDUFA11	2.64228	-2.9616	0.0993256	0.294159	0.531418
RPS5	147.125	-0.671779	0.0991094	0.294159	0.531418
OTUD1	2.64099	2.99902	0.0997217	0.295165	0.529935
GSDMD	6.64539	-1.72274	0.0998523	0.295385	0.529612
FBRS	7.09052	1.7776	0.100103	0.295959	0.528768
ZNHIT2	6.66278	1.92163	0.100617	0.297088	0.527115
MRPL12	20.7584	-1.03561	0.100655	0.297088	0.527115
RBM42	18.6	1.11396	0.10065	0.297088	0.527115
RPL15	225.651	-0.732544	0.100858	0.29752	0.526483
CEP131	2.52626	-2.57527	0.101154	0.298225	0.525456
CD14	2.95921	-2.70494	0.101242	0.298315	0.525325
RP11-603J24.9	6.47484	-2.51617	0.101353	0.298476	0.525091
PIK3R2	1.91458	3.5852	0.101664	0.299224	0.524003
CENPS	2.333	-2.96908	0.101838	0.299567	0.523506
RPL7A	480.48	-0.656115	0.101979	0.299814	0.523148
DCTN4	5.05622	2.10031	0.102209	0.300089	0.52275
ERGIC1	3.82326	-2.04896	0.102199	0.300089	0.52275
B3GNT9	1.87323	-3.1807	0.102244	0.300089	0.52275
CDKN2D	10.5052	1.42379	0.102532	0.300763	0.521776
STRADA	3.17929	-2.29647	0.102711	0.301122	0.521258
PCTP	4.77934	2.3017	0.102865	0.301403	0.520853
MAP2K2	38.5974	0.908944	0.102991	0.301605	0.520562
ITM2B	22.0889	1.12352	0.103113	0.301781	0.520308
LUC7L	4.13755	-2.01961	0.103167	0.301781	0.520308
RPA1	7.57925	1.82962	0.103284	0.301955	0.520058
GPBP1L1	6.84087	1.70765	0.103545	0.302501	0.519274
GNG2	5.80078	2.23834	0.103586	0.302501	0.519274
SAPCD1	4.3433	-6.3883	0.103654	0.302531	0.51923
CAV1	4.30277	-6.38483	0.103845	0.302921	0.518671
DTYMK	12.1937	-1.43574	0.103966	0.303105	0.518407
HECTD1	6.37634	1.93895	0.104501	0.304495	0.51642
MARS1	13.4743	1.24838	0.104743	0.304861	0.515898
ZNFX1	2.66677	3.02101	0.104726	0.304861	0.515898
KDM6A	2.59249	2.97672	0.105042	0.30556	0.514904
CUTA	17.1418	1.5945	0.105215	0.305893	0.51443
KLF10	5.30844	2.05564	0.105289	0.305941	0.514363
CNPY2	4.46612	-1.88702	0.105354	0.305959	0.514337
TMUB1	18.9938	-1.06647	0.105441	0.306041	0.51422
INTS1	10.044	-1.39335	0.105883	0.307154	0.512644
RUVBL1	4.62609	-2.01687	0.106193	0.307714	0.511853
IL6ST	3.64485	2.57396	0.106192	0.307714	0.511853
CHMP4B	16.0341	1.21041	0.106283	0.307804	0.511725
KLHL17	2.00781	-3.32501	0.106671	0.308416	0.510863
PDCD10	6.80823	1.77457	0.106625	0.308416	0.510863
NDUFA2	36.5761	1.02021	0.106572	0.308416	0.510863
PRG2	50.0584	1.31701	0.106813	0.308655	0.510527
S100A16	4.11569	-6.32122	0.107411	0.30953	0.509297
CCN2	4.11569	-6.32122	0.107411	0.30953	0.509297
SERPINE1	4.11569	-6.32122	0.107411	0.30953	0.509297
HEBP1	10.8282	1.38778	0.107203	0.30953	0.509297
TIMM44	5.04509	2.23173	0.107408	0.30953	0.509297
LAMTOR1	3.4944	2.66771	0.107632	0.309828	0.50888
MED13L	3.56136	2.71175	0.107623	0.309828	0.50888
SSR2	30.3322	-0.866633	0.107924	0.310154	0.508422
MRPL33	8.72621	-1.71923	0.107907	0.310154	0.508422
VDAC2	18.6272	1.07399	0.107817	0.310154	0.508422
POLR2I	28.1143	1.07444	0.108126	0.310565	0.507847
LDLR	6.9729	1.83769	0.108251	0.310583	0.507822
VBP1	7.33796	1.96454	0.108243	0.310583	0.507822
EIF3A	9.96242	1.45598	0.10848	0.31104	0.507183
SETD1B	4.75084	2.16085	0.108647	0.31104	0.507183
SREBF2	12.7611	1.34189	0.108611	0.31104	0.507183
MLC1	3.65945	-2.26597	0.108556	0.31104	0.507183
TROAP	2.70808	3.04114	0.109223	0.312516	0.505127
RPIA	7.04165	1.75452	0.109383	0.312803	0.504729
NSMCE4A	3.25439	-2.37312	0.109476	0.3129	0.504594
ELOVL6	3.50066	2.49422	0.109635	0.313183	0.504202
CHD1L	2.20733	-3.40093	0.110122	0.313465	0.503811
FCGR2A	3.57917	2.53702	0.110153	0.313465	0.503811
ACTR2	12.7933	-1.26297	0.110003	0.313465	0.503811
SESN3	3.42692	2.64082	0.11004	0.313465	0.503811
TULP3	4.69956	2.26601	0.110115	0.313465	0.503811
MIEN1	7.18829	1.79309	0.110135	0.313465	0.503811
NDUFAF8	33.077	-1.04886	0.109823	0.313465	0.503811
GNG5	40.7031	0.818097	0.110225	0.313501	0.50376
NABP1	3.72754	-2.37748	0.110366	0.313658	0.503544
MYADM	1.87797	-3.31184	0.1104	0.313658	0.503544
APOL1	5.13922	2.14595	0.110526	0.313845	0.503284
LAMC1	2.24374	-3.54834	0.110941	0.314342	0.502598
ITGB5	2.24374	-3.54834	0.110941	0.314342	0.502598
B3GAT3	8.27966	-1.45725	0.110864	0.314342	0.502598
GYS1	3.07681	-2.25042	0.110856	0.314342	0.502598
CCDC69	6.93637	1.81007	0.111119	0.31442	0.50249
PNPLA2	45.8031	0.964374	0.111148	0.31442	0.50249
LGALS3	67.8319	2.39075	0.111074	0.31442	0.50249
H1-3	1.99221	3.63582	0.111824	0.315819	0.500561
ANKRD27	6.39132	1.85276	0.11179	0.315819	0.500561
STAU1	7.98347	1.5485	0.111761	0.315819	0.500561
ABHD8	2.25246	-2.83144	0.112153	0.316577	0.49952
TGIF2	2.12804	-2.83908	0.112234	0.316637	0.499438
LMNA	38.4298	0.989791	0.112431	0.317021	0.498911
AK2	3.94502	-2.05612	0.112708	0.317289	0.498545
ARL16	4.27972	-1.87907	0.112679	0.317289	0.498545
RP11-641J8.4	2.52476	2.93463	0.11268	0.317289	0.498545
IFRD2	10.9457	1.40739	0.113062	0.318117	0.497414
POMP	15.0759	1.22742	0.113184	0.318117	0.497414
GRB2	8.02608	-1.5952	0.113136	0.318117	0.497414
RP9	3.85358	-2.01234	0.113464	0.318563	0.496805
AP2B1	8.26594	1.82297	0.113442	0.318563	0.496805
TMEM167B	4.24349	2.24097	0.113545	0.318618	0.496729
RAC2	33.9563	-1.1393	0.113815	0.319205	0.49593
PSMB4	67.6064	0.763527	0.114471	0.320874	0.493666
EAPP	6.383	1.83387	0.114619	0.321118	0.493336
RSAD1	1.90533	-3.25509	0.114681	0.321119	0.493334
NDRG1	3.73609	2.80315	0.115095	0.322105	0.492002
C11orf1	3.51736	-2.07576	0.115416	0.322659	0.491256
CTDSP2	13.1258	1.30331	0.115409	0.322659	0.491256
CDC20	11.349	1.67064	0.116047	0.324251	0.489119
MBOAT2	2.53066	2.93873	0.116393	0.324588	0.488668
NOL6	4.36062	2.29668	0.116404	0.324588	0.488668
POLL	6.63714	1.75167	0.116442	0.324588	0.488668
FAU	192.188	0.773295	0.116298	0.324588	0.488668
RAB8A	7.06195	-1.5156	0.116477	0.324588	0.488668
GPATCH3	9.24045	-1.40368	0.117003	0.325188	0.487865
ADD1	12.8943	1.24591	0.116958	0.325188	0.487865
FAM53C	5.42672	2.10899	0.116942	0.325188	0.487865
RABEPK	2.19158	-2.80899	0.116819	0.325188	0.487865
VPS11	5.21287	2.02439	0.116926	0.325188	0.487865
STRN3	4.15701	2.21134	0.117191	0.325539	0.487397
PNPLA7	2.38815	-2.91125	0.117377	0.325881	0.486942
GFPT1	3.34482	2.59904	0.117552	0.326128	0.486612
SOCS1	4.43207	2.17122	0.11759	0.326128	0.486612
TUBG1	6.41875	2.14661	0.117719	0.326312	0.486367
GNG10	3.82621	-2.04006	0.11785	0.32649	0.486131
SNAP23	7.31615	1.97535	0.117908	0.32649	0.486131
DDOST	16.4278	-1.1161	0.118004	0.326585	0.486004
NOP53	52.1133	-0.821554	0.118114	0.326715	0.48583
HUWE1	6.42793	1.78508	0.118191	0.326755	0.485778
KRTCAP2	7.232	1.94279	0.119151	0.329237	0.482492
DECR1	5.18933	2.156	0.119225	0.329267	0.482451
NDUFB2	6.67344	-2.00764	0.119528	0.329863	0.481666
RNF166	6.33259	-2.33268	0.119567	0.329863	0.481666
RPS6KA4	3.34045	-2.05661	0.119655	0.329932	0.481576
SLC9A3R1	8.29613	-1.39044	0.119738	0.329987	0.481503
WDR82	7.1238	1.62322	0.120281	0.331309	0.479767
RNF103	4.41013	2.16312	0.120481	0.331332	0.479737
GM2A	1.9789	-3.44977	0.120542	0.331332	0.479737
ATP5MG	31.2	0.910966	0.120454	0.331332	0.479737
SERF2	57.7023	0.859524	0.120386	0.331332	0.479737
UBTF	10.4013	1.379	0.120824	0.331933	0.47895
CDYL	4.11314	2.1951	0.120911	0.331962	0.478911
NXF3	5.09747	2.27142	0.120961	0.331962	0.478911
ZNF181	1.85534	-4.05153	0.121101	0.332173	0.478636
NCBP2	3.27479	-2.33705	0.121238	0.332374	0.478373
ERLIN2	3.51913	-2.36441	0.121433	0.332735	0.477901
FAM160B2	2.27212	-2.94205	0.121737	0.333394	0.477043
SESN1	3.5557	2.51773	0.122238	0.334488	0.47562
NOB1	5.49896	-1.66331	0.122328	0.334488	0.47562
MRPL54	22.9782	1.04567	0.122268	0.334488	0.47562
IFNGR1	2.39168	-2.44329	0.122831	0.335686	0.474066
ITPKC	3.40342	2.4519	0.122925	0.335769	0.47396
MYL12B	43.2349	0.867001	0.123026	0.335868	0.473831
KMT5C	2.43316	2.87278	0.123152	0.336039	0.47361
STK11IP	3.65473	-2.02436	0.12332	0.336321	0.473246
UNC93B1	7.74623	-1.56437	0.123488	0.336605	0.472879
NAA50	5.77439	1.76009	0.124129	0.337999	0.471085
RICTOR	2.48088	2.90953	0.124082	0.337999	0.471085
KSR1	3.57199	2.53179	0.124619	0.339157	0.4696
TTC1	5.11073	1.9991	0.124803	0.339345	0.469359
ENTR1	4.7148	-1.81034	0.124882	0.339345	0.469359
ALDOC	4.26069	2.43134	0.124867	0.339345	0.469359
BACH1	5.61562	2.0668	0.125145	0.339884	0.468669
ABCF1	8.32175	1.48075	0.125305	0.339964	0.468566
TSC22D1	6.42292	1.67415	0.125251	0.339964	0.468566
SPIDR	2.09594	-2.76119	0.125462	0.340215	0.468247
FBN1	2.21231	-3.70694	0.125722	0.340639	0.467706
MED13	2.4161	2.86726	0.125748	0.340639	0.467706
CCDC47	7.07608	1.60816	0.125916	0.340917	0.467352
IFI27	5.17544	2.31539	0.126105	0.341251	0.466926
H2AX	48.7974	0.770936	0.126336	0.3417	0.466355
NRDC	2.21276	-3.45685	0.126475	0.3419	0.466101
S100A6	223.609	-0.81707	0.126607	0.34208	0.465872
MRPS26	3.90887	-1.89234	0.126691	0.34213	0.465809
HEXD	3.75356	-2.13101	0.126856	0.342399	0.465467
INTS3	3.07275	-2.27361	0.127466	0.343692	0.463831
JUP	2.85343	-2.28427	0.127405	0.343692	0.463831
RPL9	8.50552	-1.36582	0.127598	0.343871	0.463605
ATP11B	3.40228	2.64767	0.127769	0.343896	0.463573
ESRRA	8.50902	1.45616	0.127799	0.343896	0.463573
TSR3	21.8139	1.05283	0.127804	0.343896	0.463573
RHEB	12.4451	1.28719	0.128099	0.344511	0.462796
TMEM245	3.35787	2.4356	0.12817	0.344526	0.462778
CBX4	4.52317	2.19844	0.128236	0.344526	0.462778
NR2F6	3.10891	-2.29866	0.12868	0.345544	0.461497
PKD1	4.93602	2.07846	0.128893	0.345937	0.461003
MAX	7.65629	1.81664	0.129654	0.347732	0.458756
ISCA2	5.03583	1.96285	0.129694	0.347732	0.458756
MORC2	3.42241	2.46151	0.129881	0.348055	0.458352
SLC20A1	10.5233	1.3656	0.130018	0.348243	0.458118
GALNT2	10.9631	1.38157	0.130826	0.349274	0.456834
SERTAD2	4.70343	1.9778	0.130869	0.349274	0.456834
STK38	3.55225	-1.983	0.130488	0.349274	0.456834
TBPL1	4.8505	2.05116	0.130671	0.349274	0.456834
CRY2	2.42072	2.86566	0.130771	0.349274	0.456834
SPATC1L	2.99221	-2.18166	0.130747	0.349274	0.456834
HCCS	2.35888	2.82365	0.130656	0.349274	0.456834
TUSC2	5.90834	1.79841	0.131129	0.349614	0.456412
BAX	49.9623	0.942561	0.13113	0.349614	0.456412
PLTP	2.69215	-2.33294	0.131203	0.349631	0.45639
RNASEK-C17orf49	2.41362	-2.38861	0.131287	0.349676	0.456334
H2BC11	2.65431	2.80443	0.13142	0.349853	0.456115
NDFIP1	7.25848	1.57522	0.131858	0.350841	0.45489
SERTAD3	6.4941	1.71511	0.132042	0.351151	0.454506
GPKOW	5.01425	1.83839	0.132113	0.351162	0.454493
RPA2	15.1748	1.17331	0.132282	0.351432	0.454158
ESD	12.8675	-1.24148	0.132632	0.352183	0.453231
ZRANB1	2.34644	2.81586	0.13271	0.352211	0.453197
RIT1	3.19036	2.52379	0.133213	0.353267	0.451897
C19orf53	20.6011	1.09772	0.133242	0.353267	0.451897
UBE4B	4.70048	1.97842	0.133665	0.354204	0.450747
ELOVL1	11.9021	1.24335	0.133731	0.354204	0.450747
CLUH	6.23466	-1.51306	0.133847	0.354257	0.450682
ORMDL3	6.17725	1.71181	0.133886	0.354257	0.450682
SARAF	24.675	0.947891	0.134229	0.354986	0.449788
RFK	3.3494	2.4291	0.134866	0.356489	0.447954
DPCD	5.47917	1.87057	0.134995	0.356652	0.447755
PPIA	168.456	-0.797187	0.135081	0.356663	0.447741
GFUS	4.7308	2.15632	0.13522	0.356663	0.447741
SEC24C	7.58349	1.5261	0.135272	0.356663	0.447741
FKBP3	7.6387	-1.39684	0.135195	0.356663	0.447741
MRPS34	12.8104	-1.09095	0.135397	0.356773	0.447608
APBA3	2.40635	2.85291	0.13545	0.356773	0.447608
CIR1	8.25104	1.47182	0.135668	0.357037	0.447286
MIS18A	4.06789	-2.07401	0.135686	0.357037	0.447286
TP53BP2	4.99039	1.82706	0.135924	0.357482	0.446745
FRYL	2.39903	2.86153	0.136106	0.357596	0.446608
FAM13A	2.39903	2.86153	0.136106	0.357596	0.446608
ADCK5	3.01526	-2.13163	0.136172	0.357596	0.446608
HSPA13	5.63597	1.7133	0.13692	0.35938	0.444446
RPS6KA1	7.06813	-1.4094	0.137084	0.359452	0.444359
BTK	8.18931	-1.46459	0.137043	0.359452	0.444359
PSAT1	7.05941	1.81454	0.137314	0.359693	0.444068
[truncated: 17,604 more rows]

## Sheet: Mock_d0_v_HBA1(synEPOR)_d14
Gene	baseMean	log2FoldChange	pvalue	padj	minus_log10p
HBG2	21828.5	9.46898	5.18801e-52	3.58855e-48	47.4451
HBA2	67350.9	8.88851	8.95345e-42	3.09655e-38	37.5091
AHSP	1114.42	8.85946	2.0103e-33	4.63508e-30	29.3339
ELANE	176.755	-8.12397	5.40203e-33	9.34146e-30	29.0296
HBA1	4057.04	6.07099	6.86158e-30	9.4923e-27	26.0226
HBB	69659.9	8.5459	3.46459e-29	3.99409e-26	25.3986
MPO	155.731	-9.1717	1.16631e-28	1.15248e-25	24.9384
synEPOR	1656.5	10.2803	4.09846e-27	3.54363e-24	23.4506
HBM	786.314	8.89213	5.54511e-23	4.26172e-20	19.3704
H1-2	177.192	5.1198	1.99502e-18	1.37995e-15	14.8601
HMBS	175.134	6.16931	5.73004e-18	3.60315e-15	14.4433
CLEC11A	49.0588	-7.528	9.2909e-18	5.35543e-15	14.2712
PRTN3	58.3418	-8.47517	1.09849e-17	5.84479e-15	14.2332
GP1BB	52.6474	-6.80338	1.49792e-17	7.40081e-15	14.1307
PIM1	174.251	5.41301	2.16619e-17	9.40207e-15	14.0268
CTD-2643I7.4	9203.17	7.68141	2.17483e-17	9.40207e-15	14.0268
ALAS2	302.245	10.3203	1.3709e-16	5.57793e-14	13.2535
TPSAB1	58.3925	-6.83153	1.62265e-16	6.23549e-14	13.2051
UCP2	225.429	4.40381	3.78921e-16	1.37947e-13	12.8603
PF4	43.8105	-8.05199	5.6643e-16	1.959e-13	12.708
ACTG1	90.5401	-3.65532	5.96659e-16	1.96528e-13	12.7066
PRSS57	41.1421	-9.21277	1.7513e-15	5.50624e-13	12.2591
HBD	1617.05	5.30466	1.92672e-14	5.79439e-12	11.237
SLC25A39	277.088	4.12147	2.5895e-14	7.46315e-12	11.1271
ARL4A	129.531	6.26089	3.11034e-14	8.60569e-12	11.0652
GYPC	272.584	4.26683	3.35055e-14	8.91376e-12	11.0499
NPDC1	38.8425	-9.14965	7.17866e-14	1.83907e-11	10.7354
RNASE2	41.6523	-8.53727	8.43325e-14	2.01147e-11	10.6965
SLC4A1	329.57	9.47776	8.26769e-14	2.01147e-11	10.6965
RHAG	116.214	6.10033	1.88782e-13	4.35269e-11	10.3612
NRGN	31.1598	-7.587	2.23901e-13	4.99588e-11	10.3014
HES6	122.989	5.96678	2.6197e-13	5.66264e-11	10.247
AZU1	30.7088	-6.38706	3.12692e-13	6.55422e-11	10.1835
UBAC1	98.6619	4.17944	3.39902e-13	6.915e-11	10.1602
PPP1R15A	131.957	4.43778	2.70033e-12	5.33663e-10	9.27273
KLF1	142.306	6.91178	4.28122e-12	8.22589e-10	9.08482
SLC25A37	166.717	5.47849	8.24021e-12	1.54047e-09	8.81235
CST7	21.3049	-6.62165	1.39113e-11	2.53221e-09	8.5965
IGFBP7	20.9287	-8.25305	1.79703e-11	3.1872e-09	8.49659
ARHGDIB	58.8611	-4.37747	2.32017e-11	4.01216e-09	8.39662
SRGN	121.672	-3.07051	2.52304e-11	4.25655e-09	8.37094
GYPA	86.7374	8.51762	4.44687e-11	7.32358e-09	8.13528
PRRC2B	22.202	-5.23024	7.55426e-11	1.21518e-08	7.91536
HSPA1A	223.852	4.26369	7.74145e-11	1.21699e-08	7.91471
BEX1	118.753	5.52496	1.45188e-10	2.23171e-08	7.65136
GLRX5	157.053	3.70281	1.78303e-10	2.68114e-08	7.57168
PPBP	21.4284	-6.60824	1.86712e-10	2.74784e-08	7.56101
TXNIP	93.5272	4.10654	1.91817e-10	2.76416e-08	7.55844
JUND	139.803	3.54277	2.29076e-10	3.23372e-08	7.4903
CA1	66.7147	8.13879	2.75123e-10	3.73143e-08	7.42812
GMFG	46.3049	-5.19579	2.71037e-10	3.73143e-08	7.42812
EPB42	75.2988	8.3136	3.24472e-10	4.3161e-08	7.36491
CISH	55.391	7.87117	3.74798e-10	4.80088e-08	7.31868
RBM38	97.581	5.04335	3.7125e-10	4.80088e-08	7.31868
SIAH2	90.5355	4.72784	4.56936e-10	5.74659e-08	7.24059
CPOX	56.6929	4.76311	5.18206e-10	6.40077e-08	7.19377
SMIM1	157.033	7.67505	5.80444e-10	6.95073e-08	7.15797
NCOA4	140.761	3.92825	5.82828e-10	6.95073e-08	7.15797
COTL1	16.2081	-5.93212	7.85563e-10	9.20973e-08	7.03575
TFRC	101.697	7.02151	1.06144e-09	1.22367e-07	6.91234
SLC7A5	96.3582	4.08166	1.17306e-09	1.33017e-07	6.87609
TPSB2	16.3864	-5.9277	1.2145e-09	1.35495e-07	6.86808
OAT	66.0469	3.84625	1.30816e-09	1.43627e-07	6.84276
EIF2AK1	62.9383	4.19645	1.48849e-09	1.60873e-07	6.79352
SLC1A5	96.9752	4.02969	2.31348e-09	2.4619e-07	6.60873
ANK1	54.1369	7.837	2.46078e-09	2.57897e-07	6.58855
HMGB2	181.345	2.37852	2.98757e-09	3.08433e-07	6.51084
FKBP8	208.671	2.79633	3.37749e-09	3.4356e-07	6.464
MMP2	20.985	-8.27116	4.09049e-09	4.10057e-07	6.38716
EIF1	159.765	2.98586	5.39468e-09	5.33072e-07	6.27321
PLPPR3	11.631	-7.41128	6.09018e-09	5.93321e-07	6.22671
ISG15	163.168	5.7258	6.95651e-09	6.63357e-07	6.17825
BCL2L1	83.046	3.69215	7.00087e-09	6.63357e-07	6.17825
AIF1	21.8383	-5.71784	8.55699e-09	7.99848e-07	6.09699
FAM210B	56.9209	4.09901	1.25803e-08	1.16024e-06	5.93545
UBC	144.596	2.49862	1.42587e-08	1.29773e-06	5.88681
CCDC85B	33.9176	-3.26561	1.53151e-08	1.37578e-06	5.86145
RNASE3	8.75466	-7.68992	1.59869e-08	1.41771e-06	5.84841
PLEK	13.9955	-6.40722	1.67741e-08	1.45033e-06	5.83853
CD36	52.752	5.4622	1.67441e-08	1.45033e-06	5.83853
PTPRCAP	8.20914	-7.60522	1.77537e-08	1.51608e-06	5.81928
BSG	318.954	3.57772	1.80201e-08	1.52006e-06	5.81814
SLC2A1	68.1779	5.42239	1.83263e-08	1.52726e-06	5.81609
CTSG	11.3308	-7.33298	2.04447e-08	1.67478e-06	5.77604
SOD1	119.755	2.91735	2.05806e-08	1.67478e-06	5.77604
ERFE	58.1331	6.97929	2.26177e-08	1.81914e-06	5.74013
BPGM	63.1218	6.32235	2.61993e-08	2.08299e-06	5.68131
HAGH	51.8531	3.79856	2.81789e-08	2.19621e-06	5.65833
PRDX2	153.858	4.04118	2.82583e-08	2.19621e-06	5.65833
WBP2	78.836	3.29267	3.12356e-08	2.40063e-06	5.61967
LTC4S	11.9594	-6.16859	3.42207e-08	2.54807e-06	5.59379
SERPINB1	18.7673	-3.7578	3.42591e-08	2.54807e-06	5.59379
LRCH4	48.4852	-3.82223	3.39609e-08	2.54807e-06	5.59379
STAB1	24.4551	-5.94102	3.54396e-08	2.58697e-06	5.58721
CPA3	13.2664	-5.61779	3.59042e-08	2.58697e-06	5.58721
XPO7	54.0025	5.07293	3.58717e-08	2.58697e-06	5.58721
TSPOAP1	25.6651	-5.47552	3.83532e-08	2.73494e-06	5.56305
PLXND1	14.7139	-6.1525	4.27917e-08	3.02031e-06	5.51995
AGPAT2	12.077	-5.7926	4.47041e-08	3.12342e-06	5.50537
FAM110D	11.9378	-8.13502	4.8864e-08	3.37993e-06	5.47109
NKG7	12.7803	-6.85105	5.00077e-08	3.42479e-06	5.46537
CCL5	8.96261	-7.72845	5.23003e-08	3.54668e-06	5.45018
GADD45A	57.0381	4.01566	6.95511e-08	4.67073e-06	5.33062
FAM117A	48.52	5.30778	7.20607e-08	4.79273e-06	5.31942
GYPE	28.2859	6.90063	7.88164e-08	5.19212e-06	5.28465
ADIPOR1	65.6533	3.66838	8.20213e-08	5.25316e-06	5.27958
LBH	43.0274	4.42233	8.16342e-08	5.25316e-06	5.27958
HEMGN	51.435	6.78543	8.05392e-08	5.25316e-06	5.27958
EVA1B	16.6605	-4.95193	8.99699e-08	5.70937e-06	5.24341
TCIRG1	50.272	-4.38882	9.17125e-08	5.76705e-06	5.23905
TXN	224.384	2.5299	9.79846e-08	6.10594e-06	5.21425
HBQ1	111.214	3.81083	1.05847e-07	6.53701e-06	5.18462
JUNB	65.0154	2.86032	1.09752e-07	6.7182e-06	5.17275
ITGA2B	20.8172	-4.63884	1.16381e-07	7.0615e-06	5.1511
BNIP3L	50.1409	3.81637	1.17638e-07	7.0757e-06	5.15023
THBS1	11.0434	-8.08369	1.323e-07	7.88897e-06	5.10298
NUDT4	52.4567	5.36934	1.38707e-07	8.20032e-06	5.08617
PLIN2	69.7797	3.14029	1.50632e-07	8.82982e-06	5.05405
ATP6V1B2	59.5895	3.44277	1.54453e-07	8.91842e-06	5.04971
MATK	8.84779	-7.00152	1.54722e-07	8.91842e-06	5.04971
GAMT	6.86533	-7.3851	1.56603e-07	8.95224e-06	5.04807
GUK1	188.757	2.76476	1.65734e-07	9.32018e-06	5.03058
GREM1	8.3184	-7.67975	1.65136e-07	9.32018e-06	5.03058
HOMER3	15.3217	-5.91495	1.69672e-07	9.41634e-06	5.02612
ARHGAP4	13.8274	-6.06786	1.70167e-07	9.41634e-06	5.02612
ATP2A3	10.8788	-6.62283	1.77252e-07	9.73057e-06	5.01186
PHOSPHO1	29.8864	6.9782	1.81744e-07	9.89863e-06	5.00442
CEBPB	78.1338	3.73921	1.93691e-07	1.04669e-05	4.98018
GSTP1	37.9156	-2.71113	2.24477e-07	1.20365e-05	4.9195
PLAC8	10.255	-7.16131	2.2743e-07	1.2101e-05	4.91718
MINPP1	49.6316	4.11025	2.44112e-07	1.28895e-05	4.88976
F13A1	6.44878	-7.29062	2.80047e-07	1.46749e-05	4.83343
CFD	26.6992	-5.24057	3.06929e-07	1.59626e-05	4.7969
CYTL1	12.7411	-5.04627	3.17136e-07	1.63704e-05	4.78594
TMSB10	276.151	-4.2243	3.48922e-07	1.78777e-05	4.74769
H1-0	106.101	4.34173	3.55808e-07	1.80965e-05	4.74241
TMBIM1	65.7881	3.58926	3.625e-07	1.81697e-05	4.74065
PGLS	30.3883	-2.53374	3.60004e-07	1.81697e-05	4.74065
DDIT3	88.2727	3.61606	3.84477e-07	1.91326e-05	4.71823
HSPA1B	108.112	3.64846	4.25998e-07	2.06058e-05	4.68601
YPEL4	30.0075	6.98405	4.25136e-07	2.06058e-05	4.68601
ZFP36	41.7217	4.69364	4.25375e-07	2.06058e-05	4.68601
CPXM1	6.51068	-7.30566	4.19504e-07	2.06058e-05	4.68601
DDIT4	45.1024	4.00072	4.61135e-07	2.21505e-05	4.65462
EPB41	44.3845	5.17857	5.74784e-07	2.74192e-05	4.56195
RFESD	21.1606	6.48194	5.90351e-07	2.77759e-05	4.55633
CA2	38.8206	4.98135	5.9576e-07	2.77759e-05	4.55633
TMOD1	21.1187	6.4791	5.98324e-07	2.77759e-05	4.55633
MAP1LC3B	47.3142	4.33558	5.93774e-07	2.77759e-05	4.55633
BTG2	40.6078	5.08651	6.29412e-07	2.90243e-05	4.53724
R3HDM4	59.5192	3.85046	6.4979e-07	2.97655e-05	4.52629
BBC3	55.1507	4.43052	6.68427e-07	3.04178e-05	4.51687
JAML	8.05434	-6.86455	6.93598e-07	3.1357e-05	4.50367
RHCE	26.5822	6.80998	7.19259e-07	3.23059e-05	4.49072
CD52	19.4474	-3.88698	7.63484e-07	3.38717e-05	4.47016
EML3	21.3877	-5.04977	7.63912e-07	3.38717e-05	4.47016
ESPN	25.654	6.7641	7.97609e-07	3.47587e-05	4.45894
TAL1	39.6604	3.45504	7.92313e-07	3.47587e-05	4.45894
SERPINB6	17.2615	-4.81846	7.98993e-07	3.47587e-05	4.45894
TERF2IP	53.0367	3.84681	8.55889e-07	3.70011e-05	4.43178
PEBP1	25.6641	-3.02367	8.69521e-07	3.7357e-05	4.42763
KEL	26.0813	6.78852	8.83787e-07	3.77355e-05	4.42325
RGCC	43.5627	4.7619	9.04605e-07	3.83874e-05	4.41581
CHPT1	43.9647	3.96619	9.90274e-07	4.17666e-05	4.37917
RAB32	11.6277	-5.46638	1.07201e-06	4.49398e-05	4.34737
CLIC2	22.5672	6.57217	1.18843e-06	4.95201e-05	4.30522
GATA1	45.6871	2.80837	1.1981e-06	4.96245e-05	4.3043
RBX1	51.8353	2.71604	1.21104e-06	4.98616e-05	4.30223
GHITM	76.6094	2.87758	1.26224e-06	5.16621e-05	4.28683
SPI1	31.5053	-4.52517	1.30846e-06	5.32388e-05	4.27377
RAB3B	6.75976	-7.31551	1.45137e-06	5.87084e-05	4.2313
ATP6V0C	180.666	2.00048	1.46542e-06	5.89321e-05	4.22965
LAT	28.2699	-4.41083	1.48659e-06	5.94377e-05	4.22594
CREG1	47.5711	3.43673	1.51236e-06	5.97984e-05	4.22331
TRAK2	41.5897	5.73181	1.5129e-06	5.97984e-05	4.22331
ATF4	111.176	2.1748	1.58436e-06	6.22671e-05	4.20574
SLC6A9	19.3115	6.34824	1.69472e-06	6.6228e-05	4.17896
LAPTM5	42.8482	-2.73724	1.74341e-06	6.7748e-05	4.1691
STOM	74.2486	3.08442	1.82371e-06	7.00811e-05	4.1544
HCST	19.8133	-5.02192	1.81652e-06	7.00811e-05	4.1544
LPIN2	37.9748	6.36335	1.89382e-06	7.23733e-05	4.14042
VAMP8	83.9607	-3.00255	1.97071e-06	7.48979e-05	4.12553
GARS1	34.5931	3.40641	2.00261e-06	7.56944e-05	4.12094
CMTM3	5.34551	-7.00068	2.01765e-06	7.58484e-05	4.12005
SIGIRR	9.01529	-6.34256	2.04767e-06	7.65609e-05	4.11599
TBC1D10C	6.87546	-6.63147	2.33926e-06	8.69929e-05	4.06052
GRK2	29.7208	-3.31613	2.3611e-06	8.73356e-05	4.05881
RSAD2	18.8045	6.31754	2.46165e-06	9.01037e-05	4.04526
DNAJC4	14.4542	-3.60525	2.46199e-06	9.01037e-05	4.04526
ISCU	109.838	3.1646	2.58788e-06	9.42123e-05	4.02589
HK1	39.9992	3.60751	2.60198e-06	9.42296e-05	4.02581
WARS1	46.5939	3.19987	2.80505e-06	0.000101055	3.99544
NFE2	141.618	2.2694	2.92804e-06	0.000104939	3.97906
PSME1	76.8481	2.45352	2.95005e-06	0.000105183	3.97806
DEF6	11.6913	-5.83247	2.98561e-06	0.000105905	3.97508
HSPA5	223.617	3.19247	3.08761e-06	0.000108728	3.96366
PDLIM1	9.99765	-4.72335	3.1037e-06	0.000108728	3.96366
BEX3	7.88493	-6.16643	3.11235e-06	0.000108728	3.96366
GMPR	60.3419	3.34527	3.14221e-06	0.000109219	3.9617
OSBP2	41.0763	5.65604	3.40734e-06	0.000117843	3.9287
NPW	8.26455	-6.20511	3.70869e-06	0.000127627	3.89406
ADA	9.00111	-4.5197	4.26994e-06	0.000146214	3.83501
ICAM3	6.07348	-6.43924	4.59516e-06	0.000156575	3.80528
GP9	7.83272	-6.10396	4.85593e-06	0.000164649	3.78344
OPTN	36.659	4.24962	5.14038e-06	0.000173444	3.76084
FLNA	9.34606	-4.81219	5.30515e-06	0.000178134	3.74925
FHDC1	18.3767	6.27624	5.4961e-06	0.000183166	3.73715
UBXN6	88.8431	2.82257	5.50796e-06	0.000183166	3.73715
PLEK2	48.1472	5.89239	5.69851e-06	0.000188596	3.72447
TSPO2	18.2862	6.26849	6.82526e-06	0.000224811	3.64818
MDK	8.07091	-6.90996	7.18168e-06	0.00023543	3.62814
CNPPD1	41.9681	3.41283	7.51125e-06	0.000245072	3.61071
IFI6	52.9326	3.94301	7.75513e-06	0.000251841	3.59887
UBE2B	31.5439	3.62972	8.25067e-06	0.000266682	3.57401
CAVIN1	6.39463	-6.56859	8.4571e-06	0.000272083	3.5653
YPEL3	42.7357	3.51372	8.8347e-06	0.000282915	3.54834
CARD9	4.9549	-6.91923	8.97464e-06	0.000286072	3.54353
LPAR2	9.75011	-5.56844	9.08075e-06	0.000288126	3.54042
FCER1A	5.51943	-6.30622	9.29755e-06	0.000293658	3.53216
ATF5	39.3203	5.13932	9.41e-06	0.000295859	3.52892
ARG2	32.9805	4.79307	9.53409e-06	0.000298404	3.5252
ITM2C	5.60603	-6.35772	1.00144e-05	0.000307864	3.51164
FOXO3	29.8686	4.59145	9.95056e-06	0.000307864	3.51164
TMEM233	29.583	5.08121	9.93871e-06	0.000307864	3.51164
CYBA	129.998	-6.15511	9.99935e-06	0.000307864	3.51164
PCP2	7.50915	-6.78662	1.00688e-05	0.000308167	3.51121
IRF9	30.5834	4.17238	1.01652e-05	0.000309747	3.50899
H4C15	6.74686	-5.88049	1.06824e-05	0.000321261	3.49314
KLHDC8B	32.9619	3.94038	1.06062e-05	0.000321261	3.49314
FTL	3731.45	1.64353	1.06618e-05	0.000321261	3.49314
PCBP1	151.217	2.16935	1.07466e-05	0.000321794	3.49242
NAPA	54.8798	2.56098	1.0899e-05	0.000324949	3.48818
ACHE	15.4525	6.02812	1.11655e-05	0.000331467	3.47956
RCL1	25.0223	4.36757	1.16117e-05	0.000343241	3.4644
UROD	30.6823	2.92862	1.18811e-05	0.000348227	3.45814
PDZK1IP1	46.3042	4.22546	1.186e-05	0.000348227	3.45814
GFI1B	39.4111	2.66316	1.21991e-05	0.000356038	3.4485
TIMP2	10.6289	-6.64204	1.24388e-05	0.00036151	3.44188
MTG1	11.4641	-3.65174	1.28723e-05	0.000372544	3.42882
MYO1F	16.1962	-5.03427	1.32998e-05	0.00038331	3.41645
SPTA1	25.5079	5.76454	1.35777e-05	0.000389697	3.40927
TENT5C	27.7998	5.07985	1.38771e-05	0.000396645	3.4016
CPEB4	23.8737	5.68852	1.49551e-05	0.000425697	3.3709
EGFL7	9.0797	-4.80611	1.50527e-05	0.000426719	3.36986
MPP1	50.5403	2.51822	1.53921e-05	0.000434559	3.36195
GCLC	26.3509	4.97041	1.61106e-05	0.000452995	3.34391
STRADB	17.2585	6.18408	1.656e-05	0.000463746	3.33372
CCDC189	8.89382	-4.69935	1.70392e-05	0.000475242	3.32309
ARRDC2	55.1542	3.20824	1.74105e-05	0.000483649	3.31547
LRRC45	7.47367	-5.5703	1.75422e-05	0.000485359	3.31394
ARPC1B	22.4029	-3.59383	1.89256e-05	0.000521549	3.28271
RIOK3	35.5049	4.59389	1.96952e-05	0.000540603	3.26712
HMOX1	34.3825	4.80389	2.04703e-05	0.000559657	3.25208
TOP1	37.5496	2.91086	2.11303e-05	0.000575427	3.24001
H1-10	91.7414	1.9714	2.14515e-05	0.000581883	3.23516
BLVRB	12.5552	5.73528	2.20544e-05	0.0005959	3.22483
S1PR4	6.92483	-4.9604	2.2163e-05	0.000596505	3.22439
ASGR2	6.76389	-6.63486	2.23197e-05	0.000598392	3.22301
RNF187	56.4623	3.15501	2.26192e-05	0.000604082	3.2189
MAF1	61.5119	2.18783	2.27425e-05	0.000605039	3.21822
H2AC18	149.203	3.39955	2.44816e-05	0.000648809	3.18788
RASGRP2	5.08917	-6.20383	2.48081e-05	0.00064999	3.18709
CDK2AP1	13.0811	-3.45838	2.48074e-05	0.00064999	3.18709
RRAD	23.6501	4.90179	2.47415e-05	0.00064999	3.18709
INSIG1	44.5199	3.24548	2.51789e-05	0.000654746	3.18393
ACTN1	6.02414	-6.47168	2.51169e-05	0.000654746	3.18393
FAM83A	21.8826	5.53962	2.57371e-05	0.000666756	3.17603
PAXX	26.3713	-4.33321	2.62009e-05	0.000676236	3.1699
TUBB2A	39.5755	5.17632	2.70463e-05	0.000695462	3.15773
ASNS	19.0824	5.36371	2.84613e-05	0.000729136	3.13719
SLC40A1	30.946	3.09585	2.9482e-05	0.000752499	3.12349
LCP1	11.2153	-3.75866	2.97426e-05	0.000756359	3.12127
RPL13	897.121	-1.56891	2.98983e-05	0.000757534	3.1206
HSP90AA1	192.177	2.00606	3.00404e-05	0.000758357	3.12013
HTRA3	4.28558	-6.72593	3.09698e-05	0.000778974	3.10848
CCDC88B	12.7806	-3.12558	3.25064e-05	0.000814662	3.08902
SAP25	32.7611	-4.46384	3.28602e-05	0.000820556	3.08589
C9orf16	33.549	-2.65589	3.42093e-05	0.000848121	3.07154
TIMM23	35.0703	2.50283	3.41338e-05	0.000848121	3.07154
IFIT3	23.4078	4.83096	3.50895e-05	0.000866837	3.06206
CCDC71L	25.3988	4.91196	3.58346e-05	0.000882091	3.05449
PIM2	28.8967	3.09316	3.67322e-05	0.00090098	3.04528
SMOX	22.3361	4.20033	3.70929e-05	0.000906613	3.04258
MRPL41	104.438	-2.11664	3.78009e-05	0.000918758	3.0368
RGS19	4.9565	-6.13882	3.78554e-05	0.000918758	3.0368
MCRIP1	24.2611	-2.68812	3.86792e-05	0.000935468	3.02897
SOX4	6.7226	-5.39829	3.93006e-05	0.000947186	3.02356
OSM	23.001	5.60444	4.1171e-05	0.00098882	3.00488
ZFAND5	30.1811	4.67399	4.22858e-05	0.00101208	2.99479
TRIM58	32.2127	3.79266	4.37813e-05	0.00104426	2.98119
GPX3	26.6106	4.48058	4.70361e-05	0.00111804	2.95154
UBALD2	38.299	2.46124	4.75277e-05	0.00112585	2.94852
RAD23A	77.5831	2.37411	4.85654e-05	0.00114651	2.94062
EMILIN1	3.82939	-6.543	4.91643e-05	0.0011567	2.93678
CD74	7.87154	-4.57229	4.97394e-05	0.00116626	2.9332
ARRDC1	16.7725	-3.66501	5.15581e-05	0.00120076	2.92054
PNP	64.186	3.15877	5.15389e-05	0.00120076	2.92054
CDKN1A	76.0931	2.60601	5.22e-05	0.00121164	2.91663
STING1	6.27414	-4.88224	5.28732e-05	0.0012127	2.91625
SPTB	19.4819	5.36843	5.28999e-05	0.0012127	2.91625
TRIB3	40.8419	5.24112	5.25373e-05	0.0012127	2.91625
PLP2	17.448	-2.72979	5.29472e-05	0.0012127	2.91625
HLA-DMA	12.9179	-4.39836	5.32916e-05	0.00121656	2.91487
HLA-DPA1	7.22771	-4.69774	5.64425e-05	0.00128366	2.89155
ARL6IP1	61.2593	1.97808	5.66019e-05	0.00128366	2.89155
CD48	6.62958	-5.37638	5.8023e-05	0.00130307	2.88503
RHEX	6.66923	-5.39821	5.79243e-05	0.00130307	2.88503
ATP6V1E1	54.6361	2.20809	5.76535e-05	0.00130307	2.88503
ATG4A	12.2309	5.69326	5.92108e-05	0.00132544	2.87764
GPSM3	10.2363	-3.98824	6.53197e-05	0.00145747	2.8364
INSL3	3.87388	-6.52799	6.82384e-05	0.0015177	2.81881
GCHFR	24.9302	2.90744	6.85143e-05	0.00151895	2.81846
PYCARD	11.9476	-4.01126	6.88505e-05	0.00152153	2.81772
TMEM160	26.7238	-2.84852	6.94171e-05	0.00152917	2.81555
PIP4K2A	34.1848	3.24271	7.30081e-05	0.00160316	2.79502
DUSP5	20.6481	5.47962	7.37716e-05	0.00161481	2.79188
HLA-DRA	19.1209	-3.73276	7.44507e-05	0.00161808	2.791
HLA-DRB1	8.10779	-4.23596	7.46229e-05	0.00161808	2.791
TRABD	10.0179	-3.3346	7.42512e-05	0.00161808	2.791
COMMD7	10.2605	-3.23393	7.88827e-05	0.0017051	2.76825
SESN2	23.5375	4.29275	7.9388e-05	0.00170944	2.76715
ATG9A	16.2245	5.12464	7.98248e-05	0.00170944	2.76715
CORO1A	5.6747	-5.60535	7.98224e-05	0.00170944	2.76715
S100A11	60.8875	-3.30189	8.12075e-05	0.00173368	2.76103
NBEAL2	10.3426	-4.88099	8.22421e-05	0.00173966	2.75954
IL10RA	11.3619	5.57998	8.17736e-05	0.00173966	2.75954
PARP6	3.79827	-6.5246	8.20699e-05	0.00173966	2.75954
HBE1	49.4989	7.71065	8.46146e-05	0.00178439	2.74851
ARF4	51.4226	2.57777	8.87639e-05	0.0018662	2.72904
RCN1	8.35733	-3.77613	9.13436e-05	0.00191462	2.71792
SARS1	47.0306	2.67637	9.29653e-05	0.00194272	2.71159
EIF1B	34.5896	2.72778	9.32597e-05	0.001943	2.71153
MGST3	37.1933	3.2947	9.62859e-05	0.00200003	2.69896
PCOLCE	6.32911	-6.55997	9.68755e-05	0.00200625	2.69761
CITED2	54.3056	2.36882	9.97287e-05	0.00205917	2.68631
HMGN3	9.53028	-3.73183	0.000100546	0.00206987	2.68406
IFIT2	10.4369	5.46913	0.00011083	0.00227481	2.64306
LYSMD2	15.9479	5.06116	0.000111463	0.00228104	2.64187
CAVIN2	3.41284	-6.36751	0.000114312	0.00233243	2.63219
FIS1	80.0288	2.11123	0.000118137	0.00239962	2.61986
CALB2	22.5492	4.1092	0.000118298	0.00239962	2.61986
H2AJ	74.2806	1.79495	0.000119257	0.00241198	2.61763
ANP32B	131.951	1.77263	0.00012168	0.00244668	2.61142
METTL7B	3.43509	-6.35806	0.000121525	0.00244668	2.61142
CEBPA	5.68965	-5.62934	0.000123583	0.00247774	2.60594
SOCS2	17.2272	5.22255	0.000124151	0.00248195	2.60521
EHBP1L1	26.3093	3.40257	0.000125777	0.00250721	2.60081
PITHD1	30.0376	2.71316	0.00013006	0.00257772	2.58876
PARVG	6.06181	-5.2747	0.000129764	0.00257772	2.58876
KIF26A	10.1772	5.42275	0.000131149	0.00259187	2.58639
VIM	84.1793	-5.63567	0.000134549	0.0026515	2.57651
JAK3	3.66561	-6.44249	0.000137462	0.00270121	2.56844
HBP1	21.0075	3.60697	0.000139006	0.00271865	2.56565
DNAJA4	10.1246	5.41643	0.000139136	0.00271865	2.56565
RPL36AL	150.682	1.65889	0.000141253	0.00275225	2.56031
CPSF1	51.8645	-3.05427	0.000147779	0.00286919	2.54224
RCN3	7.34145	-5.16668	0.000148084	0.00286919	2.54224
UBE2H	24.0861	3.04444	0.000150305	0.00287994	2.54062
MKRN1	32.995	2.73541	0.00015029	0.00287994	2.54062
SMIM5	16.8066	5.17503	0.00015	0.00287994	2.54062
VAV1	5.33869	-5.57727	0.000149474	0.00287994	2.54062
AQP3	21.4076	4.69775	0.000158207	0.00302298	2.51956
RAP1GAP	8.6892	5.19974	0.000161196	0.0030716	2.51263
GYPB	9.02885	5.25065	0.000172713	0.00327581	2.48468
ITGB2	4.63702	-5.32869	0.00017286	0.00327581	2.48468
WDR81	9.67593	5.3476	0.000175816	0.00332272	2.47851
GTPBP2	10.0726	5.40749	0.00017777	0.0033505	2.47489
EPOR	18.1343	3.83309	0.00017918	0.00336316	2.47325
DNAJB1	43.1455	2.9804	0.000179414	0.00336316	2.47325
COX6A1	139.582	1.53172	0.000183748	0.00343509	2.46406
DAPK1	20.5419	3.6279	0.000184816	0.00344575	2.46272
HPGD	4.21642	-5.88868	0.000186646	0.00347052	2.45961
MED25	27.502	2.67734	0.000189994	0.00352329	2.45305
QSOX1	3.79503	-5.77793	0.0001918	0.00354727	2.45011
MFHAS1	16.9786	4.3494	0.000193036	0.00356061	2.44848
HJURP	20.4583	3.26893	0.000194619	0.00358026	2.44609
NIBAN2	7.63109	-4.35937	0.000198562	0.00364311	2.43853
H4C11	9.5549	5.33282	0.000199773	0.00365564	2.43704
CTSL	26.2655	3.14247	0.000216828	0.00395726	2.40261
CKS2	46.2526	1.84774	0.000218923	0.00398498	2.39957
AEN	19.402	4.072	0.000220246	0.00398806	2.39924
RPS15	725.597	-1.28822	0.000220098	0.00398806	2.39924
EMC3	20.0832	2.92795	0.000226161	0.00408448	2.38886
TCEA1	34.675	3.2468	0.000228324	0.0041128	2.38586
MARCHF8	18.9057	4.51129	0.0002306	0.00414301	2.38268
DEDD2	17.8345	4.49621	0.00023412	0.00419536	2.37723
MAB21L3	6.41762	-5.25909	0.000238944	0.00424176	2.37245
HPS1	17.9161	3.9426	0.000239776	0.00424176	2.37245
ABCC9	3.34208	-6.30647	0.000239588	0.00424176	2.37245
C17orf98	3.93578	-6.55711	0.000237698	0.00424176	2.37245
MYL4	31.5193	4.87418	0.000239574	0.00424176	2.37245
NATD1	21.7422	4.18488	0.000242696	0.00428247	2.36831
PRDX5	88.8127	1.81355	0.000248951	0.00438166	2.35836
CNPY3	7.92978	-3.17455	0.000250756	0.00439189	2.35735
SAT1	16.9033	3.84767	0.000250802	0.00439189	2.35735
TMEM205	13.745	-2.65815	0.000255452	0.00446203	2.35047
TUBB4B	108.964	1.67635	0.000257123	0.0044799	2.34873
PPDPF	146.28	2.05358	0.00025885	0.00449865	2.34692
DUSP1	20.6798	3.44676	0.000263077	0.00456066	2.34097
CD2AP	13.3932	4.84296	0.00026686	0.00461468	2.33586
ALAD	20.9039	3.19299	0.000269103	0.00464186	2.33331
SLC10A3	22.8684	2.92737	0.000271501	0.00467158	2.33054
MRC2	5.3436	-5.59385	0.000273756	0.00469868	2.32802
DYNLL1	84.5784	1.84349	0.000283094	0.00484694	2.31453
CCRL2	14.1398	4.92192	0.000286331	0.00486621	2.31281
ANKRD9	17.5394	4.40336	0.000285158	0.00486621	2.31281
GABARAP	105.541	2.02106	0.00028565	0.00486621	2.31281
KLHL21	21.5734	3.34386	0.000290799	0.00493004	2.30715
YOD1	8.27196	5.12302	0.000292956	0.00495447	2.305
MFSD10	7.36282	-3.69328	0.000298664	0.00502641	2.29874
ANXA2	30.5472	-3.04361	0.000298463	0.00502641	2.29874
HPGDS	3.18716	-6.216	0.000303086	0.00508846	2.29341
SLC3A2	58.631	2.11728	0.000313678	0.00525183	2.27969
EVL	4.61601	-5.3835	0.000314335	0.00525183	2.27969
TNFRSF1A	7.73108	-3.10145	0.00032321	0.00537913	2.26929
B2M	528.373	2.08074	0.000324287	0.00537913	2.26929
P2RX1	6.10471	-5.81769	0.000324006	0.00537913	2.26929
AARS1	21.8869	3.11148	0.000326937	0.0054101	2.26679
KLHDC8A	8.94098	5.23846	0.000334556	0.00552297	2.25783
MMD	12.6829	4.76601	0.000336245	0.00553763	2.25668
PNRC1	25.9983	2.98465	0.000348465	0.00571169	2.24324
HDHD5	4.14486	-5.17808	0.000348335	0.00571169	2.24324
PLEKHO1	5.10492	-4.99847	0.000350387	0.00572962	2.24187
OTUD5	26.3112	2.36884	0.000362914	0.00592046	2.22764
ARF1	120.879	1.85556	0.000365099	0.00594209	2.22606
CITED4	4.75757	-4.85363	0.000368887	0.00598965	2.2226
C9orf78	32.4594	2.55799	0.000377431	0.00611404	2.21367
FLCN	19.641	3.50715	0.000383622	0.00618956	2.20834
ITGB3	3.6163	-5.67771	0.000383883	0.00618956	2.20834
MIER2	7.9274	-3.23644	0.000385672	0.00620394	2.20733
APP	9.85229	-3.12988	0.000395714	0.00635071	2.19718
MIF	120.936	-2.91619	0.000400904	0.00641911	2.19253
NUDT4B	17.9217	3.75439	0.000403205	0.00644104	2.19104
TSPAN32	4.20676	-5.20764	0.000412493	0.00657422	2.18216
SLC25A29	3.64865	-5.71858	0.000417095	0.00663229	2.17834
UBB	19.64	4.11395	0.000419823	0.00666036	2.1765
MFGE8	4.29493	-5.30244	0.000429913	0.00680482	2.16718
SLC6A8	17.1307	3.81594	0.00043776	0.0069132	2.16032
SERINC1	28.4957	2.68563	0.000448783	0.00707115	2.15051
SULT1A3	6.9613	-4.78213	0.000454178	0.00713988	2.14631
CSK	9.0764	-2.8361	0.000455955	0.00715035	2.14567
LITAF	6.26844	-4.57202	0.000456911	0.00715035	2.14567
TSPAN4	5.34597	-3.69599	0.000460641	0.00719245	2.14312
CCNDBP1	19.8971	3.45686	0.000462141	0.00719961	2.14269
DAD1	86.7161	1.46919	0.000466932	0.0072579	2.13919
HCLS1	14.1089	-2.98804	0.000471794	0.00731704	2.13566
CYSTM1	22.5676	3.24479	0.000478366	0.00740236	2.13063
ACAP1	12.2962	-3.27881	0.000481508	0.00743436	2.12876
CXXC5	6.90128	-3.20333	0.000482813	0.0074379	2.12855
FSTL3	3.41813	-5.6376	0.000491431	0.00755384	2.12183
TGFB1	20.2295	-2.35019	0.000501111	0.00768556	2.11432
UBAP1	19.667	2.89357	0.000507942	0.00775593	2.11037
PSMD13	39.8843	1.77778	0.000507497	0.00775593	2.11037
LY6G6F	2.78802	-6.05393	0.000515559	0.00785489	2.10486
NDUFV1	20.2647	-2.35411	0.000527277	0.00801577	2.09605
SCHIP1	3.33883	-5.5463	0.000541064	0.00818937	2.08675
HSH2D	6.25473	-4.59064	0.000540622	0.00818937	2.08675
MXI1	13.2044	4.82181	0.00055442	0.00835495	2.07806
EHD2	3.10671	-6.26785	0.000553614	0.00835495	2.07806
SUPT4H1	23.1856	2.59239	0.000572539	0.00860925	2.06503
FBXO7	39.8459	2.8182	0.000587152	0.00880983	2.05503
SQSTM1	86.3625	1.78049	0.000593037	0.00886085	2.05252
MDM2	14.6538	4.20843	0.000593115	0.00886085	2.05252
FSCN1	5.3699	-5.05743	0.00061129	0.00911271	2.04035
CTNS	19.3883	3.17941	0.000616197	0.0091661	2.03782
ANXA6	4.37535	-6.00775	0.000619937	0.00920194	2.03612
HDGF	63.635	1.61391	0.000627521	0.00929456	2.03177
CCM2	11.4487	-3.60829	0.000633576	0.00936419	2.02853
UBL5	52.967	1.87306	0.000638053	0.00941026	2.0264
NUCB1	75.3041	1.84196	0.00064662	0.00951633	2.02153
MARVELD1	2.80542	-6.11273	0.00065037	0.00955119	2.01994
DIPK1B	3.28547	-5.53745	0.000656716	0.0096036	2.01757
CAT	91.1316	2.20793	0.000655861	0.0096036	2.01757
MBNL2	12.0414	4.68781	0.000660233	0.00963466	2.01616
TMEM123	7.05998	-3.20534	0.000662783	0.00965152	2.0154
BSDC1	20.0166	3.46108	0.00067314	0.009777	2.00979
CEBPD	11.8463	-2.97648	0.000674227	0.009777	2.00979
DBI	15.7504	-2.31282	0.000680631	0.00984772	2.00666
KLF6	22.8469	2.48869	0.000683375	0.00984772	2.00666
MYO15B	3.32512	-5.58351	0.000682178	0.00984772	2.00666
YPEL5	18.3726	2.88579	0.000686736	0.00987558	2.00544
HSPE1	11.1831	5.55872	0.000694829	0.00995964	2.00176
DCAF12	19.4015	2.87314	0.000696901	0.00995964	2.00176
CLC	28.4252	-3.55532	0.000696309	0.00995964	2.00176
C1QTNF4	5.67105	-4.33182	0.000700738	0.00999382	2.00027
HSP90AB1	165.01	1.56078	0.000711928	0.0101036	1.99552
DNAJA1	45.5574	1.97764	0.000712816	0.0101036	1.99552
NEK6	3.22357	-5.50178	0.000709928	0.0101036	1.99552
ETHE1	6.05412	-4.17622	0.000715517	0.0101211	1.99477
GABARAPL1	22.9078	3.50792	0.000718128	0.0101373	1.99408
C12orf57	16.0523	-2.27856	0.000725494	0.0102205	1.99053
TNFAIP8L2	3.41444	-5.54646	0.000732169	0.0102726	1.98832
ULK1	20.9996	3.11439	0.000731636	0.0102726	1.98832
TNFSF12-TNFSF13	4.39439	-4.7122	0.000742156	0.0103917	1.98331
DDI2	11.0995	4.56722	0.000750227	0.0104835	1.97949
ABCB10	20.6843	2.87574	0.000762813	0.0105951	1.97489
SEC62	17.0816	3.82036	0.000760362	0.0105951	1.97489
TAP1	16.7198	3.32062	0.000762554	0.0105951	1.97489
GNB2	67.0257	2.02451	0.000772727	0.0106899	1.97103
PET100	21.9522	2.30968	0.000772139	0.0106899	1.97103
RPL18A	830.722	-1.35678	0.000779046	0.0107558	1.96836
RNASE6	6.20498	-4.53133	0.000791313	0.0109034	1.96244
SH3BP5	2.73466	-6.04109	0.000795646	0.0109196	1.96179
MAP4K1	2.73466	-6.04109	0.000795646	0.0109196	1.96179
ACP5	11.0147	4.52804	0.000802237	0.0109883	1.95907
GOT1	20.6724	3.02869	0.000804152	0.0109927	1.95889
IFIT1	8.68751	5.20537	0.000810259	0.0110539	1.95648
TRMT112	93.2487	1.88921	0.000811825	0.0110539	1.95648
PTTG1	43.223	2.0819	0.000820959	0.0111563	1.95248
GSN	8.27503	-3.06331	0.000823059	0.0111629	1.95222
PCSK1N	19.1969	4.43823	0.000832271	0.0112658	1.94824
TMEM140	15.5816	3.67692	0.000835161	0.0112828	1.94758
ALOX5AP	3.92929	-5.1233	0.000843966	0.0113778	1.94394
XK	13.3891	3.8801	0.000845484	0.0113778	1.94394
P2RY8	2.69501	-5.98849	0.000855	0.0114836	1.93992
ABCB6	16.7625	3.31674	0.000856724	0.0114844	1.93989
TPRG1L	26.0953	2.4267	0.000881987	0.0117774	1.92895
D2HGDH	4.26382	-5.28275	0.000880289	0.0117774	1.92895
CLU	8.49344	-2.99462	0.000895694	0.0119374	1.92309
RIN3	3.13786	-5.44067	0.000897866	0.0119433	1.92287
ISG20	13.6745	3.90767	0.000927269	0.0123108	1.90971
ITGA5	6.12421	-3.84731	0.000940582	0.0124636	1.90436
LGALS1	268.192	-6.23749	0.000949304	0.0125551	1.90118
SULT1A1	3.80356	-5.7893	0.000979413	0.0129286	1.88845
RSRP1	14.298	3.95976	0.000996959	0.0131352	1.88156
SRXN1	15.3149	3.58465	0.00101951	0.0134067	1.87268
SPDL1	4.12341	-5.85632	0.00102684	0.0134775	1.87039
CD53	7.78921	-3.08757	0.00103078	0.0135036	1.86955
MAN2B1	9.93577	-2.4583	0.00103971	0.0135949	1.86663
PRKAB1	16.1364	3.14285	0.00104943	0.013696	1.86341
RTN3	45.7891	2.28018	0.00105226	0.0137071	1.86305
ADIPOR2	16.222	2.89502	0.00106209	0.0138091	1.85983
LPXN	7.25638	-3.22733	0.00107181	0.0139094	1.85669
ARRB2	36.4696	2.60696	0.00107602	0.0139378	1.8558
ARF3	5.88359	-3.75097	0.00107963	0.0139585	1.85516
MMP17	3.57304	-5.70995	0.00108383	0.0139866	1.85429
RPS24	325.164	-1.19172	0.00109578	0.0140884	1.85114
TMSB4X	672.168	-1.79363	0.00109531	0.0140884	1.85114
METTL26	11.0318	-2.54513	0.00110436	0.0141722	1.84856
TRIM10	7.00113	4.88274	0.00110872	0.0142018	1.84766
MZT2B	93.7077	-1.47632	0.00111435	0.0142286	1.84684
ENG	7.15417	-2.96585	0.00111492	0.0142286	1.84684
UBE2L6	23.0119	2.21654	0.00112037	0.0142719	1.84552
TNS1	18.3502	4.0384	0.00113616	0.0144464	1.84024
HPCAL1	3.10462	-5.43188	0.00114933	0.014587	1.83603
TALDO1	194.339	1.49035	0.00115657	0.0146212	1.83502
KRTAP1-4	3.41769	-6.3233	0.00115837	0.0146212	1.83502
LAIR2	3.41769	-6.3233	0.00115837	0.0146212	1.83502
RAB6B	6.35724	4.74335	0.00117089	0.0147524	1.83114
GSTM1	3.4978	-5.66886	0.00117798	0.0147878	1.8301
MBD6	16.6069	3.87372	0.00117616	0.0147878	1.8301
STMP1	21.1899	2.32357	0.0011836	0.0148315	1.82881
IFI27	15.9387	3.55939	0.00119682	0.01497	1.82478
AC004076.7	3.9685	-5.78525	0.00120249	0.0150137	1.82351
PSMD7	36.2306	1.80291	0.00120855	0.0150622	1.82211
IGFBP2	3.09784	-6.23862	0.00121376	0.0150999	1.82102
RILPL2	5.34757	-3.43602	0.00122282	0.0151854	1.81857
SAA1	3.14636	-6.2937	0.00123897	0.0153584	1.81365
HINT1	15.765	2.8029	0.00126807	0.0156787	1.80469
PCK2	12.4199	3.88151	0.00126935	0.0156787	1.80469
LXN	17.5849	2.81432	0.00132296	0.0162828	1.78827
YJEFN3	12.4266	-3.6084	0.0013218	0.0162828	1.78827
MAT2B	21.9922	2.86596	0.00132882	0.0163245	1.78716
MOSPD1	11.6956	4.64449	0.00133107	0.0163245	1.78716
SMARCD3	2.88632	-5.38603	0.00133695	0.0163675	1.78602
TFDP1	27.8934	2.30753	0.00134983	0.0164961	1.78262
RNF5	31.2431	1.93799	0.00135541	0.016535	1.7816
SLC30A1	13.4155	3.99878	0.00137991	0.0168043	1.77458
NBAS	20.4261	2.70512	0.00139096	0.0168902	1.77236
PCBD1	8.89471	-3.27075	0.00139185	0.0168902	1.77236
ZNF48	2.65536	-5.93682	0.00139698	0.0169228	1.77153
MS4A4E	3.19245	-5.48252	0.00140769	0.0170227	1.76897
MICAL1	8.10541	-4.34036	0.00143311	0.0172999	1.76196
MORC4	3.34736	-5.57387	0.00144014	0.0173544	1.76059
RRAGC	15.9209	3.17561	0.0014555	0.0175091	1.75674
RPS4X	266.388	-1.8298	0.00146406	0.0175814	1.75495
ACAA1	5.19915	-3.80703	0.00146941	0.0176151	1.75412
ORAI1	5.23268	-3.34711	0.00147878	0.0176968	1.75211
NECTIN2	4.73855	-3.53348	0.00148412	0.0177299	1.75129
ZMAT2	14.514	3.09598	0.00148737	0.0177382	1.75109
PRAC2	3.26278	-6.23993	0.00152123	0.0180796	1.74281
CT47A12	3.26278	-6.23993	0.00152123	0.0180796	1.74281
ARHGEF1	9.19736	-2.80055	0.00153358	0.0181951	1.74004
LIN28A	3.23937	-6.33653	0.00154422	0.0181965	1.74001
KLF3	13.7039	4.03227	0.00153711	0.0181965	1.74001
JAZF1	6.15931	4.69597	0.00154015	0.0181965	1.74001
CALD1	3.23937	-6.33653	0.00154422	0.0181965	1.74001
MYH9	15.6663	-2.17616	0.00154906	0.0182225	1.73939
E2F4	27.9952	2.00594	0.00155397	0.0182492	1.73876
FURIN	16.6286	3.12749	0.00158245	0.0185522	1.7316
RIPOR3	30.7362	2.88103	0.00160273	0.0187582	1.72681
ELL2	9.00242	4.26561	0.00163912	0.0188963	1.72362
H3C10	11.601	3.73973	0.00163407	0.0188963	1.72362
BUD31	24.7173	2.13009	0.00162775	0.0188963	1.72362
ZNF746	18.1412	3.01856	0.0016359	0.0188963	1.72362
BLOC1S1	63.9261	1.60961	0.0016378	0.0188963	1.72362
PKM	59.8617	-4.94751	0.0016351	0.0188963	1.72362
CALCOCO2	14.7287	3.05635	0.00163539	0.0188963	1.72362
HMGN5	7.56958	-3.16938	0.00162119	0.0188963	1.72362
TCEAL9	7.7883	-3.76417	0.00161961	0.0188963	1.72362
SLC12A9	3.39107	-4.90879	0.00164676	0.0189528	1.72233
POMP	28.9644	1.86163	0.00165031	0.0189621	1.72211
MAGED1	4.33863	-4.79138	0.00165418	0.0189751	1.72182
CHST2	13.4839	4.10772	0.00165988	0.0190089	1.72104
PPIF	12.0238	-2.84337	0.00167119	0.0191068	1.71881
SPON2	3.2495	-5.57492	0.00173005	0.0195855	1.70806
DBN1	3.88191	-4.4623	0.00172364	0.0195855	1.70806
USP15	5.81403	4.61642	0.0017274	0.0195855	1.70806
CEBPG	9.74575	4.3752	0.00172122	0.0195855	1.70806
CCDC61	4.84687	-3.30839	0.00172728	0.0195855	1.70806
SEPTIN5	3.2495	-5.57492	0.00173005	0.0195855	1.70806
ATG14	10.4573	4.4804	0.00173722	0.0196163	1.70738
EIF3J	20.7316	2.36917	0.00174128	0.0196163	1.70738
HDC	4.1032	-4.67473	0.0017393	0.0196163	1.70738
WWC3	10.9584	4.55035	0.00176989	0.0199062	1.70101
KHNYN	12.3981	3.88095	0.00178487	0.0200421	1.69806
B4GALT3	17.7351	2.84342	0.0018005	0.0201849	1.69497
DGCR6L	8.80677	-2.6195	0.00180604	0.0202142	1.69434
GIPC1	3.34657	-4.93305	0.00181783	0.0203133	1.69222
PSMF1	14.4546	3.02508	0.00182327	0.0203412	1.69162
KCNH2	11.5455	3.7722	0.0018352	0.0204413	1.68949
EIF2S2	25.1793	1.96571	0.00183948	0.0204561	1.68918
ZYX	4.31746	-4.21471	0.00185131	0.0205546	1.68709
STX5	19.0943	2.5847	0.00186936	0.0207217	1.68357
ATF1	5.93005	4.6411	0.00187474	0.0207482	1.68302
PYGL	4.11456	-4.19582	0.00188997	0.0208832	1.6802
CERK	2.29586	-5.79876	0.00189481	0.0209033	1.67978
KCNK6	2.79331	-5.32062	0.00190388	0.02097	1.6784
MEGF6	2.90857	-5.3719	0.00191283	0.021035	1.67706
MT1F	2.75206	-6.0883	0.00193233	0.0212157	1.67334
IRF1	11.6849	3.74445	0.00194317	0.021301	1.6716
NME2	55.7469	-2.44112	0.0019563	0.0214109	1.66936
CLCN3	13.1152	4.0627	0.00196386	0.0214597	1.66838
GABARAPL2	26.4352	2.72356	0.00196779	0.0214688	1.66819
IGLL1	3.08561	-6.15427	0.00197219	0.0214829	1.66791
TTYH3	3.63575	-4.5235	0.00197676	0.0214988	1.66759
SPATA20	3.47678	-4.98954	0.0020188	0.0218872	1.65981
PPP1R27	3.47678	-4.98954	0.0020188	0.0218872	1.65981
RAPGEF2	14.6471	3.43461	0.00204325	0.0221176	1.65526
RRBP1	4.03607	-3.76813	0.0020601	0.0222652	1.65237
SEC22B	17.8545	2.74155	0.00206587	0.0222927	1.65184
HSPG2	3.03109	-6.24197	0.00208182	0.0223602	1.65052
OLFML2A	3.03109	-6.24197	0.00208182	0.0223602	1.65052
RANBP10	12.8071	3.87743	0.00207976	0.0223602	1.65052
ZNF579	2.75366	-5.26356	0.00208585	0.0223688	1.65036
RB1CC1	12.8206	4.02811	0.00209099	0.0223892	1.64996
TRIAP1	16.1262	2.62871	0.00209473	0.0223945	1.64986
CDC42EP3	2.67805	-5.26818	0.00210299	0.0224481	1.64882
VEGFA	27.6508	2.91278	0.00211561	0.0225481	1.64689
UAP1L1	5.56717	-3.60165	0.00211925	0.0225521	1.64681
MARCKS	3.41488	-4.95734	0.00215886	0.0229383	1.63944
ADAP1	4.15332	-4.2456	0.00216245	0.0229412	1.63938
SMIM24	5.21315	-3.28159	0.00218553	0.0231505	1.63544
RGS14	2.6384	-5.20796	0.00224243	0.0236808	1.6256
FAM104A	16.6625	2.62819	0.00224164	0.0236808	1.6256
RPL23	52.7689	-1.57951	0.00224819	0.0237054	1.62515
ATP6V1F	42.058	-1.44512	0.00226436	0.0238247	1.62297
CRIP1	3.78521	-4.32377	0.0022664	0.0238247	1.62297
IRF2BP2	26.653	2.16343	0.00227255	0.0238532	1.62245
LYZ	239.008	-5.21668	0.00227909	0.0238856	1.62186
WNK1	17.1425	3.44667	0.00229859	0.0240535	1.61882
BTBD2	6.48918	-2.72497	0.00230562	0.0240759	1.61842
TAZ	9.19089	-3.08097	0.0023077	0.0240759	1.61842
FIBP	13.1528	-2.34288	0.0023168	0.0240982	1.61801
PRSS23	2.99144	-6.20693	0.002314	0.0240982	1.61801
PRAM1	23.385	-5.64137	0.00237225	0.0246379	1.6084
SLC25A10	4.28206	-3.94726	0.00239783	0.0248662	1.60439
FOXH1	2.65904	-6.02889	0.00240247	0.0248771	1.6042
PICALM	18.677	2.23557	0.00241633	0.0249831	1.60235
CD37	3.69396	-4.4624	0.00244449	0.0252366	1.59797
DLST	22.8693	2.0502	0.00248858	0.0256535	1.59085
EVI2B	4.92094	-4.21508	0.00250358	0.0257697	1.58889
CDCA7	3.586	-4.39181	0.00251509	0.0257787	1.58874
RPS18	628.812	-1.19303	0.00251563	0.0257787	1.58874
CCDC78	3.04123	-5.4745	0.00251091	0.0257787	1.58874
BATF	2.56278	-5.21383	0.00254399	0.0260308	1.58451
MFNG	8.34571	-2.82254	0.00254815	0.0260348	1.58445
MT1E	2.1806	-5.73468	0.00258394	0.0263615	1.57903
CD300LF	3.97423	-4.67404	0.00261024	0.0265907	1.57527
ST6GALNAC4	18.89	2.71742	0.00263596	0.0268132	1.57165
ZBTB17	13.4712	-2.68403	0.00264926	0.0269089	1.5701
MYO1G	2.93924	-6.08161	0.00269273	0.0273103	1.56367
CREB3L1	13.0926	4.07198	0.00270892	0.0274342	1.56171
SLC16A1	11.8196	3.2492	0.00272739	0.0275809	1.55939
TMEM14B	26.0101	1.92106	0.00273237	0.027591	1.55923
WDR26	14.8939	2.76081	0.00273768	0.0276043	1.55902
ARHGEF12	10.9981	3.78822	0.00277994	0.0279489	1.55363
EP300	9.15619	4.28363	0.00277663	0.0279489	1.55363
RPL10A	265.326	-1.64862	0.00278463	0.0279554	1.55353
ASF1A	8.58442	4.12118	0.00278989	0.0279677	1.55334
APOBR	3.85897	-4.63538	0.00280502	0.0280787	1.55162
TMEM14C	35.9243	1.79922	0.00282588	0.0282465	1.54903
KRT8	2.82282	-6.14056	0.00284579	0.0284045	1.54661
CT55	2.50044	-5.82554	0.00286052	0.0285104	1.545
SDE2	8.45815	4.16812	0.00288005	0.0286225	1.54329
RAD21	27.6778	1.9561	0.00287947	0.0286225	1.54329
OSER1	19.9448	2.47765	0.00294058	0.0291822	1.53488
CDC34	42.7515	1.73754	0.00299309	0.0296608	1.52782
FAM214B	15.9041	2.55329	0.0030049	0.0297223	1.52692
QPRT	4.65637	-3.19394	0.0030079	0.0297223	1.52692
UBQLN1	18.6462	2.45785	0.0030264	0.0298625	1.52487
KLHL22	3.56498	-4.46343	0.00307287	0.0302779	1.51887
STAT5A	4.88422	-3.66514	0.0031245	0.0307428	1.51226
NPM3	8.77411	-2.94351	0.00313146	0.0307675	1.51191
ZER1	15.2487	2.79906	0.00313868	0.0307947	1.51152
KCNAB2	4.66846	-3.8539	0.00315175	0.0308791	1.51034
ZFYVE21	14.082	3.20623	0.003173	0.0310433	1.50803
H2AB1	3.46263	-5.62103	0.00319426	0.0312072	1.50575
RACK1	241.153	-1.31873	0.00320052	0.0312243	1.50551
SMCO4	2.59875	-5.14581	0.00320804	0.0312536	1.5051
SYBU	4.94841	4.38439	0.00322506	0.0313311	1.50402
HECTD4	6.51333	4.77608	0.00322429	0.0313311	1.50402
TBC1D15	8.416	4.08976	0.00326354	0.0316605	1.49948
BAZ1A	9.36513	-2.30638	0.00327026	0.0316812	1.4992
PROCA1	2.58503	-5.19696	0.00327688	0.0317009	1.49893
AKR1B1	14.8768	-2.01421	0.00328932	0.0317768	1.49789
YARS1	31.5569	1.81567	0.00331594	0.0319894	1.49499
FDXR	19.6248	2.44934	0.00335525	0.0323234	1.49048
RDH11	17.6351	2.26992	0.00336667	0.0323884	1.48961
ADAMTSL4	6.27506	4.72628	0.00337893	0.0323962	1.48951
CXCR4	8.12276	-3.84608	0.00337341	0.0323962	1.48951
PTGES3	62.4329	1.6022	0.00338153	0.0323962	1.48951
TFR2	8.19182	4.05169	0.0033995	0.0324783	1.48841
ZNF32	2.44752	-5.15651	0.00339879	0.0324783	1.48841
ABCG2	4.87694	4.36334	0.0034133	0.0325652	1.48725
A4GALT	8.57529	4.20306	0.0034222	0.0326052	1.48671
CLEC12A	2.46977	-5.13942	0.0034329	0.0326622	1.48595
CLTC	24.5961	2.17169	0.00343796	0.0326653	1.48591
H2AW	26.4226	2.37011	0.00350987	0.0333028	1.47752
TIMP3	5.78614	-4.18348	0.00351495	0.0333053	1.47749
SNX3	40.163	1.82262	0.00352886	0.0333914	1.47637
SEPTIN11	3.41253	-4.42043	0.00357132	0.0337305	1.47198
C12orf75	2.21656	-5.67054	0.00357444	0.0337305	1.47198
ATP6V0B	4.91996	4.37752	0.0035814	0.03375	1.47173
FAM156A	7.73658	-3.54302	0.0036565	0.0344109	1.4633
ABRACL	10.3052	-2.73024	0.00366315	0.0344266	1.46311
PSMB6	31.7464	2.09853	0.00366903	0.0344351	1.463
SF3B6	36.2237	2.0176	0.00380486	0.0356615	1.4478
SLC22A23	8.45282	4.17322	0.0038254	0.035753	1.44669
ISCA1	22.8609	2.39477	0.00383402	0.035753	1.44669
UTS2R	2.1632	-5.65368	0.00383529	0.035753	1.44669
VSTM2L	2.1632	-5.65368	0.00383529	0.035753	1.44669
YWHAH	23.7578	1.827	0.00385524	0.0358905	1.44502
LRIF1	7.81368	4.04923	0.00387537	0.0360295	1.44334
ATF3	5.41346	4.5082	0.00389593	0.0360962	1.44254
CRTAP	3.17955	-4.27712	0.00389777	0.0360962	1.44254
MST1	10.7678	-2.90946	0.0038982	0.0360962	1.44254
ARHGAP30	2.43012	-5.07285	0.00393708	0.036346	1.43954
MYOG	2.61455	-6.03127	0.0039462	0.036346	1.43954
GPC1	2.61455	-6.03127	0.0039462	0.036346	1.43954
PECAM1	2.43012	-5.07285	0.00393708	0.036346	1.43954
B4GAT1	2.36181	-5.08017	0.00399018	0.0366535	1.43588
CMTM5	2.36181	-5.08017	0.00399018	0.0366535	1.43588
MSN	9.9508	-2.68106	0.00400393	0.036731	1.43497
HS6ST1	2.35451	-5.08014	0.00401543	0.036739	1.43487
ARHGAP22	2.35451	-5.08014	0.00401543	0.036739	1.43487
XXbac-BPG181M17.5	2.04794	-5.58045	0.00404176	0.0368824	1.43318
STMN3	2.04794	-5.58045	0.00404176	0.0368824	1.43318
CDK5	4.72931	-3.59821	0.00407562	0.0371424	1.43013
EFHD2	5.9123	-3.06303	0.00408549	0.0371834	1.42965
ELOB	121.409	1.2596	0.00410026	0.0372687	1.42866
VAMP5	28.9307	-1.979	0.00415887	0.0377024	1.42363
TEX54	5.70589	-4.29277	0.00415807	0.0377024	1.42363
ZNF358	2.41518	-5.09264	0.00416931	0.0377476	1.42311
SAMHD1	3.25516	-4.26896	0.00418047	0.0377991	1.42252
NMRAL1	5.80896	-2.72987	0.00421531	0.0380644	1.41948
MRNIP	30.0799	2.32201	0.00427433	0.038547	1.41401
DMTN	27.5234	2.70743	0.00429436	0.0386269	1.41311
CDH1	8.13606	4.10784	0.00428941	0.0386269	1.41311
TCP1	34.7838	1.61938	0.00430194	0.0386448	1.41291
NCK2	1.97232	-5.58161	0.00435414	0.0390631	1.40823
CSRP1	6.26017	-3.37341	0.00436183	0.0390813	1.40803
ST13	40.8558	1.81173	0.00437479	0.0391467	1.4073
SCX	9.87883	-3.93305	0.0043971	0.0392956	1.40566
NBL1	2.5749	-5.98945	0.00442768	0.0395178	1.40321
ANKRD18B	6.8135	4.85618	0.00444149	0.0395517	1.40284
RPL13A	161.582	-1.07525	0.00444291	0.0395517	1.40284
OST4	81.6087	1.35101	0.00445265	0.0395873	1.40244
MKNK2	15.0648	2.71649	0.00446949	0.0396861	1.40136
TNFRSF14	5.01483	4.40558	0.00448933	0.0397935	1.40019
SLC26A6	4.09883	-3.95004	0.0044931	0.0397935	1.40019
FBXO9	4.78803	4.33195	0.00452017	0.039931	1.39869
PDIA4	13.2211	-2.03234	0.00451832	0.039931	1.39869
UQCR11	34.0563	1.63196	0.0045372	0.0400304	1.39761
CAPS	5.55021	-3.44919	0.00455471	0.0401337	1.39649
MXRA8	3.33238	-6.36598	0.00459586	0.0404448	1.39314
TMEM212	3.13909	-5.47504	0.00470244	0.0412776	1.38429
UTS2B	3.13909	-5.47504	0.00470244	0.0412776	1.38429
CASS4	4.98359	4.38881	0.00484898	0.04251	1.37151
C6orf62	40.7944	1.78231	0.00485884	0.0425425	1.37118
WIPF1	2.70435	-4.53073	0.00493633	0.0431498	1.36502
PIP5K1B	4.89021	4.36131	0.00494691	0.0431498	1.36502
CFL1	104.394	-1.68047	0.00494466	0.0431498	1.36502
AKR1A1	6.59728	-2.53203	0.00495522	0.0431679	1.36484
CCDC22	3.51568	-4.00839	0.00504776	0.0439187	1.35735
MAP2K2	63.3719	1.27769	0.00507076	0.0440634	1.35592
TMEM9B	18.2788	2.11679	0.00509661	0.0442013	1.35457
IL2RG	4.0948	-3.81922	0.00509941	0.0442013	1.35457
PSAP	130.473	1.51569	0.00520269	0.04504	1.3464
SMIM3	4.24419	-3.38221	0.00524709	0.0453677	1.34325
PDCD10	14.2397	2.508	0.00526662	0.0454465	1.3425
RUNDC3A	4.63071	4.28377	0.00526935	0.0454465	1.3425
SDR39U1	10.9458	-1.99378	0.00529364	0.0455991	1.34104
RAB11FIP1	6.87264	3.86404	0.00534511	0.0459852	1.33738
HERPUD1	11.1221	2.74255	0.00537137	0.0460965	1.33633
PLEKHH3	7.52139	4.00739	0.0053708	0.0460965	1.33633
LRP1	4.14083	-4.24999	0.00538031	0.046107	1.33623
TAB3	7.45171	3.98152	0.00538593	0.046107	1.33623
UNC13D	9.72478	-2.30273	0.00539939	0.0461651	1.33569
CMTM7	11.1309	2.74259	0.00543324	0.0463972	1.33351
C14orf119	12.4149	2.78188	0.00551412	0.0470298	1.32763
G6PC3	5.01731	-2.90152	0.00553201	0.0471242	1.32676
DOK3	3.46872	-3.98144	0.00554516	0.0471782	1.32626
AEBP1	2.40627	-5.91277	0.00556034	0.0472492	1.32561
STK40	14.1019	2.61002	0.00557864	0.0473466	1.32471
FHOD1	5.02056	-3.05085	0.00561359	0.0475848	1.32253
PLCL2	8.68669	4.13232	0.00562746	0.047644	1.32199
TMEM35B	2.75771	-4.5436	0.00565838	0.0478472	1.32014
RPS27AP5	2.35776	-5.83882	0.00567736	0.0479141	1.31954
C4orf48	51.5733	-4.53313	0.00568015	0.0479141	1.31954
PA2G4	39.1085	1.909	0.00576678	0.0485265	1.31402
PSMA4	27.5068	1.83499	0.00575995	0.0485265	1.31402
SELENOK	16.7204	2.17873	0.00584157	0.0490961	1.30895
DOK1	3.84162	-3.42839	0.00586875	0.0492648	1.30746
TNNT2	3.12411	-6.27415	0.00589824	0.0493326	1.30687
ARL8B	22.541	2.06575	0.00589609	0.0493326	1.30687
C1R	3.12411	-6.27415	0.00589824	0.0493326	1.30687
FCHO2	7.47542	3.99155	0.00593079	0.049545	1.305
ARL4C	2.58909	-4.47614	0.00597597	0.0498505	1.30233
GOLGA7	14.4116	2.9342	0.00598177	0.0498505	1.30233
KRTAP5-1	2.44708	-5.82041	0.00599745	0.049921	1.30172
BAP1	17.8119	1.961	0.00603906	0.0499667	1.30132
SEMA3E	1.99457	-5.56514	0.00603851	0.0499667	1.30132
PI4K2A	12.5923	2.80327	0.00602929	0.0499667	1.30132
OGA	22.7307	2.16942	0.00601843	0.0499667	1.30132
HOXC8	1.99457	-5.56514	0.00603851	0.0499667	1.30132
SLC18B1	4.86704	4.35805	0.00606297	0.0501046	1.30012
EZR	21.302	1.81172	0.00608975	0.0501462	1.29976
RHBDD2	18.1691	2.4312	0.00608547	0.0501462	1.29976
NGRN	11.6184	2.90183	0.00607711	0.0501462	1.29976
MFSD2B	4.60299	4.27422	0.00610793	0.0502361	1.29898
PYCR2	21.243	1.76727	0.00611593	0.0502422	1.29893
UBE2D3	29.8579	1.62103	0.00612859	0.0502864	1.29855
C6orf89	8.64355	3.42291	0.00614939	0.0503435	1.29806
TMEM259	27.1224	-2.24972	0.00615738	0.0503435	1.29806
NNAT	1.87931	-5.48877	0.00615299	0.0503435	1.29806
RAB44	2.96722	-4.73156	0.00630739	0.0515091	1.28812
MFSD14A	8.93517	3.47665	0.00636466	0.0519155	1.2847
SAMD9	4.38307	4.21192	0.0064928	0.0528984	1.27656
PCGF5	7.15241	3.91854	0.00654985	0.0533003	1.27327
ASRGL1	2.14624	-4.93213	0.00656531	0.0533634	1.27276
MAFF	12.1078	3.12835	0.00657493	0.0533789	1.27263
UXT	40.5624	1.34361	0.00659646	0.0534908	1.27172
DHRS4L2	4.45108	-3.22396	0.00666274	0.0539651	1.26789
TAX1BP1	7.52915	3.91383	0.00669882	0.0541939	1.26605
PLCB2	3.17225	-4.31947	0.00674986	0.054543	1.26326
PTPN18	3.82587	-3.7365	0.00681912	0.0549676	1.25989
GFUS	11.1842	3.01269	0.00681058	0.0549676	1.25989
STAM	8.459	3.3015	0.00683343	0.0549676	1.25989
ALDH3B1	9.51831	4.26933	0.00683419	0.0549676	1.25989
PNRC2	22.8373	1.89506	0.00685756	0.0550915	1.25892
NAA10	12.233	-1.93568	0.00688913	0.0552809	1.25743
ACAP3	13.1465	-3.12708	0.00690819	0.0553696	1.25673
CTSW	2.38518	-5.77433	0.00695479	0.0556786	1.25431
CRYGA	2.43337	-5.85297	0.00698843	0.0558187	1.25322
ASIP	2.43337	-5.85297	0.00698843	0.0558187	1.25322
RNPEP	5.04309	-2.68021	0.0070021	0.0558634	1.25287
PIK3CD	2.53573	-4.46709	0.00702084	0.055884	1.25271
AHSA1	23.1759	2.23622	0.00701647	0.055884	1.25271
RETN	6.18886	-3.38181	0.0070298	0.0558909	1.25266
BOLA2B	49.4046	1.44273	0.00705113	0.0559961	1.25184
PCTP	10.2749	2.96278	0.00707131	0.0560278	1.2516
MORC3	9.44704	3.40489	0.00706841	0.0560278	1.2516
FECH	6.6725	3.77301	0.00721363	0.05709	1.24344
FN3K	12.8931	2.52881	0.00726907	0.0574631	1.24061
CMAS	17.2725	2.11883	0.00729901	0.0576339	1.23932
PSMB4	108.669	1.12368	0.00737322	0.0581534	1.23542
EMC4	18.0683	1.94356	0.00739161	0.0582321	1.23484
RAC3	2.71445	-4.64015	0.00740713	0.0582879	1.23442
GCLM	8.71517	3.44106	0.00745355	0.0585866	1.2322
GDE1	14.6223	2.19534	0.0074772	0.0587058	1.23132
RPL3	444.653	-1.22686	0.00751034	0.0588991	1.22989
KLF13	10.9648	2.97982	0.00753389	0.0590169	1.22902
HAGHL	4.22697	-3.15879	0.0075473	0.0590551	1.22874
PADI2	2.22185	-4.92536	0.00757707	0.0591542	1.22801
FYB1	2.22185	-4.92536	0.00757707	0.0591542	1.22801
CLSTN1	2.50819	-5.1637	0.00761334	0.0592088	1.22761
OBSL1	1.76405	-5.40965	0.00761461	0.0592088	1.22761
DEPP1	8.91198	3.38165	0.0076183	0.0592088	1.22761
RAB34	1.76405	-5.40965	0.00761461	0.0592088	1.22761
FLNC	2.91583	-6.17596	0.00764366	0.0592726	1.22715
CAVIN3	2.91583	-6.17596	0.00764366	0.0592726	1.22715
FPGS	10.5902	-2.01305	0.00765726	0.0593116	1.22686
RAB3IL1	7.59079	3.92451	0.00767514	0.0593836	1.22633
BIN1	2.10499	-5.71474	0.00772191	0.0596787	1.22418
SLC2A3	3.57149	-4.06437	0.00776769	0.0599655	1.2221
ABCC4	10.4794	2.99331	0.00780398	0.0601785	1.22056
PPM1A	12.1136	2.81558	0.00783947	0.0603849	1.21907
PIK3IP1	7.05269	3.89612	0.00787391	0.0605827	1.21765
MARCKSL1	7.24434	-2.53076	0.00792588	0.0608969	1.2154
OLFML3	2.198	-5.78335	0.00796676	0.0608969	1.2154
ZNF385D	2.27846	-5.73414	0.00794778	0.0608969	1.2154
NRROS	2.93893	-4.08183	0.00798518	0.0608969	1.2154
FNBP1	2.10659	-4.8533	0.00798459	0.0608969	1.2154
CPNE2	2.10659	-4.8533	0.00798459	0.0608969	1.2154
INPP5K	9.65668	2.94159	0.00798414	0.0608969	1.2154
CTD-2521M24.10	2.27846	-5.73414	0.00794778	0.0608969	1.2154
FBXO48	3.28824	-3.64305	0.00804541	0.0612887	1.21262
MPC2	9.86027	2.82628	0.00806801	0.0613932	1.21188
ZNF362	2.49608	-4.39526	0.008131	0.0618045	1.20898
MAN1A1	12.7387	2.50919	0.00814722	0.0618598	1.20859
DIPK2A	10.3871	2.89692	0.00820849	0.0622567	1.20581
CHST14	2.03098	-4.86366	0.00822827	0.0623384	1.20524
CCND1	3.18276	-5.56286	0.00825332	0.0624597	1.2044
MMADHC	25.115	1.79176	0.00828944	0.0626646	1.20298
RPL7	298.811	-1.12815	0.00831483	0.0627878	1.20212
DAPP1	1.83966	-5.40928	0.00835385	0.0628633	1.2016
SHLD2	1.83966	-5.40928	0.00835385	0.0628633	1.2016
TMEM102	1.83966	-5.40928	0.00835385	0.0628633	1.2016
RPL39	895.377	-0.895091	0.00836118	0.0628633	1.2016
DUSP14	2.47383	-4.42049	0.00837248	0.06288	1.20149
ARFGAP1	19.4328	-1.99073	0.00842039	0.0631712	1.19948
FAXDC2	9.68414	2.86439	0.00843311	0.0631981	1.1993
P3H1	2.98905	-3.69527	0.00846088	0.0633375	1.19834
UBXN11	3.48244	-3.95266	0.00854172	0.0638511	1.19483
AIDA	12.6802	2.3593	0.00854794	0.0638511	1.19483
MTHFR	10.1457	2.86043	0.00856891	0.0639386	1.19424
LSM7	47.0452	-1.37413	0.0086145	0.0642096	1.1924
RIC8A	14.7433	2.01909	0.00863869	0.0642599	1.19206
METTL9	47.8693	1.89221	0.00863984	0.0642599	1.19206
ATP6V1C1	11.6278	2.75276	0.00866518	0.0643792	1.19125
CDKN1B	11.9445	3.10232	0.00873822	0.0648523	1.18807
VAMP2	10.2071	2.86767	0.00875419	0.0649011	1.18775
RILP	11.3059	2.70602	0.00877481	0.0649843	1.18719
PTP4A2	21.2277	1.66132	0.00880414	0.0650584	1.1867
RAC1	31.4822	1.39756	0.00881303	0.0650584	1.1867
ANXA7	22.9764	1.90416	0.00880933	0.0650584	1.1867
JUP	2.92875	-3.5548	0.00886417	0.0653662	1.18465
SCD	28.4408	2.09845	0.00889898	0.0655529	1.18341
ANKRD13D	20.6452	-5.46811	0.00895049	0.0658623	1.18136
LAMTOR5	33.2091	1.6067	0.00898861	0.0660548	1.1801
GET3	31.5368	1.80659	0.00899576	0.0660548	1.1801
CRABP1	2.15835	-5.7319	0.00903799	0.0662946	1.17852
TCEAL8	6.00924	-2.5429	0.00905983	0.0663844	1.17793
CLP1	3.90305	4.04135	0.00916867	0.066969	1.17413
RAB8B	7.30965	3.94981	0.00916434	0.066969	1.17413
HMGN1	36.2024	-1.58738	0.00915967	0.066969	1.17413
ITPRIP	6.32003	3.73385	0.00918751	0.0670359	1.17369
STX2	10.1998	3.04251	0.00922707	0.0672536	1.17228
PCED1A	4.37206	-3.9911	0.00927179	0.0675084	1.17064
IARS1	17.3492	1.87537	0.00930212	0.067658	1.16968
TBC1D22B	8.36679	3.21979	0.00933475	0.067824	1.16862
CELF2	2.38081	-4.33407	0.00934844	0.0678522	1.16844
ST3GAL4	15.7673	2.22067	0.00935976	0.0678632	1.16837
CWC22	6.15675	3.70161	0.00940766	0.0681391	1.1666
MROH6	8.74288	-2.78513	0.00946791	0.0685037	1.16429
NPRL3	6.14142	3.64785	0.00964794	0.0697333	1.15656
ILRUN	16.0803	2.06398	0.0096599	0.0697469	1.15648
FCGR2A	7.98576	3.21051	0.00968331	0.069843	1.15588
TLCD4	3.93203	4.0516	0.00971113	0.0699447	1.15525
CLIC1	46.7308	-1.10578	0.00971763	0.0699447	1.15525
WIPI2	22.012	1.68855	0.00973332	0.0699848	1.155
MCOLN1	19.8345	2.1176	0.00977175	0.0701881	1.15374
TGFBR2	2.42527	-5.15353	0.00980364	0.0702214	1.15353
TRIR	45.4716	-1.41679	0.00980627	0.0702214	1.15353
FKBP1A	24.0694	-1.52333	0.00980684	0.0702214	1.15353
FGFR1OP2	9.57507	2.93157	0.00982015	0.0702441	1.15339
CARS2	6.16189	-2.62642	0.00983743	0.0702949	1.15308
CTH	3.81697	4.00939	0.00993597	0.0708255	1.14981
PXDN	2.70756	-6.07049	0.0100038	0.0708255	1.14981
COL6A3	2.70756	-6.07049	0.0100038	0.0708255	1.14981
NT5E	2.70756	-6.07049	0.0100038	0.0708255	1.14981
GJA1	2.70756	-6.07049	0.0100038	0.0708255	1.14981
ELN	2.70756	-6.07049	0.0100038	0.0708255	1.14981
RARRES2	2.70756	-6.07049	0.0100038	0.0708255	1.14981
POSTN	2.70756	-6.07049	0.0100038	0.0708255	1.14981
CEBPE	2.50573	-5.0885	0.00992427	0.0708255	1.14981
IMPDH2	27.652	-1.5532	0.010063	0.0709652	1.14895
FBXO30	6.38167	3.74729	0.0100791	0.0709652	1.14895
RFFL	4.01752	4.07808	0.0100715	0.0709652	1.14895
CNFN	2.1013	-5.61098	0.010062	0.0709652	1.14895
TCEA2	2.3052	-4.34999	0.010072	0.0709652	1.14895
MID1IP1	13.7665	2.31634	0.0100851	0.0709652	1.14895
CUL4A	17.4823	2.04072	0.0101361	0.0712513	1.14721
NELFE	18.7613	2.01041	0.0101539	0.071304	1.14689
EZH1	9.02878	3.40809	0.0101901	0.071486	1.14578
NAP1L4	22.0661	1.72548	0.0102766	0.0720195	1.14255
GUCY1B1	1.7244	-5.32421	0.0103038	0.0721372	1.14184
ACSS3	2.14948	-5.69917	0.0103636	0.072482	1.13977
LST1	2.29217	-5.70364	0.0104093	0.0727286	1.13829
HERC5	4.36898	4.21037	0.0104811	0.0731562	1.13575
BCR	1.99133	-4.78154	0.0105993	0.0739065	1.13132
VKORC1	8.48254	-2.16891	0.0106778	0.0743791	1.12855
UBA7	6.97177	-2.75789	0.0107065	0.0743935	1.12847
TMEM219	24.0544	-2.37883	0.0107121	0.0743935	1.12847
FMNL1	3.34616	-3.97858	0.0107107	0.0743935	1.12847
DCUN1D1	7.9175	3.19637	0.0107454	0.0745496	1.12755
SVBP	12.9261	2.34401	0.0107765	0.07459	1.12732
LBR	14.3139	2.06108	0.0107764	0.07459	1.12732
CBX7	6.70884	3.82328	0.0107836	0.07459	1.12732
RHD	5.83279	4.62387	0.0108136	0.0747233	1.12654
ATP5MF	105.392	1.19078	0.0108311	0.0747695	1.12628
BRAT1	7.03979	-2.38362	0.0109749	0.0756112	1.12141
STK17A	3.79006	4.00448	0.0109746	0.0756112	1.12141
FABP5	9.78337	-2.82279	0.0110747	0.0762229	1.11791
CHKA	5.20933	-2.6999	0.0111182	0.0763701	1.11708
NFKBIB	8.10853	3.33737	0.0111129	0.0763701	1.11708
PSMB1	70.6916	1.12377	0.0111737	0.0764204	1.11679
TWIST1	1.64879	-5.32527	0.0112139	0.0764204	1.11679
GNG11	1.64879	-5.32527	0.0112139	0.0764204	1.11679
PLAT	1.64879	-5.32527	0.0112139	0.0764204	1.11679
WDR5	1.94527	-4.76661	0.0111752	0.0764204	1.11679
HSPA8	161.238	1.20659	0.0111938	0.0764204	1.11679
TEAD4	1.64879	-5.32527	0.0112139	0.0764204	1.11679
SHD	1.64879	-5.32527	0.0112139	0.0764204	1.11679
LAIR1	1.93796	-4.76663	0.011245	0.0765567	1.11602
FCGR1A	2.44383	-5.04084	0.0113512	0.0768261	1.11449
OR2W3	9.89377	3.25121	0.0113275	0.0768261	1.11449
CDKN2B	6.44495	3.77381	0.0113261	0.0768261	1.11449
SOCS1	10.9258	3.07502	0.0113259	0.0768261	1.11449
TSEN54	4.2784	-3.41415	0.0113431	0.0768261	1.11449
UBE2M	38.9006	1.40973	0.0113427	0.0768261	1.11449
PPME1	13.6981	2.7133	0.0113679	0.0768639	1.11428
ITLN1	8.12529	4.03431	0.0113982	0.0769286	1.11391
PPP1R15B	9.11623	2.85335	0.0113997	0.0769286	1.11391
FUT7	1.91896	-5.55514	0.0115057	0.0775681	1.11032
CCDC9	12.3035	2.38652	0.0115625	0.077875	1.1086
GAS1	1.98973	-5.64079	0.0116276	0.0781612	1.10701
CLDN6	1.98973	-5.64079	0.0116276	0.0781612	1.10701
HTRA2	7.47132	3.11351	0.0117085	0.0785525	1.10484
GNG2	10.3153	2.56855	0.011704	0.0785525	1.10484
ARRDC3	12.935	2.53764	0.0117615	0.0788094	1.10342
TEAD2	1.89671	-5.56352	0.0117696	0.0788094	1.10342
DNAJB9	10.7418	2.54622	0.0117918	0.0788817	1.10302
CCDC28A	12.374	2.14459	0.0118385	0.0791176	1.10173
NME3	5.46174	-2.94227	0.0118951	0.0794196	1.10007
ANKLE1	5.9397	3.59214	0.011941	0.0796486	1.09882
LAMB2	2.25665	-5.07459	0.0120135	0.0797478	1.09828
LY96	2.60403	-4.49961	0.012025	0.0797478	1.09828
P2RX4	2.41316	-4.44026	0.0120117	0.0797478	1.09828
SMAD3	2.10983	-5.64346	0.0119798	0.0797478	1.09828
ELOA3D	2.10983	-5.64346	0.0119798	0.0797478	1.09828
NPEPL1	2.41316	-4.44026	0.0120117	0.0797478	1.09828
TSKU	8.20991	4.12651	0.0121535	0.0805227	1.09408
IFI35	10.1628	2.96015	0.0122449	0.0809767	1.09164
UQCR10	31.3057	1.35969	0.0122454	0.0809767	1.09164
SELP	1.67104	-5.3048	0.012401	0.0811518	1.0907
RGS18	1.67104	-5.3048	0.012401	0.0811518	1.0907
HOXA3	1.67104	-5.3048	0.012401	0.0811518	1.0907
PWWP2B	1.67104	-5.3048	0.012401	0.0811518	1.0907
MORN3	1.67104	-5.3048	0.012401	0.0811518	1.0907
CELF4	1.67104	-5.3048	0.012401	0.0811518	1.0907
IL27RA	1.67104	-5.3048	0.012401	0.0811518	1.0907
C19orf12	1.67104	-5.3048	0.012401	0.0811518	1.0907
LILRA5	1.67104	-5.3048	0.012401	0.0811518	1.0907
SYT5	1.67104	-5.3048	0.012401	0.0811518	1.0907
CXADR	1.67104	-5.3048	0.012401	0.0811518	1.0907
NDUFA2	54.6458	1.20789	0.0124434	0.0812758	1.09004
ADGRE5	3.25433	-3.15363	0.0124418	0.0812758	1.09004
ATAD3B	4.25092	-2.79948	0.0125105	0.08156	1.08852
ANXA11	2.26555	-4.27294	0.0125341	0.08156	1.08852
CIRBP	39.8067	1.47973	0.0125238	0.08156	1.08852
TGIF2	2.21219	-4.26139	0.0125168	0.08156	1.08852
XPOT	16.6603	2.12392	0.0125536	0.081592	1.08835
NONO	18.6788	-1.6828	0.0125626	0.081592	1.08835
WASHC2C	12.7124	2.44774	0.0126336	0.081976	1.08631
RPS3A	527.376	-0.961119	0.0126867	0.0822436	1.0849
PDIK1L	3.67925	3.95341	0.0127917	0.0826555	1.08273
CBFA2T3	3.85246	-2.9057	0.012798	0.0826555	1.08273
MAFG	16.402	1.88699	0.012786	0.0826555	1.08273
LONP1	28.2628	1.75041	0.0127963	0.0826555	1.08273
PPOX	3.96244	4.0589	0.012872	0.0830553	1.08063
ZNF672	15.8273	1.94342	0.0129518	0.0834925	1.07835
AHCY	11.8157	-2.32126	0.0129839	0.0836213	1.07768
AGAP3	3.69969	-3.83574	0.0130179	0.0837624	1.07695
RPL6	401.11	-1.17985	0.0130324	0.0837777	1.07687
CHCHD10	3.82366	4.02146	0.0130452	0.0837823	1.07685
ADAM15	4.00449	-2.71163	0.0131315	0.0838366	1.07657
NES	2.49928	-5.95654	0.0132354	0.0838366	1.07657
ANTXR1	2.49928	-5.95654	0.0132354	0.0838366	1.07657
RBM6	4.13163	4.132	0.0131875	0.0838366	1.07657
PFN2	2.49928	-5.95654	0.0132354	0.0838366	1.07657
AP1S1	8.21677	-2.06805	0.013068	0.0838366	1.07657
LOXL2	2.49928	-5.95654	0.0132354	0.0838366	1.07657
WASHC2A	12.3506	2.69058	0.0131104	0.0838366	1.07657
CALCOCO1	10.7001	2.54856	0.0132131	0.0838366	1.07657
LUM	2.49928	-5.95654	0.0132354	0.0838366	1.07657
LTBP2	2.49928	-5.95654	0.0132354	0.0838366	1.07657
DGLUCY	1.85013	-4.69	0.0131309	0.0838366	1.07657
CBR3	2.06694	-4.77725	0.013088	0.0838366	1.07657
NDUFA6	23.1299	1.64209	0.0132251	0.0838366	1.07657
FBLN1	2.49928	-5.95654	0.0132354	0.0838366	1.07657
KRT19	1.95007	-5.58287	0.0132733	0.0839225	1.07612
FHL1	1.95007	-5.58287	0.0132733	0.0839225	1.07612
TGFBI	15.9684	-7.24799	0.013352	0.0843058	1.07414
CSF2RB	2.87096	-4.15085	0.0133583	0.0843058	1.07414
PINK1	16.3374	2.19876	0.0134273	0.084609	1.07258
BST1	1.8227	-4.68991	0.0134552	0.084609	1.07258
CD9	1.8227	-4.68991	0.0134552	0.084609	1.07258
PLEKHO2	1.8227	-4.68991	0.0134552	0.084609	1.07258
ABHD4	13.1445	2.23992	0.0134813	0.0846958	1.07214
H3-3A	78.3197	1.44802	0.0135098	0.0847977	1.07162
CDK11A	19.743	2.21779	0.0135534	0.0848406	1.0714
FAM107B	2.37351	-4.37154	0.0135295	0.0848406	1.0714
LIMD2	3.63939	-3.44732	0.0135484	0.0848406	1.0714
TAF11L9	2.58828	-5.95874	0.0136999	0.0855254	1.0679
SPNS3	2.58828	-5.95874	0.0136999	0.0855254	1.0679
DEFB126	2.58828	-5.95874	0.0136999	0.0855254	1.0679
MFN2	13.4126	2.11044	0.0137329	0.0856544	1.06725
TDP2	10.7647	2.55196	0.0137657	0.0857422	1.06681
IFIT1B	4.54829	4.25468	0.0137718	0.0857422	1.06681
BCAP29	9.36211	3.00755	0.0138052	0.0857959	1.06653
FAM89B	25.2151	1.79274	0.0138004	0.0857959	1.06653
LY86	1.55578	-5.21369	0.0139346	0.0859818	1.06559
SLC35F2	1.55578	-5.21369	0.0139346	0.0859818	1.06559
ADCY6	1.55578	-5.21369	0.0139346	0.0859818	1.06559
TESC	68.3317	1.18674	0.013888	0.0859818	1.06559
OLFM2	1.55578	-5.21369	0.0139346	0.0859818	1.06559
ADGRL1	1.55578	-5.21369	0.0139346	0.0859818	1.06559
GNAZ	1.55578	-5.21369	0.0139346	0.0859818	1.06559
TASL	1.55578	-5.21369	0.0139346	0.0859818	1.06559
MZT2A	35.7063	-1.66347	0.0139811	0.086117	1.06491
BMP2K	9.36308	2.72491	0.0139814	0.086117	1.06491
RASSF4	1.8037	-5.47725	0.0140294	0.0861825	1.06458
GPR162	1.8037	-5.47725	0.0140294	0.0861825	1.06458
IZUMO4	2.3876	-4.2048	0.0140224	0.0861825	1.06458
YIPF3	30.5497	1.50063	0.0140481	0.0862205	1.06439
COPRS	9.77783	-2.28383	0.0140944	0.0864283	1.06334
PSMC4	17.4562	1.98269	0.0141083	0.086437	1.0633
PAPSS1	2.18994	-4.28644	0.0141441	0.0865434	1.06277
HOOK2	3.11195	-3.77654	0.0141507	0.0865434	1.06277
PLIN3	8.34841	-1.9411	0.0142071	0.0868115	1.06142
PPP1R18	4.79354	-2.8348	0.0142204	0.0868159	1.0614
H4C14	3.52654	3.90216	0.0143027	0.0871649	1.05966
SH3BP1	2.99669	-3.72411	0.0143002	0.0871649	1.05966
SH3KBP1	2.7557	-4.0933	0.0143183	0.0871829	1.05957
PIM3	19.7846	1.98004	0.0143717	0.087354	1.05872
SH3BGRL	14.0808	-1.61431	0.0143592	0.087354	1.05872
SMAP2	10.4221	2.88485	0.0143985	0.087391	1.05853
TP53INP1	9.58762	2.95127	0.014403	0.087391	1.05853
COLGALT1	9.43909	-2.22041	0.0144701	0.0877213	1.05689
EXOSC9	5.48669	3.52968	0.014486	0.0877402	1.0568
UBR2	7.5978	3.13579	0.0145205	0.0878723	1.05615
FCER1G	3.0116	-5.35007	0.0145776	0.0879869	1.05558
ABCA10	3.0116	-5.35007	0.0145776	0.0879869	1.05558
MLC1	3.78386	-3.4245	0.0145546	0.0879869	1.05558
TBC1D9B	2.72704	-4.1256	0.0146092	0.088101	1.05502
PFN3	1.95492	-5.504	0.0146841	0.0884756	1.05318
YBX3	46.0391	1.49298	0.014731	0.0886811	1.05217
DDX3X	20.9506	1.56691	0.0147701	0.0888391	1.0514
ANPEP	28.2769	-5.1625	0.0148357	0.089156	1.04985
SEC11A	11.5822	-1.66398	0.0148597	0.0892224	1.04953
HLA-DMB	1.89831	-4.67866	0.014966	0.0897829	1.04681
TMEM63B	9.77984	2.5492	0.015059	0.0902555	1.04453
ARRDC4	5.32184	3.48257	0.0150708	0.0902555	1.04453
EFEMP2	3.41532	-4.53166	0.0151286	0.0905232	1.04324
RHOB	12.862	2.21041	0.0152162	0.0909683	1.04111
MPG	9.98389	-1.80541	0.0152744	0.0912372	1.03983
CPNE7	2.09287	-4.91164	0.0153165	0.0913933	1.03909
CHMP2A	26.8585	1.59916	0.0153269	0.0913933	1.03909
SIPA1	4.73819	-2.50294	0.015407	0.0917918	1.0372
FKBP4	21.2838	1.88877	0.015439	0.0918243	1.03704
CCT2	41.1926	1.4299	0.0154285	0.0918243	1.03704
TUBA1C	73.0283	1.63319	0.0155206	0.09223	1.03513
TANGO2	7.21978	3.84302	0.0155663	0.092343	1.0346
ITM2A	2.95152	-3.67085	0.015559	0.092343	1.0346
DOC2A	2.20814	-4.98	0.0156165	0.0925618	1.03357
MRPS30	8.53131	2.66714	0.0156944	0.0928641	1.03215
FOXO4	5.65124	3.56561	0.0156926	0.0928641	1.03215
PNPLA8	5.47759	3.51948	0.0159596	0.0943528	1.02525
IER5	10.8926	2.49471	0.016122	0.0952313	1.02122
C1orf162	4.45307	-3.5821	0.0161867	0.0955319	1.01985
COX5B	67.1142	0.997665	0.0163043	0.096108	1.01724
BCL6	9.28678	3.46517	0.0163121	0.096108	1.01724
AGFG1	9.16425	2.77911	0.0163498	0.0962483	1.01661
GZMB	1.89302	-5.44518	0.0164504	0.0967581	1.01431
REX1BD	26.9449	-1.41535	0.0164986	0.0969593	1.01341
PSMB7	42.4645	1.40385	0.0165331	0.0970792	1.01287
CSF3R	3.67498	-3.81742	0.0165757	0.0972268	1.01221
APOL3	3.97355	4.07414	0.0165863	0.0972268	1.01221
RMND5A	9.12093	2.6799	0.0166039	0.0972473	1.01212
PKN3	2.74929	-4.11435	0.0166325	0.0973327	1.01174
MYL12B	68.8321	1.19299	0.0166582	0.0974006	1.01144
XPC	12.8768	2.27768	0.0167235	0.0976997	1.01011
TAGLN2	52.2536	-1.73504	0.016925	0.0986858	1.00575
ADRM1	34.0109	1.29058	0.0169116	0.0986858	1.00575
PAGE2B	3.33776	3.82199	0.0169351	0.0986858	1.00575
IL32	1.95536	-4.85416	0.017014	0.0990624	1.00409
SGSM2	3.55972	-3.77171	0.0171453	0.0997424	1.00112
COX7A2	68.1859	1.09388	0.0171851	0.0998903	1.00048
LAMTOR4	89.5433	-1.05071	0.0172049	0.0999211	1.00034
SPTBN1	1.78145	-5.48211	0.0172922	0.100192	0.999169
FKBP9	1.78145	-5.48211	0.0172922	0.100192	0.999169
EEF1G	327.051	-0.97795	0.0172949	0.100192	0.999169
CAPN2	5.51017	-2.74789	0.0173822	0.100613	0.997345
USP12	10.485	2.50495	0.0174591	0.100974	0.995792
KBTBD2	9.39904	2.33221	0.0175162	0.101207	0.99479
NOP10	49.1967	1.26141	0.0175287	0.101207	0.99479
AKT1S1	21.9717	1.54992	0.0175538	0.101268	0.994529
FGD3	3.2269	-3.20789	0.01762	0.101565	0.993257
LAMB1	2.29101	-5.83259	0.0177218	0.101901	0.991823
CTHRC1	2.29101	-5.83259	0.0177218	0.101901	0.991823
HCK	2.1822	-4.86976	0.0177225	0.101901	0.991823
ABHD8	2.33476	-4.29837	0.0177414	0.101925	0.991721
NUP210	5.07521	-2.48517	0.0179462	0.102736	0.988276
CMTM6	3.49937	-2.79528	0.017957	0.102736	0.988276
APBB1IP	1.78305	-4.5953	0.0179004	0.102736	0.988276
BRF1	2.63403	-4.05879	0.0179257	0.102736	0.988276
CD68	7.28039	-2.07649	0.0179514	0.102736	0.988276
ODC1	44.8767	1.47881	0.0179746	0.102752	0.988208
DENND1C	2.16849	-4.91858	0.0180296	0.102981	0.987241
IL1RN	3.45082	3.87811	0.0180512	0.10302	0.98708
BLVRA	21.2657	1.78871	0.0183718	0.104591	0.980506
RP11-1021N1.1	1.82595	-5.46573	0.0183567	0.104591	0.980506
PGRMC1	4.29463	-2.68244	0.0183573	0.104591	0.980506
H3-3B	53.4049	1.29052	0.0184024	0.104679	0.980141
PGM1	1.71474	-4.60831	0.0185051	0.105176	0.978082
SCRN1	1.70744	-4.60825	0.0186259	0.105516	0.976682
IER5L	1.70744	-4.60825	0.0186259	0.105516	0.976682
ELK3	1.70744	-4.60825	0.0186259	0.105516	0.976682
NPIPA5	4.11702	4.12631	0.018618	0.105516	0.976682
H2BC12	44.0203	1.34135	0.0187054	0.10588	0.975187
E2F2	6.84053	2.97386	0.0187274	0.105895	0.975126
RNF11	13.0874	2.06987	0.0187386	0.105895	0.975126
MRPS18C	3.25244	3.78842	0.0188953	0.106606	0.972218
AIPL1	2.46079	-5.81671	0.0188842	0.106606	0.972218
TUBG2	8.87864	2.84541	0.0190017	0.107119	0.970134
ECHS1	16.0295	-1.48524	0.0190945	0.107554	0.968373
FNDC10	1.44052	-5.11763	0.0193217	0.108042	0.966407
CTDSPL	1.44052	-5.11763	0.0193217	0.108042	0.966407
VARS2	3.76112	-2.7669	0.0192059	0.108042	0.966407
LY6G6F-LY6G6D	1.71069	-5.38299	0.0192538	0.108042	0.966407
TEAD3	1.44052	-5.11763	0.0193217	0.108042	0.966407
OAF	1.44052	-5.11763	0.0193217	0.108042	0.966407
EMP2	1.44052	-5.11763	0.0193217	0.108042	0.966407
IRX3	1.44052	-5.11763	0.0193217	0.108042	0.966407
CAMKK1	1.71069	-5.38299	0.0192538	0.108042	0.966407
PRKACB	2.05728	-4.10736	0.0193487	0.108106	0.966151
S100P	7.24969	3.17605	0.0194017	0.108301	0.965367
CD81	6.73872	-3.36963	0.0194306	0.108301	0.965367
LRP10	12.6107	2.13467	0.0194221	0.108301	0.965367
IRF2	5.13247	3.42403	0.0194828	0.108504	0.964552
STK26	2.48995	-3.30994	0.0195092	0.108564	0.964313
NDUFA9	4.19387	-2.67935	0.0195844	0.108895	0.962993
DMAP1	16.7747	-1.65043	0.01962	0.109005	0.962552
TSPAN33	2.3861	-3.84813	0.0196403	0.10903	0.962452
RAC2	38.9371	-1.41227	0.0196657	0.109084	0.962238
EMP1	1.7418	-5.41612	0.0198728	0.110144	0.958039
ANKHD1	3.38777	3.83199	0.0200331	0.110944	0.954897
RCSD1	1.51613	-5.116	0.0200939	0.111014	0.954621
DOCK2	1.51613	-5.116	0.0200939	0.111014	0.954621
IRF8	1.51613	-5.116	0.0200939	0.111014	0.954621
ATP5MG	46.1885	1.08894	0.0201116	0.111023	0.954587
SMYD3	2.00392	-4.0955	0.0202359	0.11162	0.952258
PMVK	4.74534	-2.35148	0.0202756	0.111661	0.952099
TMEM238	2.51877	-4.00251	0.020269	0.111661	0.952099
JAK2	3.39151	3.83316	0.0203498	0.111981	0.950857
BCAT2	5.52648	-2.49569	0.0204137	0.112243	0.949842
WIPI1	8.27225	2.81373	0.0204887	0.112566	0.948594
C1orf43	33.2437	1.68187	0.0206804	0.112622	0.948376
TAF9	18.4567	1.52929	0.020627	0.112622	0.948376
CREBRF	3.40284	3.84016	0.0205335	0.112622	0.948376
H3C3	4.33001	-3.09873	0.0206799	0.112622	0.948376
HOXA10	1.72969	-4.57983	0.0207269	0.112622	0.948376
CBLL1	9.04391	2.26893	0.0206887	0.112622	0.948376
MAPK8IP1	1.72969	-4.57983	0.0207269	0.112622	0.948376
MLXIP	13.6955	2.03962	0.0207185	0.112622	0.948376
JMJD7	1.73699	-4.57978	0.0206045	0.112622	0.948376
RETREG3	10.0341	2.12418	0.0205801	0.112622	0.948376
FAAP100	6.95363	-2.94393	0.0206478	0.112622	0.948376
TECR	21.7925	-1.40006	0.0207155	0.112622	0.948376
PLAUR	2.18264	-4.31493	0.020572	0.112622	0.948376
SAMD10	1.72969	-4.57983	0.0207269	0.112622	0.948376
SELPLG	24.9386	1.52546	0.0207732	0.112785	0.947749
TOR4A	2.37388	-3.66699	0.0209333	0.113476	0.945095
ARHGAP45	4.44443	-2.56866	0.0209275	0.113476	0.945095
C6orf52	3.03995	-3.64393	0.0210303	0.113668	0.944361
NUB1	9.6809	2.38094	0.0210999	0.113668	0.944361
DECR1	9.23736	2.60884	0.021054	0.113668	0.944361
SLURP2	2.26475	-5.7663	0.0211166	0.113668	0.944361
AGRP	2.26475	-5.7663	0.0211166	0.113668	0.944361
PFAS	2.26475	-5.7663	0.0211166	0.113668	0.944361
PSMD8	33.1801	1.38737	0.0211016	0.113668	0.944361
HDAC10	4.48179	-2.89766	0.021085	0.113668	0.944361
GAGE12F	2.26475	-5.7663	0.0211166	0.113668	0.944361
RHOG	23.5583	-1.23343	0.021214	0.114104	0.9427
MACO1	4.98528	3.38776	0.0212402	0.114156	0.942502
RPL12	603.908	-1.10185	0.0213184	0.114487	0.941245
HEBP1	16.7956	1.5979	0.0213514	0.114487	0.941245
TMC8	3.07756	-4.67443	0.0213483	0.114487	0.941245
CNN3	5.01131	-2.8903	0.0214121	0.114583	0.940879
DPEP2	2.96926	-3.81889	0.0214081	0.114583	0.940879
TAX1BP3	25.777	1.93354	0.0214191	0.114583	0.940879
TMEM82	1.7863	-5.39807	0.0214358	0.114584	0.940876
SLC35D2	2.91739	-3.60846	0.0216697	0.115664	0.936803
APOL1	9.53116	2.53797	0.0216713	0.115664	0.936803
CAPRIN2	5.68635	3.59312	0.0218115	0.116322	0.934337
RTF2	24.8712	1.38652	0.021833	0.116347	0.934243
RPL22	50.2369	-1.14194	0.0218522	0.11636	0.934195
ARHGDIA	62.1178	-1.00364	0.0218872	0.116457	0.933836
CLK3	9.73875	2.46877	0.022001	0.116972	0.931916
PFKL	13.684	-1.95948	0.0220931	0.117372	0.930436
ATP6V0E1	34.9695	1.29326	0.0221337	0.117497	0.929972
HYAL3	3.826	-2.71454	0.0221635	0.117565	0.929721
MEN1	2.25862	-3.59689	0.022219	0.117764	0.928987
HMOX2	4.85568	-2.39769	0.0222351	0.117764	0.928987
SOD3	13.2649	-8.31108	0.0223411	0.118221	0.927304
NDEL1	8.38471	2.84284	0.0223556	0.118221	0.927304
MSRB2	2.5122	-3.27403	0.0225741	0.119286	0.923411
RPL5	192.258	-1.02278	0.0226072	0.119369	0.923107
SLC39A8	7.28356	3.08909	0.022709	0.119815	0.921487
ADGRA2	1.59543	-5.29532	0.0227855	0.120036	0.920689
SLC17A9	2.85437	-3.27885	0.02277	0.120036	0.920689
MELTF	1.61443	-4.49122	0.022932	0.120167	0.920215
EMB	1.61443	-4.49122	0.022932	0.120167	0.920215
PLEC	3.38096	-4.09245	0.0228575	0.120167	0.920215
AKNA	1.61443	-4.49122	0.022932	0.120167	0.920215
SLC2A6	1.61443	-4.49122	0.022932	0.120167	0.920215
EVI2A	1.61443	-4.49122	0.022932	0.120167	0.920215
PCNT	8.58309	2.78163	0.0228842	0.120167	0.920215
CLK1	9.98723	2.26394	0.0230098	0.120483	0.919073
MGMT	4.17539	-2.96736	0.0231053	0.120892	0.917602
SRP72	15.5477	1.83663	0.0231783	0.121183	0.91656
TSG101	8.96512	2.41327	0.0232471	0.12145	0.915601
H2BC21	7.36241	2.97265	0.0233035	0.121562	0.915204
SPRN	2.854	-3.76494	0.0233003	0.121562	0.915204
CARS1	11.1391	2.09361	0.0234195	0.122074	0.913375
CLUH	6.89261	-1.96169	0.0234628	0.122208	0.912901
CLCN4	3.03393	3.68253	0.023505	0.122336	0.912447
SMYD2	1.88866	-4.02143	0.0236442	0.122609	0.911476
C1QL2	1.80001	-5.35229	0.023664	0.122609	0.911476
PSPH	1.88866	-4.02143	0.0236442	0.122609	0.911476
UBXN1	38.1891	1.23118	0.0236541	0.122609	0.911476
C20orf96	1.88866	-4.02143	0.0236442	0.122609	0.911476
FAM246A	1.80001	-5.35229	0.023664	0.122609	0.911476
TUBB3	1.87606	-4.70786	0.0237304	0.122862	0.910583
TFPT	11.7289	-1.57299	0.0237812	0.123032	0.909981
MFAP2	2.08274	-5.69679	0.0240171	0.12319	0.909426
ECM1	2.24859	-3.81289	0.0239583	0.12319	0.909426
DCBLD2	1.8401	-4.7748	0.0240253	0.12319	0.909426
DDX60	3.23403	3.77935	0.0238455	0.12319	0.909426
PALLD	2.08274	-5.69679	0.0240171	0.12319	0.909426
DNPH1	11.4827	-2.41275	0.0239791	0.12319	0.909426
CRYAB	2.08274	-5.69679	0.0240171	0.12319	0.909426
NNMT	2.08274	-5.69679	0.0240171	0.12319	0.909426
ITGBL1	2.08274	-5.69679	0.0240171	0.12319	0.909426
COL4A2	2.08274	-5.69679	0.0240171	0.12319	0.909426
GIT1	4.00889	-2.54097	0.0239279	0.12319	0.909426
ITGA3	2.08274	-5.69679	0.0240171	0.12319	0.909426
MRPS10	10.8834	1.92633	0.0240659	0.123306	0.909014
HECTD3	9.03124	2.42887	0.0241211	0.123498	0.908341
MSMO1	21.1396	2.19208	0.0242111	0.123867	0.907045
SAT2	2.81878	-3.20483	0.0242323	0.123884	0.906985
S100A13	10.2237	-5.76146	0.0245833	0.125586	0.90106
SAMD9L	5.51189	3.54497	0.0246456	0.125811	0.900282
SYK	2.47218	-3.37358	0.0246853	0.125921	0.899903
NCEH1	4.8202	3.33496	0.0247077	0.125942	0.89983
SH3BGRL3	176.38	-0.878099	0.0247669	0.126026	0.899539
CD58	7.80362	2.43791	0.0248336	0.126026	0.899539
GM2A	2.15029	-4.21095	0.0248218	0.126026	0.899539
CORO1B	2.43216	-3.9036	0.0247548	0.126026	0.899539
IRS2	9.3939	2.32654	0.0247886	0.126026	0.899539
SEMA7A	17.0119	2.16819	0.0248245	0.126026	0.899539
NISCH	10.914	-2.0281	0.0249678	0.126614	0.897517
ATP7A	3.0077	3.66421	0.0252263	0.127832	0.893361
PDIA5	2.4139	-3.54776	0.0253279	0.128186	0.89216
IK	4.64269	3.27769	0.0253518	0.128186	0.89216
VAT1	10.2014	-1.6538	0.0253389	0.128186	0.89216
GRB10	6.73192	3.07049	0.0254667	0.128673	0.890512
TMEM115	11.1106	1.95626	0.0254956	0.128725	0.890337
ADAR	9.1269	2.55041	0.0258273	0.129549	0.887567
NEK7	3.17755	3.73866	0.025759	0.129549	0.887567
INKA1	2.04357	-4.17997	0.0258241	0.129549	0.887567
SNCA	7.39791	3.09554	0.0257764	0.129549	0.887567
SPINDOC	2.15558	-3.71946	0.0258049	0.129549	0.887567
PACS1	2.15558	-3.71946	0.0258049	0.129549	0.887567
RABEP2	2.15558	-3.71946	0.0258049	0.129549	0.887567
PFN1	258.896	-0.82763	0.0257864	0.129549	0.887567
MARCHF2	12.2718	1.90028	0.0256984	0.129549	0.887567
NUP153	8.98088	2.25277	0.0260359	0.130169	0.885492
DAGLB	6.48794	-2.15207	0.0259966	0.130169	0.885492
SPIDR	2.23119	-3.69871	0.0260051	0.130169	0.885492
NARS1	17.9516	1.50497	0.0260288	0.130169	0.885492
NCF4	3.77802	-3.79295	0.0260451	0.130169	0.885492
BRI3	37.454	1.492	0.0260731	0.130215	0.885339
P4HA2	1.57318	-5.30327	0.0262421	0.1304	0.884723
FAM20C	1.57318	-5.30327	0.0262421	0.1304	0.884723
TNC	1.57318	-5.30327	0.0262421	0.1304	0.884723
NRP1	1.57318	-5.30327	0.0262421	0.1304	0.884723
CRLF1	1.57318	-5.30327	0.0262421	0.1304	0.884723
GRAMD1A	1.60914	-5.24167	0.0261806	0.1304	0.884723
FXYD7	1.60914	-5.24167	0.0261806	0.1304	0.884723
NDFIP1	11.7587	1.82699	0.0262953	0.13057	0.884156
IDUA	3.61837	-3.52555	0.0263939	0.1308	0.883392
CCDC69	10.5993	2.0086	0.0263915	0.1308	0.883392
DGKZ	3.85812	-2.641	0.0264172	0.1308	0.883392
EIF3G	58.405	-0.940966	0.0263991	0.1308	0.883392
RUNX3	1.96427	-4.00043	0.0265139	0.131185	0.882116
HM13	2.35082	-5.0459	0.0265761	0.131399	0.881409
CEP131	2.84508	-2.88585	0.0266468	0.131654	0.880565
HERC1	5.1538	3.43019	0.0267031	0.131838	0.879959
ULBP1	3.24827	3.76851	0.0267538	0.1319	0.879755
UPK3BL1	20.7039	-2.42574	0.026745	0.1319	0.879755
DHRS4	4.12962	-2.51694	0.0267757	0.131914	0.879709
FKBP11	2.43306	-3.89831	0.026864	0.132255	0.878587
RAB11FIP3	2.35692	-3.31115	0.0270189	0.132923	0.8764
MFSD1	3.1377	-4.50656	0.0270686	0.133073	0.875911
CDRT4	2.11188	-4.20913	0.0273498	0.13436	0.871731
TTC1	8.62705	2.26588	0.0274099	0.134559	0.871086
NOTCH2	1.80045	-4.70255	0.0275977	0.135385	0.868428
TNIP1	20.1955	1.53539	0.0277355	0.135965	0.866573
ART4	2.89621	3.61135	0.0278552	0.136455	0.865011
ANXA1	15.8479	-2.12829	0.0279166	0.136659	0.864361
DERA	2.45407	-3.81311	0.0279606	0.136778	0.863985
ZCCHC8	7.26656	2.86617	0.0280377	0.136961	0.863403
NAA38	31.4938	-1.14525	0.0280241	0.136961	0.863403
CHPF	3.53213	-3.48895	0.0280992	0.137068	0.863064
COPZ1	8.37791	2.85922	0.0280931	0.137068	0.863064
LMO4	7.02456	-1.92181	0.0281741	0.13724	0.862519
SESN1	6.53155	2.8994	0.028194	0.13724	0.862519
NFIC	1.99661	-4.13273	0.0281795	0.13724	0.862519
SELL	1.63139	-5.22994	0.0285642	0.137878	0.860506
CMC1	3.65096	-2.63048	0.0284529	0.137878	0.860506
PLSCR1	8.19536	2.61456	0.0284884	0.137878	0.860506
DEFB105A	1.63139	-5.22994	0.0285642	0.137878	0.860506
CTNNAL1	7.64274	2.48682	0.0283679	0.137878	0.860506
TARBP2	6.32803	-2.23285	0.0283942	0.137878	0.860506
STRN3	7.3013	2.51731	0.0285066	0.137878	0.860506
GSDMA	1.63139	-5.22994	0.0285642	0.137878	0.860506
KRTAP2-1	1.63139	-5.22994	0.0285642	0.137878	0.860506
GPS1	1.63139	-5.22994	0.0285642	0.137878	0.860506
PRR19	1.63139	-5.22994	0.0285642	0.137878	0.860506
LKAAEAR1	1.63139	-5.22994	0.0285642	0.137878	0.860506
NT5C3A	6.68136	2.74518	0.0285919	0.137903	0.860425
APOL2	13.6102	1.97466	0.0286094	0.137903	0.860425
PIP4P1	11.7055	2.04847	0.0286675	0.138087	0.859847
MCL1	22.327	1.83987	0.0287426	0.138299	0.859181
CXXC1	9.8367	-2.05636	0.0287515	0.138299	0.859181
CCNB1IP1	3.44489	-2.60414	0.0288072	0.138471	0.858641
MRPL27	34.8946	1.26017	0.0288735	0.138693	0.857946
CIR1	13.7578	1.80147	0.0289422	0.138864	0.857409
PSMA7	83.1772	1.02025	0.0289493	0.138864	0.857409
PRDX6	55.6398	1.05164	0.0289899	0.138963	0.857101
EEF1B2	138.034	-0.938692	0.0291704	0.139305	0.856032
MYMX	1.48017	-5.20129	0.0291424	0.139305	0.856032
TPM2	1.48017	-5.20129	0.0291424	0.139305	0.856032
ATP5MC2	39.9876	-1.33332	0.0291822	0.139305	0.856032
XYLT2	1.48017	-5.20129	0.0291424	0.139305	0.856032
MAPK11	1.48017	-5.20129	0.0291424	0.139305	0.856032
KAT2B	6.27533	2.8337	0.029262	0.139527	0.855343
OMP	2.68407	-3.74662	0.0292689	0.139527	0.855343
MAN1B1	2.28168	-3.15166	0.0295243	0.140647	0.85187
PTX3	2.14139	-4.98893	0.0295777	0.140732	0.851608
MACROH2A1	15.8339	-1.68619	0.0296031	0.140732	0.851608
NSMF	3.664	-2.45382	0.029592	0.140732	0.851608
DYNC2I2	17.5551	-1.60407	0.0297773	0.141463	0.849359
IP6K1	12.5937	1.69537	0.0298768	0.141838	0.848208
SLC2A4	3.21176	3.75183	0.0301443	0.14301	0.844634
ALCAM	1.49917	-4.39842	0.0302024	0.143089	0.844394
CALHM2	1.49917	-4.39842	0.0302024	0.143089	0.844394
PKLR	3.748	3.99538	0.0302601	0.143264	0.843862
PTCRA	1.84495	-4.67175	0.0303746	0.14361	0.842816
ZNF471	1.84495	-4.67175	0.0303746	0.14361	0.842816
CPT1B	12.8582	-2.57801	0.0304489	0.143863	0.842051
SELENBP1	12.5096	5.72508	0.0307374	0.145127	0.838253
DNAJC6	4.69075	3.28815	0.0307703	0.145183	0.838084
FAAP20	1.66138	-4.58262	0.0307938	0.145195	0.838049
ERGIC3	32.9195	-1.03241	0.0308654	0.145433	0.837337
LAMC1	2.43574	-4.43657	0.030916	0.145473	0.837217
RPS6	371.813	-0.876251	0.0309105	0.145473	0.837217
PSME4	6.41676	2.78896	0.0310636	0.145894	0.835964
DPYSL2	1.77339	-3.94398	0.0311079	0.145894	0.835964
NAPRT	26.9847	1.49002	0.0310753	0.145894	0.835964
NADSYN1	17.9013	-1.57976	0.0310501	0.145894	0.835964
RPL36	449.413	-0.89123	0.0311108	0.145894	0.835964
NAPB	3.02604	3.67283	0.0311553	0.146004	0.835636
NR2F6	3.43319	-2.7983	0.0312795	0.146486	0.834203
RDH14	4.54659	3.19216	0.0313191	0.146573	0.833947
QRICH2	3.32551	-3.59001	0.0313646	0.146686	0.83361
COPS5	15.3871	1.52409	0.0314577	0.147022	0.832617
TPP1	35.4873	1.29051	0.0315043	0.147041	0.832561
MARK3	4.71035	3.29226	0.0314986	0.147041	0.832561
ISCA2	8.42246	2.22899	0.0315896	0.14734	0.831679
TSPO	35.7158	-1.01506	0.0317277	0.147885	0.830077
DDX5	34.2396	1.16405	0.0318559	0.148382	0.828619
TSC22D3	9.73926	2.22253	0.0319503	0.148722	0.827625
CUEDC2	10.1284	-1.59364	0.0320373	0.1489	0.827106
CCNK	7.23755	2.40051	0.0320161	0.1489	0.827106
ATP1B2	3.38231	3.83428	0.0320532	0.1489	0.827106
VGLL4	2.95709	-2.69287	0.0320963	0.1489	0.827105
SEL1L	9.72379	2.47393	0.0320922	0.1489	0.827105
FAM83F	2.83905	3.57858	0.032128	0.148947	0.826967
SASH3	1.57478	-4.38199	0.0322878	0.149588	0.825104
LTBR	2.62348	-3.65689	0.0324312	0.150152	0.82347
THEMIS2	13.7442	1.92859	0.0325107	0.150323	0.822974
MAN2C1	16.2856	-1.87085	0.0325117	0.150323	0.822974
WLS	1.87446	-5.54659	0.0329634	0.150893	0.82133
CHRNA1	1.87446	-5.54659	0.0329634	0.150893	0.82133
COL5A2	1.87446	-5.54659	0.0329634	0.150893	0.82133
IGFBP5	1.87446	-5.54659	0.0329634	0.150893	0.82133
TNNC1	1.87446	-5.54659	0.0329634	0.150893	0.82133
PCDHGC3	1.87446	-5.54659	0.0329634	0.150893	0.82133
COL12A1	1.87446	-5.54659	0.0329634	0.150893	0.82133
AQP1	2.88637	3.60096	0.0327796	0.150893	0.82133
INHBA	1.88135	-4.05617	0.0327818	0.150893	0.82133
PARP12	2.77943	3.55685	0.0329445	0.150893	0.82133
COL2A1	1.87446	-5.54659	0.0329634	0.150893	0.82133
ITGA7	1.87446	-5.54659	0.0329634	0.150893	0.82133
PUS1	6.34387	-2.14807	0.032984	0.150893	0.82133
CEMIP	1.87446	-5.54659	0.0329634	0.150893	0.82133
UBALD1	12.7071	1.98019	0.0329654	0.150893	0.82133
MYLPF	1.87446	-5.54659	0.0329634	0.150893	0.82133
RNASE10	2.77795	-4.12319	0.0330339	0.151021	0.820961
PLPBP	6.06041	2.90067	0.0331392	0.151314	0.820122
RAB5B	16.654	1.85939	0.0331416	0.151314	0.820122
TUFT1	4.42894	3.1998	0.0331981	0.151472	0.819668
RP5-1148A21.4	10.1094	2.39159	0.0333092	0.151878	0.818504
MBOAT2	4.26893	3.15102	0.0333921	0.152025	0.818084
SMIM31	1.94121	-5.54412	0.0334952	0.152025	0.818084
CCDC146	1.94121	-5.54412	0.0334952	0.152025	0.818084
AP000721.4	1.94121	-5.54412	0.0334952	0.152025	0.818084
P2RY6	1.94121	-5.54412	0.0334952	0.152025	0.818084
THSD8	1.94121	-5.54412	0.0334952	0.152025	0.818084
PACSIN2	13.7451	1.72959	0.0334344	0.152025	0.818084
ZNF691	2.06257	-3.62176	0.0336652	0.152627	0.81637
MARF1	4.83437	3.33082	0.0336719	0.152627	0.81637
PSMG2	12.7151	1.85349	0.033818	0.153189	0.814773
GTF2B	9.86833	2.01662	0.0338742	0.153343	0.814336
DRD5	1.50241	-5.18705	0.0340165	0.153886	0.8128
NMI	12.3749	1.81227	0.0340473	0.153925	0.812691
LYPLA1	3.95406	-2.37317	0.0341079	0.154098	0.812202
ID2	24.3644	1.87782	0.0341834	0.154255	0.811761
PCBP2	81.2341	0.924746	0.0341872	0.154255	0.811761
PPIP5K2	8.81659	2.22172	0.0342539	0.154453	0.811205
HNRNPK	60.2257	1.05496	0.0342756	0.154453	0.811205
S100A10	69.8973	1.14439	0.0343487	0.154681	0.810564
DPM2	40.0573	1.29295	0.0345123	0.1553	0.808829
MRPS34	14.8087	-1.32839	0.034531	0.1553	0.808829
ATP6V1A	9.61714	2.0451	0.0346101	0.155554	0.808118
MYL5	2.46488	-3.40629	0.0347003	0.155757	0.807552
IFNGR2	4.08316	-2.86304	0.0346871	0.155757	0.807552
SF3B1	18.7013	1.60014	0.0347269	0.155776	0.807501
CD24	1.63183	-4.59674	0.0349256	0.156565	0.805304
ZFAND6	14.001	1.65682	0.0349889	0.156747	0.8048
GUCD1	12.535	1.81853	0.0350629	0.156978	0.804163
MNDA	1.95696	-4.04807	0.0355366	0.158892	0.798897
HEXA	5.04791	-2.00676	0.0355234	0.158892	0.798897
ILKAP	15.956	1.64243	0.0358837	0.1602	0.795337
TRIP6	5.00808	-2.22518	0.035879	0.1602	0.795337
RPS2	701.349	-1.17767	0.0358986	0.1602	0.795337
DCAF6	7.26422	2.40423	0.036047	0.160693	0.794004
LARP1	15.9602	1.5033	0.0360681	0.160693	0.794004
GADD45GIP1	27.2523	1.24019	0.0360786	0.160693	0.794004
IMPDH1	2.95837	-3.44279	0.0361559	0.160933	0.793354
GET4	26.3559	1.38313	0.0362059	0.160949	0.793313
SMIM10	2.96411	-3.35793	0.0361889	0.160949	0.793313
KCNK1	2.88079	3.59594	0.036266	0.161112	0.792871
GSS	6.69831	-2.12746	0.0363122	0.161214	0.792597
RP4-559A3.7	4.87199	3.34886	0.036542	0.16213	0.790136
TCP10L2	1.96863	-5.48922	0.0366494	0.16219	0.789975
POMT1	2.59642	-3.24311	0.0365899	0.16219	0.789975
RPS27L	9.59446	1.97325	0.0366451	0.16219	0.789975
ADAP2	1.96863	-5.48922	0.0366494	0.16219	0.789975
TARS1	9.83498	2.3517	0.0367134	0.162251	0.789812
HMGCS1	12.3996	1.92503	0.0367295	0.162251	0.789812
MBLAC1	2.32052	-3.67253	0.0367335	0.162251	0.789812
CISD2	5.67607	2.68007	0.0370346	0.163477	0.786543
CCNA2	15.8904	1.59498	0.0372656	0.164315	0.784323
RNF139	5.83258	2.71867	0.037272	0.164315	0.784323
ODF3B	3.87954	-2.65365	0.0372997	0.164333	0.784276
TCF3	11.863	1.84404	0.0374352	0.164824	0.782979
SRM	15.0537	-2.1003	0.0374838	0.164829	0.782967
INAFM2	2.76541	-2.8849	0.0374675	0.164829	0.782967
PGF	7.0804	3.17526	0.0375912	0.165196	0.782001
BCL7B	10.5958	2.09573	0.0376164	0.165201	0.781986
DCAF8	14.8026	1.60467	0.0377285	0.165222	0.781931
ITGB5	2.47576	-4.30056	0.0376661	0.165222	0.781931
BLOC1S2	8.37908	2.1391	0.0376983	0.165222	0.781931
METTL7A	7.92472	-1.93249	0.0377406	0.165222	0.781931
XBP1	43.1382	1.1899	0.0377165	0.165222	0.781931
WASF2	17.6794	1.55932	0.0378362	0.165432	0.781382
C2orf88	2.77949	3.558	0.0378334	0.165432	0.781382
NTHL1	2.16613	-4.21288	0.0378747	0.165496	0.781214
RPS3	194.028	-0.887521	0.0380199	0.166025	0.779827
LTBP1	3.80396	-2.54512	0.0380499	0.166051	0.779758
IKZF5	2.71117	3.51399	0.0381541	0.166087	0.779665
RAB38	1.68038	-3.82173	0.0381497	0.166087	0.779665
PLD6	2.71117	3.51399	0.0381541	0.166087	0.779665
KSR1	6.7629	2.96734	0.0381368	0.166087	0.779665
CAMK1	1.54612	-4.49224	0.0382002	0.166183	0.779414
MGLL	2.00745	-3.35426	0.0382951	0.166387	0.778882
F2R	2.00745	-3.35426	0.0382951	0.166387	0.778882
ZNF430	1.95056	-4.08527	0.0384102	0.166782	0.777852
GAS6	7.75063	-7.54153	0.0384481	0.166817	0.777759
FAM171A2	1.53882	-4.49205	0.0384667	0.166817	0.777759
GCDH	2.98878	3.64996	0.0385021	0.166866	0.777631
CCDC32	2.71248	3.51481	0.0385847	0.16712	0.776972
CDK6	2.24203	-3.04852	0.038632	0.16722	0.776712
NFKBIE	2.40511	-3.38808	0.0389358	0.16843	0.773581
UBE2F	6.94724	2.43029	0.0391026	0.169045	0.771997
RNF181	16.6205	1.49042	0.0392222	0.169226	0.771534
UBTD1	2.94163	-2.62241	0.0392563	0.169226	0.771534
ZNRD2	18.8453	1.48883	0.0392107	0.169226	0.771534
SNRPN	5.93257	-2.17767	0.03934	0.169226	0.771534
TGFB1I1	1.94042	-4.83986	0.039334	0.169226	0.771534
TRAPPC2L	6.70006	-1.84806	0.0392846	0.169226	0.771534
NOP56	15.5858	-1.45395	0.0393079	0.169226	0.771534
HCFC1	15.5197	1.50606	0.0392985	0.169226	0.771534
HTATIP2	4.07659	3.07975	0.0394558	0.169513	0.770798
KDM6B	8.78074	2.30754	0.0394385	0.169513	0.770798
GNA15	2.57138	-3.12346	0.0396227	0.170124	0.769233
IGFBP3	7.49785	-7.49499	0.0396823	0.170275	0.76885
BRICD5	8.81784	-2.49907	0.0397387	0.170411	0.768503
NPIPB5	3.67398	3.96071	0.0397792	0.170479	0.76833
TMEM125	1.46276	-5.10189	0.0401834	0.170521	0.768223
CCL20	1.69004	-4.49486	0.04	0.170521	0.768223
MZB1	1.46276	-5.10189	0.0401834	0.170521	0.768223
TAAR5	1.46276	-5.10189	0.0401834	0.170521	0.768223
DMRT2	1.46276	-5.10189	0.0401834	0.170521	0.768223
HEPN1	1.46276	-5.10189	0.0401834	0.170521	0.768223
PRR20A	1.46276	-5.10189	0.0401834	0.170521	0.768223
PSMA6	35.5097	1.03355	0.0398185	0.170521	0.768223
SHISA9	1.46276	-5.10189	0.0401834	0.170521	0.768223
USP32	5.64607	2.79176	0.0401217	0.170521	0.768223
ELOA3CP	1.46276	-5.10189	0.0401834	0.170521	0.768223
CNN2	1.7507	-4.52032	0.0399968	0.170521	0.768223
S1PR2	1.46276	-5.10189	0.0401834	0.170521	0.768223
GPR4	1.46276	-5.10189	0.0401834	0.170521	0.768223
KRTAP12-2	1.46276	-5.10189	0.0401834	0.170521	0.768223
GALR3	1.46276	-5.10189	0.0401834	0.170521	0.768223
ATAD3A	8.03661	-1.84495	0.0404834	0.171514	0.7657
SCGB3A1	2.8339	3.5966	0.0404672	0.171514	0.7657
GLIPR1	1.59218	-4.51249	0.0405006	0.171514	0.7657
PSMD10	11.1782	1.73994	0.0405167	0.171514	0.7657
H2BC4	5.56656	2.77324	0.0405441	0.171525	0.765672
CEP20	10.3433	1.83204	0.0406199	0.171741	0.765127
MROH1	3.87112	-2.51918	0.0406654	0.171828	0.764906
UBL4A	9.82519	1.81156	0.0407895	0.172247	0.763848
CSDE1	42.036	1.22804	0.040908	0.17262	0.762908
ERI1	5.56413	2.65908	0.0409277	0.17262	0.762908
F11R	5.53537	2.64069	0.0411313	0.173373	0.761018
GCSAML	1.41346	-4.26007	0.0413471	0.173544	0.760591
MTURN	9.29547	1.92275	0.0413474	0.173544	0.760591
SAPCD2	1.41346	-4.26007	0.0413471	0.173544	0.760591
ASB13	1.41346	-4.26007	0.0413471	0.173544	0.760591
CAMK2G	2.28984	-3.31426	0.0412538	0.173544	0.760591
SPACA4	1.99986	-4.82374	0.0412713	0.173544	0.760591
TCEAL1	1.41346	-4.26007	0.0413471	0.173544	0.760591
MYO9B	6.79417	-2.02513	0.0413858	0.173599	0.760452
PGD	32.8465	1.78728	0.0416119	0.173705	0.760187
ZNF496	1.40615	-4.26016	0.0415978	0.173705	0.760187
ARHGAP25	1.40615	-4.26016	0.0415978	0.173705	0.760187
GAPT	1.40615	-4.26016	0.0415978	0.173705	0.760187
CHST12	1.40615	-4.26016	0.0415978	0.173705	0.760187
PRSS21	1.40615	-4.26016	0.0415978	0.173705	0.760187
PIK3R6	1.40615	-4.26016	0.0415978	0.173705	0.760187
ICAM1	1.40615	-4.26016	0.0415978	0.173705	0.760187
NDUFA1	70.279	0.881666	0.0417111	0.174014	0.759415
FBN1	2.53441	-3.7944	0.0419168	0.174762	0.757553
MYL9	7.08131	-7.41296	0.0419409	0.174762	0.757553
POLDIP3	9.02386	2.19304	0.0420107	0.174947	0.757092
GYG1	3.38511	-2.57134	0.0425116	0.176927	0.752205
TUSC2	8.99337	1.93054	0.042623	0.177178	0.751591
POLR2I	38.5161	1.07606	0.0426018	0.177178	0.751591
PRDX4	3.96189	-2.61676	0.0426588	0.17722	0.751488
NEIL2	2.27121	-3.19363	0.042803	0.177634	0.750475
CDR2	7.90735	2.65928	0.0428098	0.177634	0.750475
GBA	8.78897	-1.54375	0.0430231	0.178326	0.748785
RHNO1	7.3054	2.71816	0.0430444	0.178326	0.748785
DOHH	6.83326	2.30627	0.043054	0.178326	0.748785
CYB5A	4.36524	3.05057	0.0430907	0.178371	0.748675
FAM20B	7.97714	2.55547	0.0431982	0.178709	0.747852
RPL37A	66.9304	-0.9817	0.0434955	0.17983	0.745138
ETF1	14.8315	1.45616	0.0435211	0.17983	0.745138
NXF3	7.7591	2.42206	0.0435727	0.179936	0.744883
BRD2	14.0776	1.60837	0.0437942	0.180527	0.743458
ORMDL2	10.611	1.89099	0.0437924	0.180527	0.743458
BCL3	5.06298	-2.31619	0.0437597	0.180527	0.743458
ATP5PD	64.8406	1.05177	0.0441174	0.181751	0.740523
MAGEF1	1.921	-4.13754	0.044194	0.181943	0.740065
TONSL	4.63196	-2.79591	0.0442166	0.181943	0.740065
KRTCAP2	11.0341	2.00824	0.0443296	0.181975	0.739988
PPCDC	3.59692	-2.30049	0.0442813	0.181975	0.739988
TELO2	6.16461	-1.90039	0.0442525	0.181975	0.739988
ZNF552	11.0863	-7.31977	0.0443047	0.181975	0.739988
CKAP4	4.30645	-2.88495	0.0443783	0.182067	0.739769
LGALS3BP	2.94947	-3.87091	0.0445897	0.182826	0.737962
FAM131A	2.80149	3.55322	0.0446321	0.182891	0.737807
DUSP23	7.70885	-2.00328	0.0446676	0.182928	0.737719
NGLY1	2.50077	3.40018	0.0447008	0.182956	0.737653
FAM78A	2.03022	-3.49946	0.0448007	0.183256	0.736941
GPR146	6.22217	2.69901	0.0449204	0.183529	0.736296
ABCA7	11.2666	-1.54063	0.0448955	0.183529	0.736296
ACOT1	1.56837	-4.46916	0.0449944	0.183723	0.735838
ATL2	5.39519	2.60616	0.0450478	0.183724	0.735835
AMBRA1	5.61482	2.6589	0.0450289	0.183724	0.735835
AIP	5.34114	-1.89868	0.0451936	0.18421	0.734687
RRAS	2.76622	-2.66621	0.0452429	0.184302	0.734469
SREBF1	6.66508	2.36251	0.0452939	0.184401	0.734236
SNW1	14.2583	1.58136	0.0453837	0.184658	0.733631
MRPL37	30.7901	1.15017	0.0455538	0.184989	0.732855
GNG5	56.3383	0.86918	0.0455931	0.184989	0.732855
FAP	1.66619	-5.37859	0.045866	0.184989	0.732855
NABP1	4.48281	-2.22128	0.0456605	0.184989	0.732855
CPE	1.66619	-5.37859	0.045866	0.184989	0.732855
SPOCK1	1.66619	-5.37859	0.045866	0.184989	0.732855
MTCH1	30.3175	1.23389	0.045809	0.184989	0.732855
SEMA3C	1.66619	-5.37859	0.045866	0.184989	0.732855
ENTR1	5.38077	-2.03248	0.0456295	0.184989	0.732855
IDI1	10.475	1.85621	0.0456324	0.184989	0.732855
MYOD1	1.66619	-5.37859	0.045866	0.184989	0.732855
NUP88	9.12043	1.9525	0.0455922	0.184989	0.732855
ACO2	8.96644	1.85446	0.0456219	0.184989	0.732855
PLS3	1.66619	-5.37859	0.045866	0.184989	0.732855
VBP1	11.6332	2.11658	0.0457341	0.184989	0.732855
PLTP	3.10059	-2.52244	0.0459554	0.185241	0.732263
ELOVL1	17.642	1.36294	0.0460382	0.185411	0.731864
DCAF11	6.58361	2.81969	0.0460513	0.185411	0.731864
RABEPK	2.46253	-3.08067	0.046101	0.185503	0.731648
PGAM2	1.78834	-3.95051	0.0463214	0.186282	0.729829
CYC1	33.2325	1.24066	0.0463649	0.186348	0.729674
RNF14	5.71601	2.68491	0.0464764	0.186688	0.728883
PPP2CA	9.55615	1.76427	0.0465419	0.186843	0.728523
UCN	5.69534	-2.64534	0.0468359	0.187885	0.726108
KAT2A	2.14064	-3.72106	0.0468558	0.187885	0.726108
RAB31	2.23473	-3.07267	0.0468975	0.187943	0.725973
COG4	9.17904	-1.49933	0.047129	0.188761	0.724087
CMPK2	4.21373	2.9956	0.0471662	0.188786	0.724029
ESYT1	8.1495	-2.03883	0.0471898	0.188786	0.724029
PEX6	2.51424	-2.69627	0.047558	0.19004	0.721155
TAF1C	3.53824	-2.69152	0.0475379	0.19004	0.721155
NR1H3	3.80553	-2.42052	0.0477518	0.190704	0.71964
SF3B4	16.8923	1.32088	0.0480537	0.191357	0.718155
CD55	14.7726	1.59292	0.0480281	0.191357	0.718155
HLA-A	134.567	1.17115	0.0479722	0.191357	0.718155
LGALS9	7.27427	-1.82005	0.0479939	0.191357	0.718155
PSTPIP2	5.26035	-1.91862	0.0480155	0.191357	0.718155
CTNNBIP1	1.56512	-3.7334	0.048144	0.191606	0.71759
CHD3	2.4993	-2.71744	0.0481744	0.191617	0.717566
LDHB	39.827	-1.77643	0.0482983	0.192	0.7167
RSAD1	2.1883	-3.23935	0.0483438	0.19207	0.71654
CDIPT	21.4129	1.34994	0.0483926	0.192154	0.716352
B3GNT9	2.18136	-3.06313	0.0484925	0.19244	0.715705
OAZ1	208.295	0.997548	0.0485316	0.192485	0.715604
ABCC5	9.12409	2.3956	0.0485749	0.192513	0.71554
MFSD3	2.66915	-2.83779	0.0485944	0.192513	0.71554
SLC29A1	19.7848	1.43767	0.0486688	0.192697	0.715124
SECTM1	3.20214	-2.40147	0.0487437	0.192884	0.714705
FSTL1	6.03994	-7.18482	0.0488105	0.193037	0.714358
CST3	4.34145	-2.08415	0.0489095	0.193318	0.713727
DOK2	1.99426	-3.61379	0.0489756	0.193469	0.713388
S100A4	88.148	-3.1111	0.0491424	0.193796	0.712655
RPL32	95.5672	-0.765231	0.0491013	0.193796	0.712655
H2AC17	2.47156	3.38433	0.0491233	0.193796	0.712655
OXER1	1.4458	-4.37221	0.0494876	0.194861	0.710275
ITIH4	1.4458	-4.37221	0.0494876	0.194861	0.710275
NPIPB4	15.0211	2.40936	0.049497	0.194861	0.710275
FAHD2B	1.80295	-3.88186	0.0496215	0.195129	0.709678
RDH13	1.80295	-3.88186	0.0496215	0.195129	0.709678
DYRK1B	7.5369	2.04595	0.0499733	0.196401	0.706857
FBXO34	5.88688	2.64112	0.0501535	0.196997	0.70554
COMMD6	3.92286	-2.09266	0.0502159	0.19713	0.705247
KCTD20	9.19168	1.96796	0.0503081	0.19738	0.704697
DHRS13	7.73295	2.00041	0.0504774	0.197932	0.703484
STK17B	6.88903	2.42415	0.0505324	0.198035	0.703257
GPBP1L1	9.72948	1.72884	0.0507675	0.198213	0.702868
MKNK1	3.83371	2.993	0.0506317	0.198213	0.702868
RNF123	2.56419	3.43071	0.0508069	0.198213	0.702868
SRI	7.35574	2.09582	0.0506581	0.198213	0.702868
PRAC1	5.82363	-7.12416	0.0507912	0.198213	0.702868
CD300A	1.67308	-3.8609	0.050762	0.198213	0.702868
AFG3L2	13.2813	1.51108	0.0507179	0.198213	0.702868
SIRPA	1.67308	-3.8609	0.050762	0.198213	0.702868
COX17	8.14838	2.0124	0.0509476	0.198364	0.702537
SPTAN1	2.02485	-3.45303	0.0510718	0.198364	0.702537
INPP5A	1.92137	-3.43853	0.0508831	0.198364	0.702537
IFITM1	6.42003	3.0497	0.051065	0.198364	0.702537
PPP1R14B	27.4351	-1.37983	0.050962	0.198364	0.702537
TAGLN	7.84531	-2.68611	0.0510751	0.198364	0.702537
GAA	1.95249	-3.48139	0.0510473	0.198364	0.702537
SPATC1L	3.27511	-2.71383	0.0509247	0.198364	0.702537
ATP5F1E	19.9237	1.23455	0.0511605	0.198584	0.702055
ARHGAP9	2.32219	-3.44093	0.0512325	0.198752	0.701688
STX18	6.79898	2.29324	0.0514338	0.198854	0.701466
PGM2	2.51838	-2.93456	0.0514653	0.198854	0.701466
MAFK	7.00055	2.2392	0.0514578	0.198854	0.701466
SGMS1	5.44546	2.52419	0.0514124	0.198854	0.701466
PSMC6	13.1223	1.48015	0.051345	0.198854	0.701466
MTA1	5.816	-1.87076	0.0512994	0.198854	0.701466
PLSCR3	1.43086	-4.39291	0.0515122	0.198854	0.701466
POLD1	8.61451	-1.76095	0.0514938	0.198854	0.701466
CCDC117	9.18434	1.88888	0.0515175	0.198854	0.701466
MARCHF3	5.19806	2.53867	0.0516406	0.199218	0.700671
MRPS26	4.46816	-2.10663	0.0517454	0.1994	0.700275
CYB5R3	20.2025	-1.09437	0.0517235	0.1994	0.700275
RFTN1	1.42356	-4.39265	0.0518613	0.199735	0.699545
CACYBP	10.4254	1.84362	0.0519231	0.199862	0.699269
APOC1	2.64512	3.49672	0.0520146	0.200103	0.698747
DUSP3	2.74152	-2.56278	0.0522005	0.200707	0.697438
ZCCHC2	2.46046	3.37485	0.052244	0.200762	0.697319
CHMP5	7.59554	2.0592	0.0523067	0.200891	0.697039
VCPIP1	2.39629	3.33604	0.0524834	0.201458	0.695815
LMNB1	8.7421	-1.8542	0.0526293	0.201589	0.695534
BAK1	3.87916	-2.17474	0.0526922	0.201589	0.695534
RPS6KA4	3.88285	-2.13417	0.0526586	0.201589	0.695534
LGALS3	122.282	2.77752	0.0526534	0.201589	0.695534
CRAMP1	2.45821	3.37303	0.0526317	0.201589	0.695534
GPT2	2.95508	-2.53176	0.0526709	0.201589	0.695534
ARHGEF6	2.30068	-2.76433	0.05273	0.201622	0.695463
RPL11	393.741	-0.803439	0.0527741	0.201679	0.69534
SRRM2	20.1294	1.68245	0.0528097	0.201703	0.695287
NIPSNAP1	2.87031	-3.07232	0.0528982	0.20193	0.6948
JMY	3.90914	3.01039	0.0529492	0.202013	0.694621
ASNSD1	5.62171	2.54825	0.0532936	0.203131	0.692225
APOL4	2.45702	3.37785	0.0533008	0.203131	0.692225
STXBP3	8.75501	1.81631	0.0534696	0.203661	0.691091
NCBP2	3.61754	-2.80262	0.0535691	0.203928	0.690523
EFNA2	1.52142	-4.37328	0.0537092	0.204349	0.689627
HSPB1	143.546	1.39269	0.053764	0.204445	0.689424
H4C13	5.05548	-2.74184	0.0538969	0.204838	0.688589
KCTD15	1.94325	-4.12358	0.054	0.205117	0.687998
RNF19A	3.77752	2.95882	0.0541855	0.205709	0.686747
RPS26	41.4184	-1.08912	0.0542208	0.20573	0.686703
MARS1	18.5655	1.24647	0.0543043	0.205934	0.686272
PPIAL4H	1.61768	-5.28132	0.0547917	0.206087	0.685949
FAM13A	3.94923	3.03965	0.0545975	0.206087	0.685949
SLC34A1	1.61768	-5.28132	0.0547917	0.206087	0.685949
INTS1	12.1573	-1.41302	0.054609	0.206087	0.685949
CTB-161K23.4	1.61768	-5.28132	0.0547917	0.206087	0.685949
P4HA1	2.23237	-2.78321	0.0545043	0.206087	0.685949
ZSWIM8	8.94829	2.10766	0.0546031	0.206087	0.685949
C11orf1	4.17757	-2.01628	0.0545045	0.206087	0.685949
EEF1AKMT3	1.61768	-5.28132	0.0547917	0.206087	0.685949
ARL6IP4	19.9705	-1.0603	0.0543967	0.206087	0.685949
PTGER2	1.61768	-5.28132	0.0547917	0.206087	0.685949
CA4	1.61768	-5.28132	0.0547917	0.206087	0.685949
CEP295NL	1.61768	-5.28132	0.0547917	0.206087	0.685949
PRELID3A	1.61768	-5.28132	0.0547917	0.206087	0.685949
TCF15	1.61768	-5.28132	0.0547917	0.206087	0.685949
TBPL1	7.69121	2.27727	0.0550364	0.206895	0.68425
BCDIN3D	1.8543	-3.44087	0.0551726	0.207069	0.683884
PLA2G15	1.8543	-3.44087	0.0551726	0.207069	0.683884
IL17RA	1.8543	-3.44087	0.0551726	0.207069	0.683884
LYPLAL1	2.36387	3.32585	0.0552296	0.207147	0.683721
PILRB	11.8328	-1.93349	0.0552532	0.207147	0.683721
AMFR	11.7295	1.62421	0.0552995	0.207208	0.683593
ID3	5.28245	-6.99072	0.0553896	0.207289	0.683424
MBOAT1	5.05893	-2.45392	0.0554109	0.207289	0.683424
MYADM	2.26472	-2.88657	0.0553826	0.207289	0.683424
DTX3L	3.63965	2.91306	0.0556938	0.208234	0.681447
MT2A	73.3047	-1.28065	0.0557422	0.208303	0.681304
PSMD1	5.32167	2.4902	0.0559013	0.208785	0.680301
FZD5	2.40509	3.33735	0.0561685	0.20949	0.678836
FAM241A	2.86003	-2.88469	0.0562272	0.20949	0.678836
LRRC24	5.86442	-2.0492	0.0562416	0.20949	0.678836
DCTN3	15.187	1.56809	0.0562148	0.20949	0.678836
MLKL	1.82799	-4.04208	0.0561211	0.20949	0.678836
ERLIN2	4.10316	-2.35141	0.0563285	0.209701	0.6784
ZNF385A	2.06812	-3.32752	0.0564251	0.209947	0.67789
LAPTM4B	4.04082	-2.64705	0.0565822	0.210306	0.677149
BAZ2A	6.40731	2.30464	0.0565744	0.210306	0.677149
RPL34	446.547	-0.669833	0.0566607	0.210484	0.67678
MSRA	1.46682	-4.29064	0.0567616	0.210746	0.67624
MRPL54	33.6166	1.18344	0.0568753	0.211055	0.675604
TAP2	4.18551	2.98823	0.0569836	0.21123	0.675244
PAPOLA	13.464	1.42474	0.056981	0.21123	0.675244
PTS	3.61348	2.8997	0.0570649	0.211418	0.674857
KLHL24	3.80419	2.96673	0.0572141	0.211857	0.673956
SELENOH	7.23039	-1.64925	0.0573144	0.212116	0.673427
GALK1	2.3558	-2.98913	0.0573917	0.212288	0.673075
CMSS1	2.39665	-4.34922	0.0575704	0.212608	0.672421
STIP1	28.7351	1.18483	0.0575457	0.212608	0.672421
GPS2	6.26019	2.48424	0.057549	0.212608	0.672421
MXD4	13.4049	1.57973	0.0578472	0.213402	0.670801
FAS	5.25422	2.70435	0.0578415	0.213402	0.670801
POLR2A	3.65873	2.91127	0.0579468	0.213656	0.670285
TMA7	117.894	0.7148	0.058117	0.214115	0.669353
RNF145	6.22037	2.25278	0.0581528	0.214115	0.669353
EPS15L1	6.90169	-2.07861	0.0581642	0.214115	0.669353
RHOC	11.4207	-1.72434	0.0581973	0.214123	0.669337
INTS3	3.64458	-2.24618	0.0584437	0.214915	0.667733
DERL1	10.9259	1.57809	0.0585447	0.215007	0.667547
ATP13A1	10.1581	-1.54139	0.0585186	0.215007	0.667547
AP2A1	20.678	1.30853	0.0585621	0.215007	0.667547
TMEM223	2.67795	-2.59838	0.0586388	0.215061	0.667439
RP11-343C2.9	3.6719	-2.2082	0.0586302	0.215061	0.667439
RAB18	6.03112	2.32126	0.0586862	0.215121	0.667318
ACTA2	8.65844	-2.41365	0.0587358	0.215188	0.667182
RUVBL1	5.2787	-2.25246	0.0587846	0.215253	0.667051
CAP1	14.3131	-1.17391	0.058959	0.215777	0.665994
NDUFA11	3.00235	-3.00365	0.0593275	0.217011	0.663518
CBX1	3.5149	-2.28585	0.0594975	0.217518	0.662505
RESF1	2.37059	3.31818	0.0595886	0.217736	0.66207
GLUL	25.4988	1.26012	0.0596774	0.21783	0.661882
VPS11	7.6589	2.07432	0.0596476	0.21783	0.661882
HTRA1	7.97305	-6.85126	0.0600107	0.218889	0.659775
RITA1	2.93734	-2.40641	0.0600308	0.218889	0.659775
ZBTB7B	6.37004	2.29503	0.0601071	0.219052	0.659453
SFXN4	2.75989	-2.91565	0.0602034	0.219057	0.659444
CHAC1	7.68899	2.38157	0.0601994	0.219057	0.659444
QTRT1	5.09542	-1.86228	0.0601683	0.219057	0.659444
CAV1	4.7903	-6.85276	0.0605098	0.220056	0.657467
H2BC5	12.7335	1.55046	0.060673	0.220496	0.656599
ST6GALNAC6	1.89395	-3.54866	0.0606946	0.220496	0.656599
SFPQ	26.8691	1.13076	0.0610033	0.221374	0.654874
CDC20	16.0112	1.67139	0.0610642	0.221374	0.654874
DPCD	8.39998	2.04342	0.0610142	0.221374	0.654874
MANBAL	2.37101	-3.10685	0.0610545	0.221374	0.654874
CDV3	19.1722	1.2336	0.0611144	0.22144	0.654745
CALU	10.0646	-1.78259	0.0611637	0.221502	0.654622
RPS10	443.373	-0.631321	0.0612531	0.22171	0.654215
TIMM44	6.95931	2.11184	0.0614231	0.222127	0.653398
TSSK6	1.9036	-4.05006	0.0614327	0.222127	0.653398
FRMD8	7.17518	-2.97142	0.061476	0.222168	0.653318
C9orf40	6.29435	2.1671	0.0617538	0.223055	0.651587
TSPAN5	7.60025	2.06122	0.0618475	0.223173	0.651359
QSOX2	3.56409	2.87499	0.0618508	0.223173	0.651359
EHMT2	1.91813	-3.00004	0.0621727	0.223772	0.650195
DCP1B	3.68966	2.92404	0.0621359	0.223772	0.650195
TNFRSF12A	2.21465	-4.29064	0.0621785	0.223772	0.650195
DAZAP1	15.5041	-1.25384	0.0620976	0.223772	0.650195
HSPA13	8.76472	1.88474	0.062103	0.223772	0.650195
RPS17	774.14	-0.755702	0.0623751	0.224362	0.64905
TBC1D1	1.74634	-3.32257	0.0624275	0.224434	0.648911
ACTR2	15.7666	-1.22046	0.0625148	0.224631	0.64853
OTUD1	3.70575	2.92781	0.0626926	0.224974	0.647867
FAU	251.939	0.723262	0.0626823	0.224974	0.647867
HDDC3	3.53263	2.85934	0.0627079	0.224974	0.647867
LAGE3	29.2111	1.15696	0.0627584	0.225039	0.647743
S100A16	4.58202	-6.78915	0.0630024	0.225446	0.646957
CCN2	4.58202	-6.78915	0.0630024	0.225446	0.646957
SERPINE1	4.58202	-6.78915	0.0630024	0.225446	0.646957
PCMTD2	5.00873	2.61233	0.0629622	0.225446	0.646957
TBC1D14	3.04354	-2.33245	0.0632097	0.225477	0.646897
ZDHHC16	4.04166	-1.94281	0.0631537	0.225477	0.646897
CCDC59	4.86832	2.565	0.0632028	0.225477	0.646897
PSMD3	22.331	1.2795	0.0630684	0.225477	0.646897
SLC25A19	3.93695	-2.02044	0.0631917	0.225477	0.646897
RNF213	3.9084	3.01944	0.0630899	0.225477	0.646897
ZNF217	6.69219	2.26576	0.0632393	0.225477	0.646897
CD80	2.29181	3.26917	0.063276	0.225492	0.646869
TNRC6B	2.3998	3.33808	0.0635621	0.226395	0.645133
RBM42	24.828	1.06154	0.0637171	0.226755	0.644444
CTC-273B12.7	1.70375	-4.56103	0.0637287	0.226755	0.644444
NOL6	6.02983	2.21078	0.0640554	0.2278	0.642446
CR2	2.30425	3.29652	0.0640937	0.227819	0.64241
WWTR1	1.45792	-5.18804	0.0646349	0.228324	0.641448
VOPP1	3.22983	-2.59512	0.0646655	0.228324	0.641448
LRRC17	1.45792	-5.18804	0.0646349	0.228324	0.641448
FAM160B2	2.72781	-2.64106	0.0646979	0.228324	0.641448
RPS20	68.4703	-0.993135	0.0642836	0.228324	0.641448
SULF1	1.45792	-5.18804	0.0646349	0.228324	0.641448
RHPN1	1.45792	-5.18804	0.0646349	0.228324	0.641448
COL5A1	1.45792	-5.18804	0.0646349	0.228324	0.641448
MYOF	1.45792	-5.18804	0.0646349	0.228324	0.641448
MMP1	1.45792	-5.18804	0.0646349	0.228324	0.641448
CRIP2	1.45792	-5.18804	0.0646349	0.228324	0.641448
CDH13	1.45792	-5.18804	0.0646349	0.228324	0.641448
TXN2	28.5936	1.03357	0.0643673	0.228324	0.641448
BTK	10.028	-1.40672	0.0646659	0.228324	0.641448
ZFP57	1.47211	-3.58892	0.0648633	0.228675	0.640782
EMC7	13.4701	1.33736	0.0648449	0.228675	0.640782
POLR2J	23.6722	1.07586	0.0649024	0.228696	0.640742
MAD2L1BP	10.7019	1.54596	0.0649737	0.228743	0.640653
C11orf91	1.67633	-4.56099	0.0649818	0.228743	0.640653
LMNTD2	1.64715	-3.77174	0.0650185	0.228755	0.640628
NPIPA3	2.51584	3.41143	0.065104	0.22894	0.640279
CHP1	13.4886	1.4275	0.0651746	0.229071	0.640029
ASCC2	5.03038	2.48155	0.0653084	0.229425	0.639359
DEGS1	5.22442	-1.84322	0.0654431	0.229782	0.638685
RCN2	4.89923	-2.15802	0.0654909	0.229833	0.638588
PTP4A3	5.04964	-2.15392	0.0655416	0.229894	0.638472
CARD19	10.3632	-1.48818	0.0656468	0.230146	0.637996
TOX4	5.08325	2.64192	0.0659657	0.231147	0.636111
MRPL12	24.7075	-1.15469	0.0660196	0.231195	0.636021
YIPF6	4.94254	2.59206	0.0660463	0.231195	0.636021
PIP4K2B	2.9332	-2.27083	0.0660854	0.231215	0.635983
GDPD3	1.91407	-3.47048	0.0661338	0.231268	0.635885
NT5C2	9.54847	1.69784	0.0663221	0.231692	0.635089
METRNL	1.95778	-3.09827	0.0663176	0.231692	0.635089
RFXAP	3.70165	2.95258	0.066448	0.232014	0.634485
ZNF692	13.1911	-1.68411	0.0665063	0.232101	0.634323
OPA1	3.5347	2.8649	0.0665572	0.232162	0.63421
ZFAND3	9.85675	1.90357	0.0666403	0.232334	0.633887
LINGO3	1.63343	-3.75598	0.0667455	0.232584	0.633421
NOCT	1.98039	-2.84397	0.0669908	0.233321	0.632046
KLF10	7.06172	1.93839	0.0671166	0.233642	0.63145
MGAT3	5.12679	2.42028	0.0671831	0.233755	0.631239
NDUFA7	18.5566	1.70056	0.0673005	0.233976	0.630829
ZBED1	2.17901	-2.76836	0.0673141	0.233976	0.630829
SVIP	4.79533	2.40958	0.0678839	0.235816	0.627427
RAB8A	8.63613	-1.44463	0.0679117	0.235816	0.627427
CNBP	25.7473	1.0286	0.0680877	0.236308	0.626521
ATXN2L	14.8703	1.36643	0.0682217	0.236536	0.626103
RPL23A	178.417	-0.702878	0.0682036	0.236536	0.626103
RAB13	7.46653	-1.58118	0.0684235	0.237055	0.625151
HCCS	3.57592	2.87529	0.0684399	0.237055	0.625151
SLC52A2	6.3916	-1.57969	0.0685132	0.23719	0.624904
AP2M1	66.5288	1.02608	0.0686075	0.237378	0.62456
[truncated: 17,604 more rows]

## Sheet: Mock_d0_v_EPOR(synEPOR)_d14
Gene	baseMean	log2FoldChange	pvalue	padj	minus_log10p
HBA1	87905.3	11.3672	1.13117e-94	4.98166e-91	90.3026
HBA2	86445.1	10.0912	1.37939e-55	3.03742e-52	51.5175
HBB	62616.7	9.23469	4.21355e-37	6.18548e-34	33.2086
AHSP	844.302	9.30262	9.23837e-35	1.01715e-31	30.9926
HBM	998.094	10.0823	1.91368e-28	1.68557e-25	24.7733
LGALS1	196.872	-7.81154	1.544e-27	1.1333e-24	23.9457
SLC25A39	294.46	5.06829	4.38371e-26	2.75798e-23	22.5594
H1-2	298.099	6.72057	4.37003e-24	2.4057e-21	20.6188
GLRX5	189.254	4.84973	3.47223e-21	1.69908e-18	17.7698
CYBA	95.7723	-6.95215	1.20749e-20	5.31778e-18	17.2743
PIM1	155.97	6.09986	1.11642e-19	4.46975e-17	16.3497
BSG	310.048	4.38806	6.62781e-19	2.43241e-16	15.614
SIAH2	118.476	5.98802	5.51281e-18	1.86757e-15	14.7287
MPO	116.222	-8.06221	6.71459e-18	2.11222e-15	14.6753
ALAS2	256.566	10.9253	7.94421e-18	2.33242e-15	14.6322
PPP1R15A	166.517	5.63539	1.30688e-17	3.59719e-15	14.444
HBD	776.805	5.08206	4.12201e-17	1.06784e-14	13.9715
RBM38	128.46	6.30611	4.40868e-17	1.07866e-14	13.9671
HMBS	109.273	6.33118	2.30729e-16	5.34806e-14	13.2718
SLC4A1	285.089	10.1123	3.58405e-16	7.89207e-14	13.1028
SLC25A37	150.83	6.17931	4.76422e-16	9.99126e-14	13.0004
ARL4A	121.836	7.00731	6.7658e-16	1.2955e-13	12.8876
FKBP8	218.548	3.74736	6.72935e-16	1.2955e-13	12.8876
LYZ	173.923	-6.39111	7.21531e-16	1.32401e-13	12.8781
KLF1	139.831	7.72182	1.71281e-15	3.01729e-13	12.5204
ACTG1	61.9315	-5.68425	3.29899e-15	5.58798e-13	12.2527
BCL2L1	85.6432	4.60399	1.48576e-14	2.42344e-12	11.6156
SLC7A5	88.7832	4.81308	2.19219e-14	3.448e-12	11.4624
NCOA4	89.4345	4.11519	2.01718e-13	2.96122e-11	10.5285
JUND	123.862	4.22438	2.01264e-13	2.96122e-11	10.5285
CEBPB	103.358	5.02139	1.07802e-12	1.53148e-10	9.81489
VIM	61.2075	-7.55495	1.22867e-12	1.69095e-10	9.77187
GYPC	131.797	4.0335	1.40772e-12	1.87866e-10	9.72615
S100A11	40.6898	-5.71575	2.36484e-12	3.06317e-10	9.51383
ELANE	133.241	-5.89261	2.73011e-12	3.43526e-10	9.46404
PRTN3	43.8129	-6.34242	1.07738e-11	1.318e-09	8.88009
UBXN6	121.8	4.18269	1.27797e-11	1.52113e-09	8.81783
ATP6V0C	270.24	3.55455	1.93264e-11	2.23983e-09	8.64979
HBQ1	134.101	4.95124	2.10191e-11	2.37354e-09	8.6246
GUK1	185.598	3.61922	2.75463e-11	3.03285e-09	8.51815
EIF1	156.845	3.83446	2.83323e-11	3.0433e-09	8.51665
TMSB10	195.415	-5.67164	3.00059e-11	3.14633e-09	8.5022
YPEL3	86.601	5.43673	3.70419e-11	3.79378e-09	8.42093
GMFG	33.9906	-5.64965	3.89875e-11	3.90229e-09	8.40868
R3HDM4	68.8039	4.92803	4.23482e-11	4.14448e-09	8.38253
SLC1A5	65.7817	4.30016	4.83181e-11	4.62593e-09	8.3348
EPB42	47.73	8.49856	6.2384e-11	5.84552e-09	8.23318
GADD45A	92.0736	5.60382	7.28306e-11	6.6822e-09	8.17508
SMIM1	75.4809	7.42718	9.8819e-11	8.82688e-09	8.05419
SLC2A1	52.482	5.87943	1.00214e-10	8.82688e-09	8.05419
DDIT3	126.347	5.01868	1.0859e-10	9.37704e-09	8.02793
XPO7	72.6216	6.36425	1.14817e-10	9.72411e-09	8.01215
PF4	33.0083	-5.89476	1.18565e-10	9.85209e-09	8.00647
VAMP8	56.1217	-4.45007	1.25595e-10	1.00395e-08	7.99829
WBP2	82.3053	4.22656	1.25463e-10	1.00395e-08	7.99829
BBC3	74.3957	5.73187	1.2766e-10	1.00395e-08	7.99829
TPSAB1	43.1316	-8.45513	1.85391e-10	1.43239e-08	7.84394
ANK1	42.4754	8.3296	2.22173e-10	1.68698e-08	7.77289
ADIPOR1	53.9322	4.23764	2.59067e-10	1.9082e-08	7.71938
STOM	95.7565	4.34597	2.60358e-10	1.9082e-08	7.71938
NUDT4	61.8643	6.46471	2.64305e-10	1.9082e-08	7.71938
NPDC1	28.8735	-8.86204	3.02275e-10	2.14713e-08	7.66814
CTD-2643I7.4	1292.74	5.66684	3.47057e-10	2.42609e-08	7.61509
CAPG	40.4161	-8.36616	4.18691e-10	2.88112e-08	7.54044
UCP2	103.782	4.09293	4.28685e-10	2.90451e-08	7.53693
GMPR	61.278	4.24899	4.49265e-10	2.99782e-08	7.52319
EIF2AK1	46.6858	4.60698	4.83816e-10	3.15851e-08	7.50052
TERF2IP	57.9047	4.83794	4.8769e-10	3.15851e-08	7.50052
RGCC	50.7509	5.83322	5.27843e-10	3.36902e-08	7.4725
HAGH	45.383	4.46359	5.79825e-10	3.64793e-08	7.43795
PKM	43.4212	-5.69012	5.97808e-10	3.70809e-08	7.43085
GP1BB	39.3666	-5.95199	6.53394e-10	3.99659e-08	7.39831
C4orf48	36.5379	-7.33792	6.9478e-10	4.19152e-08	7.37763
TCIRG1	35.7866	-5.98671	7.35505e-10	4.37725e-08	7.3588
DDIT4	44.3207	4.82727	7.68005e-10	4.50973e-08	7.34585
CLEC11A	36.4059	-8.22573	7.99364e-10	4.6321e-08	7.33422
RHAG	49.8939	5.68049	9.21166e-10	5.26859e-08	7.27831
SRGN	86.7719	-3.20484	1.06878e-09	6.03449e-08	7.21936
TXNIP	58.6505	4.27462	1.2185e-09	6.79278e-08	7.16795
ARRDC2	87.0366	4.76557	1.61096e-09	8.86833e-08	7.05216
CNPPD1	54.8107	4.68584	1.6868e-09	9.10352e-08	7.04079
HES6	47.077	5.42618	1.7157e-09	9.10352e-08	7.04079
CHPT1	54.8183	5.15559	1.699e-09	9.10352e-08	7.04079
S100A9	29.0393	-5.71123	1.83511e-09	9.62123e-08	7.01677
PCBP1	166.756	3.22862	2.07369e-09	1.07442e-07	6.96883
C9orf78	68.1286	4.58767	2.2636e-09	1.15917e-07	6.93585
synEPOR	49.9576	6.00953	2.61375e-09	1.3231e-07	6.87841
GYPA	32.3576	7.9392	2.73016e-09	1.35137e-07	6.86923
ARHGDIB	42.9391	-4.5949	2.76081e-09	1.35137e-07	6.86923
PRSS57	30.7009	-7.96722	2.76165e-09	1.35137e-07	6.86923
YPEL4	33.735	7.99638	2.80816e-09	1.35903e-07	6.86677
LPIN2	62.5627	7.93098	2.98717e-09	1.42995e-07	6.84468
BNIP3L	43.4665	4.4687	3.86732e-09	1.83136e-07	6.73723
FAM117A	41.1118	5.91763	4.58018e-09	2.14586e-07	6.6684
PHOSPHO1	29.4481	7.80108	4.69535e-09	2.17667e-07	6.66221
RNASE2	31.1423	-7.13349	8.4421e-09	3.87281e-07	6.41197
ISCU	121.812	4.19533	9.65839e-09	4.38511e-07	6.35802
RAD23A	87.0147	3.44786	1.00951e-08	4.5366e-07	6.34327
RNF187	54.0011	3.95307	1.12452e-08	5.0024e-07	6.30082
CREG1	48.8695	4.3447	1.52552e-08	6.7184e-07	6.17273
PRAM1	16.9778	-8.09619	1.60001e-08	6.97666e-07	6.15635
PITHD1	44.459	4.20479	1.85217e-08	7.99702e-07	6.09707
CDC34	65.2232	3.34399	2.16288e-08	9.24788e-07	6.03396
STAB1	17.8711	-8.16972	2.31299e-08	9.79461e-07	6.00901
SPI1	22.805	-5.31358	2.41991e-08	1.01498e-06	5.99354
NRGN	23.5828	-5.4177	2.60016e-08	1.08029e-06	5.96646
BTG2	38.9343	5.87895	2.70296e-08	1.11251e-06	5.9537
MINPP1	35.7567	4.47727	2.76086e-08	1.12582e-06	5.94853
IGFBP7	15.5018	-7.96201	3.10162e-08	1.25317e-06	5.90199
NME2	35.5676	-3.88127	3.65777e-08	1.46444e-06	5.83433
ARG2	37.2488	5.8139	3.73681e-08	1.4826e-06	5.82898
MAP1LC3B	41.1786	4.98922	3.85643e-08	1.5164e-06	5.81919
LAPTM5	28.5158	-3.82152	3.99943e-08	1.55872e-06	5.80723
EML3	15.3567	-7.9514	4.38585e-08	1.69432e-06	5.771
TFRC	46.0372	6.73618	4.47433e-08	1.71347e-06	5.76612
SOD1	79.7839	3.15686	4.97288e-08	1.88798e-06	5.724
PIP4K2A	38.7816	4.31417	5.07741e-08	1.91119e-06	5.7187
UBE2B	37.1976	4.74286	5.20378e-08	1.94216e-06	5.71172
TRIM58	35.7452	4.83579	5.41806e-08	2.00514e-06	5.69786
AZU1	22.9541	-5.72571	5.46759e-08	2.0066e-06	5.69754
EPB41	34.1151	5.64381	5.58612e-08	2.03316e-06	5.69183
BPGM	35.7052	6.34794	5.91975e-08	2.13693e-06	5.67021
ZFP36	34.6366	5.27517	5.98037e-08	2.14126e-06	5.66933
FBXO7	48.3245	3.99783	6.22092e-08	2.20943e-06	5.65572
GHITM	57.1229	3.2978	7.19673e-08	2.53555e-06	5.59593
PCSK1N	48.8245	6.68179	8.11407e-08	2.83606e-06	5.54728
MPP1	48.0402	3.32782	8.49738e-08	2.94665e-06	5.53067
CA1	20.475	7.27714	8.86798e-08	3.05114e-06	5.51554
MKRN1	40.5142	3.93806	9.10176e-08	3.1073e-06	5.50762
ANP32B	122.781	2.57285	9.37205e-08	3.17496e-06	5.49826
TSPO2	20.3301	7.26665	9.51781e-08	3.19973e-06	5.49489
MIF	79.9498	-4.4499	9.98722e-08	3.3321e-06	5.47728
HSPA1A	62.3161	3.15375	1.10494e-07	3.65442e-06	5.43718
RIOK3	36.9159	5.47639	1.11193e-07	3.65442e-06	5.43718
ANPEP	20.4168	-7.39015	1.16868e-07	3.81249e-06	5.41879
ZFAND5	36.0044	5.77067	1.19249e-07	3.86157e-06	5.41324
GABARAP	95.8909	2.76873	1.32134e-07	4.24759e-06	5.37186
PNP	43.7581	3.44272	1.3984e-07	4.46271e-06	5.3504
TXN	153.454	2.806	1.45906e-07	4.62279e-06	5.3351
OPTN	39.2168	5.21489	1.47656e-07	4.64484e-06	5.33303
H2AJ	76.2602	2.75862	1.50076e-07	4.68748e-06	5.32906
ARF1	119.221	2.75099	1.52713e-07	4.73626e-06	5.32456
FHDC1	20.2638	7.26063	1.54865e-07	4.7694e-06	5.32154
H1-0	43.4546	3.82819	2.23702e-07	6.84154e-06	5.16485
PPDPF	105.636	2.41294	2.36172e-07	7.17313e-06	5.14429
RTN3	54.7154	3.4648	2.49962e-07	7.53996e-06	5.12263
UBALD2	39.2445	3.39629	2.57139e-07	7.70367e-06	5.1133
NATD1	35.11	5.73906	2.79341e-07	8.31227e-06	5.08028
FOXO3	29.8661	5.44826	2.93209e-07	8.6664e-06	5.06216
KLHL21	34.3932	4.9171	3.00272e-07	8.78678e-06	5.05617
ATP6V1B2	35.0821	3.49662	3.01272e-07	8.78678e-06	5.05617
ERFE	29.1795	6.8302	3.07915e-07	8.92143e-06	5.04957
ISCA1	39.2469	4.143	3.23828e-07	9.32117e-06	5.03053
HMOX1	34.3745	5.65701	3.39994e-07	9.72295e-06	5.0122
GCLC	32.1915	6.11658	3.67696e-07	1.04473e-05	4.98099
FAM210B	29.3913	3.96649	3.92624e-07	1.10841e-05	4.9553
EIF1B	44.6509	4.01081	4.06175e-07	1.13936e-05	4.94334
TOP1	34.0065	3.63769	4.37135e-07	1.21845e-05	4.91419
CLIC2	19.6931	7.21841	5.17163e-07	1.43244e-05	4.84392
CISH	21.4249	7.34693	5.37634e-07	1.47984e-05	4.82979
TUBB2A	28.4579	5.48665	5.53836e-07	1.51497e-05	4.8196
PDZK1IP1	45.1525	5.04773	5.62871e-07	1.53018e-05	4.81526
MYO1F	11.6306	-7.55073	5.8821e-07	1.58925e-05	4.79881
SLC40A1	30.8316	3.96344	5.94752e-07	1.59713e-05	4.79666
ARF4	53.439	3.53032	7.0492e-07	1.87294e-05	4.72748
MMP2	15.505	-7.97606	7.05966e-07	1.87294e-05	4.72748
HEMGN	28.1071	6.75024	7.1538e-07	1.87654e-05	4.72664
ATF5	27.8321	5.45595	7.15844e-07	1.87654e-05	4.72664
ARRB2	49.2707	3.96416	7.26204e-07	1.89243e-05	4.72298
SELENBP1	17.0449	7.01631	7.31117e-07	1.89402e-05	4.72261
NFE2	105.627	2.68661	7.55931e-07	1.94685e-05	4.71067
PLXND1	10.7743	-7.44724	7.74689e-07	1.98357e-05	4.70255
TMOD1	15.501	6.87613	7.87805e-07	2.00549e-05	4.69778
UBC	111.488	2.98762	7.99631e-07	2.02389e-05	4.69381
DCAF12	25.5543	4.17722	8.10761e-07	2.04034e-05	4.6903
HOMER3	11.178	-7.50384	8.39798e-07	2.1014e-05	4.67749
RHCE	15.4743	6.87477	8.66865e-07	2.15688e-05	4.66617
PRRC2B	16.2908	-5.62909	9.10514e-07	2.25275e-05	4.64729
FTL	2937.6	2.15659	9.25443e-07	2.2769e-05	4.64266
TSPOAP1	18.734	-7.26154	9.98928e-07	2.44404e-05	4.61189
TRAK2	25.7021	5.87586	1.01665e-06	2.47367e-05	4.60666
HSPA5	134.625	3.27248	1.0233e-06	2.47617e-05	4.60622
PLEK2	29.649	6.02704	1.06922e-06	2.57315e-05	4.58953
ARPC1B	15.3969	-5.50443	1.14837e-06	2.7486e-05	4.56089
UBAC1	41.7657	3.74647	1.16281e-06	2.76811e-05	4.55782
CFD	19.5789	-5.85217	1.18532e-06	2.79153e-05	4.55416
PRDX2	84.2375	3.99476	1.18132e-06	2.79153e-05	4.55416
RBX1	38.9967	3.15571	1.28285e-06	3.00514e-05	4.52214
ZNF746	33.0432	4.80179	1.31784e-06	3.07078e-05	4.51275
MCRIP1	15.6285	-4.52089	1.4078e-06	3.26312e-05	4.48637
ANXA2	19.8234	-5.86866	1.47597e-06	3.40322e-05	4.46811
ISG15	47.3444	4.74749	1.54702e-06	3.54848e-05	4.44996
S100P	28.7718	6.05503	1.58827e-06	3.61325e-05	4.4421
RFESD	14.18	6.74805	1.59167e-06	3.61325e-05	4.4421
SARS1	47.3902	3.57789	1.69002e-06	3.81685e-05	4.4183
ARHGAP4	10.1207	-7.3556	1.75006e-06	3.93228e-05	4.40536
PAXX	18.8751	-5.43382	1.76734e-06	3.95094e-05	4.4033
UBAP1	24.3271	4.10201	1.87772e-06	4.17172e-05	4.37969
ITGA2B	14.8491	-6.92537	1.88504e-06	4.17172e-05	4.37969
CST7	15.8852	-6.16964	1.91016e-06	4.20617e-05	4.37611
NKG7	9.43816	-7.23945	2.02029e-06	4.42654e-05	4.35394
TMBIM1	33.4298	3.4135	2.05106e-06	4.47173e-05	4.34952
TALDO1	189.827	2.3856	2.1154e-06	4.58927e-05	4.33826
GRK2	20.7842	-3.98824	2.13911e-06	4.61797e-05	4.33555
TNS1	26.4641	5.39454	2.58113e-06	5.54503e-05	4.2561
RANBP10	31.6559	6.08568	2.61231e-06	5.58476e-05	4.253
AGPAT2	8.81626	-7.12576	2.70302e-06	5.75078e-05	4.24027
MAT2B	31.9269	4.31998	2.73386e-06	5.78842e-05	4.23744
ANKRD9	24.0411	5.71945	2.94503e-06	6.20571e-05	4.20721
OSBP2	24.6279	5.76112	3.07402e-06	6.44666e-05	4.19067
PLPPR3	8.61099	-7.11926	3.13382e-06	6.54091e-05	4.18436
CITED2	46.5653	3.01813	3.18383e-06	6.60946e-05	4.17983
GSTP1	25.1919	-3.71038	3.19667e-06	6.60946e-05	4.17983
TENT5C	21.5094	5.55783	3.2693e-06	6.72803e-05	4.17211
DEDD2	24.3523	5.8099	3.64682e-06	7.47003e-05	4.12668
DUSP5	21.7633	6.40076	3.68828e-06	7.51998e-05	4.12378
MAF1	46.364	2.62705	3.76076e-06	7.63244e-05	4.11734
CPEB4	21.0823	6.35436	3.83651e-06	7.75046e-05	4.11067
SPTA1	19.9045	6.24906	4.07937e-06	8.20344e-05	4.086
COTL1	11.9273	-6.60882	4.18357e-06	8.37475e-05	4.07703
FIS1	60.9433	2.56652	4.42216e-06	8.81231e-05	4.05491
NAPA	39.1164	2.91	4.55313e-06	9.03243e-05	4.0442
MRPL41	68.1502	-2.77293	4.61198e-06	9.0342e-05	4.04411
ANKRD13D	15.0399	-6.95309	4.61557e-06	9.0342e-05	4.04411
TPSB2	12.0797	-6.60817	4.60417e-06	9.0342e-05	4.04411
AIF1	16.1199	-6.18626	4.69949e-06	9.15777e-05	4.03821
PEBP1	17.6212	-3.77581	4.81124e-06	9.33422e-05	4.02992
TRIB3	26.1965	5.39063	4.92369e-06	9.5105e-05	4.0218
TAL1	25.5847	3.63663	4.98773e-06	9.59212e-05	4.01809
ULK1	26.85	4.35407	5.01804e-06	9.60846e-05	4.01735
CPSF1	36.1231	-3.58685	5.07951e-06	9.68404e-05	4.01394
LRCH4	35.8127	-3.5984	5.19089e-06	9.8353e-05	4.00721
PSME1	54.6368	2.79638	5.20351e-06	9.8353e-05	4.00721
ARL6IP1	50.0397	2.55919	5.25574e-06	9.89158e-05	4.00473
DYNLL1	73.1276	2.5184	5.38569e-06	0.00010093	3.99598
PGLS	20.1117	-3.39552	5.93022e-06	0.000110664	3.95599
GATA1	32.2277	3.12432	6.14292e-06	0.000114149	3.94253
EVA1B	12.2629	-5.13124	6.32989e-06	0.000117129	3.93133
SERPINB6	12.4085	-6.67536	6.38887e-06	0.000117726	3.92913
CCDC71L	20.0163	5.41737	6.81423e-06	0.000125041	3.90295
PNRC1	25.5395	3.84216	7.04407e-06	0.000128722	3.89035
TMEM219	14.804	-4.73944	7.41565e-06	0.000134953	3.86982
BST2	13.1477	-4.20014	7.87555e-06	0.000142732	3.84548
HBP1	20.5447	4.44132	8.03648e-06	0.000145052	3.83848
JUNB	35.3143	2.76365	9.03354e-06	0.000162382	3.78946
SEC62	21.5937	5.02556	9.53799e-06	0.000170753	3.76763
SERPINB1	13.3018	-4.5219	1.00076e-05	0.000178435	3.74852
DEF6	8.5424	-7.10525	1.13048e-05	0.000200751	3.69734
ID2	45.9022	3.79925	1.1415e-05	0.000201894	3.69488
GARS1	22.746	3.65707	1.17661e-05	0.000207271	3.68346
SESN2	19.4667	4.86801	1.22385e-05	0.000214734	3.6681
GABARAPL1	22.6037	4.33931	1.26376e-05	0.000220857	3.65589
MXI1	17.3884	6.07442	1.28426e-05	0.000223553	3.65062
GYPE	10.7942	6.35632	1.38177e-05	0.000237707	3.62396
HMGB2	121.314	2.60087	1.37502e-05	0.000237707	3.62396
HCST	14.5164	-5.45635	1.37693e-05	0.000237707	3.62396
ATG9A	15.8333	5.93891	1.43234e-05	0.000245449	3.61004
B4GALT3	23.391	4.15152	1.46622e-05	0.000250112	3.60187
KLHDC8B	22.4835	4.22144	1.47091e-05	0.000250112	3.60187
S100A4	60.8808	-3.8068	1.51116e-05	0.000255967	3.59182
NUDT4B	20.6595	4.82967	1.55501e-05	0.000262385	3.58106
PDLIM1	7.1285	-6.8274	1.57478e-05	0.000264708	3.57723
SMIM5	15.3175	5.89085	1.70985e-05	0.000286319	3.54315
EHBP1L1	21.6369	3.97563	1.77912e-05	0.000296789	3.52755
WNK1	20.7793	4.57932	1.82946e-05	0.000304036	3.51708
PLEK	10.3922	-6.38302	1.88858e-05	0.00031268	3.5049
MARCHF8	17.744	5.2731	1.94441e-05	0.000320719	3.49388
NBEAL2	7.39929	-6.90258	2.17414e-05	0.000357272	3.447
AEN	22.5229	5.18158	2.20612e-05	0.000361181	3.44228
OSER1	29.3741	3.97061	2.21486e-05	0.000361268	3.44217
MBD6	22.8281	5.20354	2.22866e-05	0.000362177	3.44108
CPA3	9.74856	-6.28964	2.29467e-05	0.000371534	3.43
CPOX	20.3274	4.07526	2.39686e-05	0.000385248	3.41426
OAT	25.4536	3.2501	2.39574e-05	0.000385248	3.41426
PLAC8	7.59937	-6.88814	2.69361e-05	0.00043137	3.36515
ATP6V1E1	45.9963	2.83499	2.78949e-05	0.000445106	3.35154
MYLIP	22.0991	4.9222	2.81391e-05	0.000447381	3.34932
FAM110D	8.91005	-7.13387	2.84443e-05	0.000450607	3.3462
TMEM140	20.4281	4.95282	3.01591e-05	0.00047606	3.32234
LPAR2	7.09107	-6.83934	3.02686e-05	0.000476082	3.32232
ARRDC1	11.6865	-5.0736	3.06473e-05	0.000480324	3.31847
STK40	20.3843	4.07176	3.11028e-05	0.000482312	3.31667
HSPA1B	46.4943	3.21951	3.11006e-05	0.000482312	3.31667
MATK	6.54896	-6.71504	3.09675e-05	0.000482312	3.31667
SLC6A8	16.2818	4.60469	3.29918e-05	0.00050981	3.29259
KEL	9.2707	6.13504	3.4039e-05	0.000524153	3.28054
RNASE3	6.51432	-6.68656	3.49098e-05	0.000535689	3.27109
UBE2H	19.7286	3.62174	3.60673e-05	0.000551528	3.25843
ADA	6.36568	-6.66592	3.74072e-05	0.000570039	3.2441
ABCB6	17.0235	4.21038	3.84484e-05	0.000583886	3.23367
WDR26	18.4275	3.97571	4.0393e-05	0.000611309	3.21374
H4C14	11.287	6.41453	4.1014e-05	0.000618582	3.2086
CYTL1	9.25707	-6.20585	4.12726e-05	0.000620356	3.20736
CCDC85B	25.759	-2.65551	4.23186e-05	0.000633915	3.19797
PTPRCAP	6.11033	-6.6007	4.2889e-05	0.000640282	3.19363
HPS1	16.6366	4.71204	4.46946e-05	0.000664983	3.17719
TCEA1	23.9214	3.542	4.68486e-05	0.000694684	3.15821
BLVRB	9.01908	6.09754	4.74108e-05	0.000700661	3.15449
STRADB	8.85753	6.06883	4.77321e-05	0.000700885	3.15435
FLCN	19.7692	4.38098	4.77442e-05	0.000700885	3.15435
YPEL5	19.3897	3.8587	4.81352e-05	0.000704277	3.15226
H2AW	33.3808	3.62999	4.9669e-05	0.000724312	3.14007
SIGIRR	6.62874	-6.7388	5.24968e-05	0.000762127	3.11797
THBS1	8.18152	-7.06597	5.26082e-05	0.000762127	3.11797
RAB32	8.53113	-6.0984	5.43702e-05	0.000785069	3.10509
GET4	45.9695	3.24586	5.75923e-05	0.000828877	3.08151
SCX	6.79057	-6.78226	5.86271e-05	0.000841023	3.07519
SAP25	24.048	-4.57876	6.05105e-05	0.000865221	3.06287
CCNDBP1	17.0401	4.09129	6.07671e-05	0.000866078	3.06244
NPW	6.05971	-6.58739	6.11119e-05	0.000868183	3.06139
COX6A1	112.313	2.09228	6.54227e-05	0.000926436	3.03318
DUSP1	18.7207	4.18776	6.69465e-05	0.000941957	3.02597
TMSB4X	473.017	-1.69477	6.6741e-05	0.000941957	3.02597
CYSTM1	20.1563	3.94038	6.97497e-05	0.000978272	3.00954
PLIN2	29.5204	2.65748	7.0025e-05	0.000979016	3.00921
CTSG	8.49971	-6.09164	7.16041e-05	0.00099753	3.00107
ATP2A3	8.13385	-6.04668	7.20288e-05	0.00099753	3.00107
MED25	23.5053	3.29958	7.19847e-05	0.00099753	3.00107
JAML	5.96169	-6.57925	8.07612e-05	0.00111496	2.95274
IRF2BP2	26.0547	3.02836	8.596e-05	0.00118302	2.92701
SELENOK	21.466	3.48208	8.64157e-05	0.00118559	2.92607
TIMP2	7.78552	-6.99445	8.70329e-05	0.00119035	2.92433
AARS1	17.6898	3.66284	8.74759e-05	0.00119271	2.92347
PYCARD	8.37628	-6.05748	8.89682e-05	0.00120623	2.91857
BEX3	5.7724	-6.5528	8.90159e-05	0.00120623	2.91857
EMC3	16.9897	3.54908	9.12388e-05	0.00123171	2.90949
SLC3A2	42.9391	2.50353	9.14556e-05	0.00123171	2.90949
DIPK2A	16.2229	4.46208	9.17385e-05	0.00123176	2.90948
LBH	17.0471	3.92444	9.20306e-05	0.00123192	2.90942
PPBP	16.7608	-3.92727	9.25437e-05	0.00123504	2.90832
WDR81	8.04549	5.92815	9.51745e-05	0.00126631	2.89746
BSDC1	16.3883	4.02923	9.66727e-05	0.00128237	2.89199
HLA-DMA	9.44348	-4.74044	9.76392e-05	0.00128964	2.88953
DNAJB1	29.6105	3.2708	9.78063e-05	0.00128964	2.88953
CLK1	18.0773	4.07196	9.83319e-05	0.0012927	2.8885
GREM1	6.17038	-6.66015	0.000102558	0.00134424	2.87152
HLA-DRA	13.9189	-3.7481	0.00010587	0.00138354	2.85901
RAB3IL1	12.4909	5.54719	0.000107584	0.00140178	2.85332
LTC4S	9.0649	-4.70992	0.000108351	0.00140346	2.8528
TRMT112	69.0365	2.29615	0.000108192	0.00140346	2.8528
SPTB	11.6978	5.4719	0.000108928	0.00140436	2.85252
ACAP1	8.15577	-6.0743	0.000109058	0.00140436	2.85252
UPK3BL1	13.2024	-3.96899	0.000111628	0.00143326	2.84367
TPRG1L	22.4632	3.08512	0.000115171	0.00147446	2.83137
KLF3	13.5181	4.87144	0.000117304	0.00149741	2.82466
JAZF1	7.9124	5.90317	0.000119071	0.00151558	2.81942
ACHE	7.65233	5.8589	0.000123489	0.00156728	2.80485
PLP2	11.6019	-3.8358	0.000124467	0.00157516	2.80268
CDK2AP1	8.91852	-5.34503	0.000125005	0.00157743	2.80205
RCL1	13.7017	4.34896	0.000132739	0.00167023	2.77722
SQSTM1	62.4908	2.14698	0.000134907	0.00168787	2.77266
METTL9	41.4351	2.56674	0.000134552	0.00168787	2.77266
TRIAP1	21.7348	3.99259	0.000136507	0.00169861	2.76991
MCOLN1	24.3454	3.34529	0.000136536	0.00169861	2.76991
RRAGC	17.0567	4.156	0.000139308	0.00172336	2.76363
YOD1	7.65401	5.85542	0.000138917	0.00172336	2.76363
GPSM3	7.17304	-5.85276	0.000144841	0.00178678	2.74793
OTUD5	21.1855	2.91482	0.000145351	0.00178806	2.74762
H2BC12	51.1406	2.53995	0.000146812	0.00180101	2.74448
ATF4	57.5422	1.96249	0.000148155	0.00181243	2.74174
HLA-B	28.9768	-2.5903	0.000150165	0.00183193	2.73709
MAFF	16.2995	4.46365	0.000151507	0.0018432	2.73443
MLXIP	21.3845	3.65215	0.000153022	0.00185649	2.73131
RRAD	14.2106	5.03728	0.000159259	0.00192686	2.71515
SLC30A1	13.9912	4.92305	0.000159731	0.00192728	2.71506
KIF26A	7.59239	5.84334	0.000163062	0.00196209	2.70728
FAM104A	15.9389	3.44922	0.00016413	0.00196956	2.70563
SLC6A9	7.73596	5.87799	0.000166085	0.0019876	2.70167
RPL36AL	110.462	2.03739	0.000167734	0.0020019	2.69856
CD52	14.6265	-3.37312	0.000170784	0.00203279	2.69191
MICAL1	5.69036	-6.52541	0.000171942	0.00204105	2.69015
ITLN1	16.6715	5.96832	0.000179715	0.00212759	2.67211
H2AC17	9.12714	6.10791	0.000184107	0.00217374	2.66279
H1-5	10.8457	6.35753	0.000197069	0.00232056	2.63441
H2BC5	22.983	3.43988	0.000201444	0.00236576	2.62603
CTSL	19.9178	3.62954	0.000202011	0.0023661	2.62597
H2AC18	392.206	5.68462	0.00020315	0.00237314	2.62468
TBC1D10C	5.08191	-6.34674	0.000206464	0.0024	2.61979
MDM2	15.0524	5.13326	0.00020654	0.0024	2.61979
RSAD2	7.02515	5.73499	0.000209753	0.00243093	2.61423
SOX4	4.87719	-6.2827	0.00021307	0.00246289	2.60856
ZER1	14.9002	3.64926	0.000215289	0.00248202	2.60519
SMOX	12.7951	4.2512	0.000218388	0.00251117	2.60012
GABARAPL2	20.2685	3.19268	0.000224401	0.0025736	2.58946
PPP1R3B	12.561	5.60237	0.000228781	0.00261702	2.58219
UBALD1	19.5202	3.56298	0.000232742	0.00265543	2.57587
H1-10	59.7877	2.16974	0.000238892	0.00271855	2.56566
WWC3	11.8553	5.51752	0.000243683	0.00276592	2.55816
TNIP1	22.9971	2.69042	0.000254418	0.00288035	2.54055
VAMP5	17.7913	-3.22155	0.000256305	0.00289427	2.53846
AKR1B1	8.67629	-4.23883	0.000260845	0.00293052	2.53306
TMEM205	8.8602	-4.3129	0.000260756	0.00293052	2.53306
CPXM1	4.84774	-6.29338	0.000264036	0.00295881	2.52888
RHEX	4.84002	-6.27618	0.000267276	0.00297996	2.52579
PIM2	18.7891	3.25331	0.000266734	0.00297996	2.52579
LDHB	23.4376	-3.32833	0.000268247	0.00298323	2.52531
CD48	4.81086	-6.25843	0.0002694	0.00298851	2.52455
EP300	10.7161	5.36929	0.00027316	0.0030226	2.51962
SRXN1	12.5899	4.15921	0.00027543	0.00303574	2.51774
RPS4X	166.444	-2.7034	0.000275726	0.00303574	2.51774
GNB2	43.3359	2.20023	0.000280701	0.00308281	2.51105
HECTD4	8.07871	5.93194	0.000281602	0.00308501	2.51074
PINK1	17.8544	3.23927	0.000282564	0.00308787	2.51034
EGFL7	6.56405	-5.7492	0.000284023	0.00308849	2.51025
CEBPG	10.1312	5.28688	0.000283471	0.00308849	2.51025
CREB3L1	12.4987	4.85648	0.000290189	0.00314777	2.502
TCEAL9	5.27489	-6.43692	0.000291645	0.00315579	2.50089
MKNK2	15.7684	3.67087	0.000299074	0.00322824	2.49103
ZMAT2	14.3109	3.96126	0.000310987	0.00334862	2.47513
CA2	13.3758	4.25784	0.000320729	0.0034451	2.4628
ATG14	10.5968	5.35252	0.000325001	0.00348249	2.45811
STX5	16.5276	3.24615	0.000326578	0.0034909	2.45706
FABP5	6.24238	-5.66796	0.000333927	0.00356081	2.44845
DNAJC4	10.4847	-3.66667	0.000340129	0.00361818	2.44151
STING1	4.48891	-6.17708	0.000345901	0.00367072	2.43525
SLC16A1	12.3014	4.19129	0.000347651	0.00368042	2.4341
NPM1	54.0542	-1.95071	0.000355808	0.00375774	2.42507
ST13	35.717	2.50881	0.000357424	0.00376577	2.42415
GTPBP2	6.62043	5.64719	0.000358685	0.00377004	2.42365
RPL23	33.6978	-2.07435	0.000360722	0.00378242	2.42223
PSMF1	12.9645	3.73624	0.00036843	0.00385408	2.41408
ICAM3	4.48119	-6.15714	0.000369734	0.00385856	2.41358
YBX3	40.1802	2.19776	0.000376161	0.0039071	2.40815
LAT	22.1626	-3.1355	0.000375321	0.0039071	2.40815
LY6E	4.46746	-6.17715	0.000380403	0.00394187	2.4043
H3C10	11.8428	4.62445	0.000384544	0.00397543	2.40062
KLHDC8A	6.89174	5.70263	0.000387389	0.00399545	2.39843
PLD6	8.06548	5.92916	0.000394257	0.00405679	2.39182
RPL10A	163.419	-2.48105	0.000398479	0.00407202	2.39019
CCL5	6.80548	-5.76436	0.000397615	0.00407202	2.39019
CALCOCO2	13.8755	3.83932	0.000398511	0.00407202	2.39019
RAPGEF2	13.424	4.16829	0.000403254	0.00411095	2.38606
OAZ1	180.557	1.71032	0.000413855	0.00420928	2.37579
BRI3	40.0897	2.54701	0.000421908	0.0042813	2.36842
MAN1A1	14.6198	3.62116	0.000445067	0.00450592	2.34622
HSH2D	4.44403	-6.15023	0.000455519	0.00460116	2.33713
HDGF	46.7385	2.01532	0.000475246	0.00478943	2.31972
ODC1	42.7414	2.33459	0.000477242	0.00479857	2.31889
FDXR	23.9812	3.66437	0.0004798	0.0048133	2.31756
FLNA	6.71215	-5.8013	0.000488477	0.00488921	2.31076
PCBD1	5.92617	-5.59952	0.000490136	0.00489462	2.31028
PCP2	5.52252	-6.49064	0.00049124	0.00489462	2.31028
USP15	6.53819	5.62647	0.000500471	0.00497534	2.30318
PARVG	4.38542	-6.14302	0.000507868	0.0050375	2.29778
GOT1	14.4282	3.35067	0.000516599	0.00511259	2.29136
ATG4A	6.71327	5.6643	0.000521809	0.00515257	2.28798
LCP1	7.84802	-5.13333	0.000523645	0.00515914	2.28742
CCDC189	6.41504	-5.71735	0.00055127	0.00541918	2.26607
ESPN	6.39665	5.59517	0.000559014	0.00548307	2.26098
SAT1	11.6193	4.1968	0.000560951	0.00548984	2.26044
HCLS1	9.4148	-4.44908	0.000565968	0.00550342	2.25937
FAM214B	13.6646	3.20719	0.000564273	0.00550342	2.25937
C12orf57	10.3971	-3.21435	0.000566088	0.00550342	2.25937
ATP6V0E1	36.0941	2.29267	0.000572408	0.00555261	2.2555
APP	6.41992	-5.71967	0.000574497	0.00556062	2.25488
CEBPD	7.99416	-4.14408	0.000588924	0.00568777	2.24506
HK1	19.8228	3.42496	0.000605265	0.0058328	2.23412
RSRP1	11.2238	4.43717	0.000616724	0.00593025	2.22693
DBI	10.1367	-3.39191	0.000624601	0.0059929	2.22236
FCER1A	4.06374	-6.02025	0.000632407	0.00605461	2.21791
ITM2C	4.12208	-6.06212	0.000648897	0.00619901	2.20768
CD36	13.5316	4.3632	0.000655389	0.00624748	2.2043
SLC22A23	9.04047	5.1206	0.000665268	0.00632795	2.19874
STMP1	16.3164	2.79829	0.000678203	0.00643708	2.19131
CXCR4	5.66884	-5.50611	0.000689012	0.00652561	2.18538
MRNIP	22.8617	2.75981	0.000705536	0.00666777	2.17602
C9orf16	23.8276	-2.68462	0.000709145	0.00668752	2.17473
CDIPT	24.3049	2.51669	0.000711546	0.00669583	2.1742
RCN1	5.75833	-5.57264	0.000723277	0.00679171	2.16802
MTG1	8.25624	-3.84341	0.000730998	0.00684961	2.16433
CMTM3	3.97596	-5.99144	0.000748646	0.00700008	2.1549
YJEFN3	8.88366	-4.14778	0.000756002	0.00705389	2.15157
RACK1	145.886	-2.01576	0.000757642	0.00705424	2.15155
BLOC1S1	47.3304	2.01119	0.000759628	0.00705781	2.15133
MOSPD1	8.30322	4.9959	0.00076697	0.00711102	2.14807
CLIC1	25.8728	-2.29006	0.000777519	0.0071786	2.14396
COMMD7	6.92282	-4.97106	0.000777492	0.0071786	2.14396
RPL18A	562.414	-1.3858	0.000783069	0.00721472	2.14178
ELOB	96.3797	1.7961	0.000787833	0.00724346	2.14005
HBE1	7.8416	5.89977	0.000790124	0.00724939	2.1397
PER1	12.5259	4.70198	0.000793356	0.00726391	2.13883
RPL10	338.945	-1.55377	0.000810098	0.00740181	2.13066
SDE2	8.02452	4.94725	0.000820505	0.00746791	2.1268
H2BC4	12.0429	4.81523	0.000820724	0.00746791	2.1268
DMTN	22.1462	3.25977	0.000856301	0.00777557	2.10927
SULT1A3	4.95096	-6.3378	0.000864091	0.00782378	2.10658
ASGR2	4.99386	-6.34149	0.000865163	0.00782378	2.10658
YARS1	24.0847	2.27652	0.000874572	0.00788558	2.10317
INPP5K	10.7998	3.99925	0.000875579	0.00788558	2.10317
ACTN1	4.42456	-6.17125	0.000907332	0.00815488	2.08858
TGFB1	13.5702	-2.89961	0.000935679	0.00839253	2.07611
H1-3	6.96828	5.71812	0.000943132	0.00844218	2.07355
CORO1A	4.13034	-6.01588	0.000949093	0.00847831	2.07169
GDE1	14.5014	3.09109	0.000955329	0.00851674	2.06973
MGST3	19.4397	3.18679	0.000957544	0.00851924	2.0696
RPS18	402.488	-1.4719	0.000966117	0.00857818	2.0666
GAMT	5.2232	-5.41015	0.000980572	0.00868902	2.06103
TAGLN2	32.4724	-2.56001	0.000987167	0.00872988	2.05899
LSM7	28.6358	-2.06932	0.00101325	0.0089426	2.04854
VEGFA	20.4348	3.32176	0.00101546	0.00894419	2.04846
PRDX5	51.6575	1.79111	0.00103232	0.00905837	2.04295
KHNYN	9.6413	4.36817	0.00103254	0.00905837	2.04295
ABRACL	6.63831	-4.89743	0.0010447	0.00914685	2.03873
UBB	11.2285	4.15977	0.00105222	0.00919442	2.03648
H4C4	6.76811	5.67556	0.00107334	0.0093574	2.02884
NIBAN2	5.42866	-5.48917	0.00107512	0.0093574	2.02884
CCDC9	12.9738	3.36657	0.00108386	0.00941481	2.02619
VAV1	3.89392	-5.95298	0.00108629	0.00941734	2.02607
RMND5A	10.9269	3.85125	0.0010957	0.00948026	2.02318
DAPK1	10.9804	3.54701	0.00111903	0.00964422	2.01573
MMD	7.53281	4.85633	0.00111863	0.00964422	2.01573
RPL3	271.415	-1.80069	0.00112489	0.00967582	2.01431
LRRC45	5.52218	-5.50369	0.00112711	0.00967601	2.0143
CD53	5.15589	-5.35512	0.00117734	0.0100484	1.9979
UAP1L1	3.74753	-5.91461	0.00117672	0.0100484	1.9979
RASGRP2	3.74753	-5.91461	0.00117672	0.0100484	1.9979
PLEKHO1	3.66774	-5.86821	0.00119441	0.0101744	1.99249
WIPI2	20.0651	2.46221	0.00120391	0.0102356	1.98989
NDUFA2	47.6794	1.91555	0.0012132	0.0102605	1.98883
PTGES3	44.726	1.95109	0.00121085	0.0102605	1.98883
TMEM160	19.4335	-2.67771	0.00121383	0.0102605	1.98883
S1PR4	5.06812	-5.33141	0.00121921	0.0102862	1.98774
CCRL2	7.41157	4.83114	0.00122695	0.0103317	1.98583
CAT	45.7522	1.94594	0.00124869	0.0104947	1.97903
UBE2M	33.6637	2.10197	0.00125416	0.0105206	1.97796
UROD	15.8931	2.75633	0.00129207	0.0108033	1.96644
ARHGEF12	9.22605	4.40478	0.00129277	0.0108033	1.96644
RPL7	186.652	-1.51198	0.00131016	0.010928	1.96146
UBR2	9.82384	4.39711	0.00132723	0.0110149	1.95802
RPL6	247.712	-1.65646	0.00132809	0.0110149	1.95802
MSN	6.33781	-4.83794	0.00132505	0.0110149	1.95802
USP12	11.294	3.51849	0.00133213	0.0110268	1.95755
ARHGEF1	5.97769	-4.72037	0.00133454	0.0110268	1.95755
F13A1	4.89228	-5.31668	0.00134026	0.0110533	1.95651
DCAF8	17.0506	2.77014	0.00135491	0.0111533	1.95259
ILRUN	14.556	2.81148	0.00136015	0.0111756	1.95173
ISG20	9.41547	4.16828	0.00138134	0.0113285	1.94583
MDK	6.05406	-5.64959	0.00143159	0.0117189	1.93111
MFHAS1	8.77267	4.23113	0.00145706	0.0119052	1.92426
RGS19	3.65203	-5.85929	0.00147716	0.0120471	1.91912
HMGN1	22.0677	-2.43795	0.00149004	0.0121297	1.91615
RIPOR3	18.6471	2.96296	0.00150095	0.0121959	1.91379
H4C3	16.8193	4.17489	0.00151329	0.0122736	1.91103
GYPB	4.98821	5.23949	0.00151837	0.0122921	1.91037
RPS20	38.0105	-2.04648	0.00155008	0.0125258	1.9022
CARD9	3.68892	-5.9052	0.00156045	0.0125865	1.9001
RNF11	13.3781	3.01975	0.00160329	0.0129084	1.88913
OR2W3	10.9312	4.27158	0.00160912	0.0129316	1.88835
HSP90AB1	109.656	1.76888	0.00162513	0.0130365	1.88484
ATP5MC2	23.1542	-2.43578	0.00164567	0.0131774	1.88017
GOLGA7	12.3897	3.59025	0.00166972	0.013331	1.87514
RPL13	642.877	-1.34109	0.00167092	0.013331	1.87514
RPL5	114.892	-1.60087	0.00168881	0.0134494	1.8713
HMGN3	6.75437	-4.38118	0.00170131	0.0135245	1.86888
SNCA	8.54849	4.18821	0.00170655	0.0135417	1.86833
RUNDC3A	5.0529	5.25517	0.00172004	0.0136242	1.86569
P2RX1	4.4652	-6.17429	0.00172876	0.0136645	1.86441
SELENOW	8.35069	-3.31921	0.00173133	0.0136645	1.86441
H3C2	6.02547	5.50758	0.0017417	0.0137217	1.86259
CLU	5.6403	-4.62048	0.00175861	0.0138302	1.85917
ATP6V1F	26.2175	-2.03595	0.00177304	0.0138694	1.85794
REEP4	21.7666	2.56643	0.00177149	0.0138694	1.85794
NDUFV1	13.7881	-2.71678	0.00177252	0.0138694	1.85794
EVI2B	3.4473	-5.76772	0.001785	0.0139382	1.85579
APOL3	5.696	5.42696	0.00179706	0.0140075	1.85364
CHIC2	13.4753	3.12107	0.00193806	0.0150004	1.8239
INSIG1	16.7665	2.56604	0.0019376	0.0150004	1.8239
FIBP	8.5189	-3.38011	0.00193064	0.0150004	1.8239
PPM1A	10.6858	3.50608	0.00193161	0.0150004	1.8239
TIMM23	18.6716	2.3802	0.00197714	0.015276	1.81599
FBXO30	6.93239	4.73072	0.00198176	0.0152849	1.81574
RAB3B	5.16288	-5.35216	0.00199909	0.0153916	1.81272
CFL1	64.6353	-2.49013	0.00201109	0.0154569	1.81088
TESC	53.895	1.70801	0.00201787	0.0154821	1.81017
NUCB1	42.7681	1.77747	0.0020386	0.0156139	1.80649
RAC2	21.792	-3.00536	0.00208404	0.0159342	1.79767
CBX7	7.31609	4.80993	0.00209202	0.0159675	1.79676
WARS1	16.7059	2.43943	0.00209986	0.0159997	1.79589
PPIF	8.06662	-3.88357	0.0021037	0.0160012	1.79585
EVL	3.35153	-5.75069	0.00211813	0.0160832	1.79363
CD63	8.66057	-3.48231	0.00212189	0.016084	1.79361
TFDP1	19.6832	2.65698	0.00212596	0.0160872	1.79352
IFIT1B	5.06236	5.25607	0.00214748	0.0161943	1.79064
LITAF	4.54718	-5.17378	0.00214464	0.0161943	1.79064
ACP5	6.74586	4.64881	0.00216743	0.0163169	1.78736
RB1CC1	8.87557	4.35794	0.00226355	0.0170114	1.76926
EPOR	9.75991	3.76608	0.00228967	0.0171784	1.76502
ZFYVE21	10.6413	3.67817	0.0023001	0.0172273	1.76378
INAFM1	33.876	2.42078	0.00233516	0.0174601	1.75795
FAM83A	7.669	4.84427	0.00234932	0.0175363	1.75606
CASP4	3.29319	-5.69717	0.0024115	0.01797	1.74545
DNAJA4	4.76267	5.1788	0.00241747	0.017984	1.74511
TUBB4B	62.2621	1.60385	0.00243506	0.0180843	1.7427
RCN3	5.39848	-5.46903	0.00247082	0.018319	1.7371
RFFL	4.72204	5.15702	0.00247589	0.0183258	1.73694
CHMP2A	23.7922	2.31941	0.00248626	0.0183409	1.73658
PIM3	16.5444	2.59027	0.00248383	0.0183409	1.73658
E2F2	7.91963	4.07667	0.00250267	0.018406	1.73504
AHCY	7.60483	-3.41416	0.00250345	0.018406	1.73504
MBNL2	6.57784	4.65357	0.00256912	0.0188574	1.72452
CRAMP1	5.36553	5.34206	0.00258391	0.0189343	1.72275
CLK3	10.4971	3.48686	0.00259535	0.0189866	1.72155
TRABD	7.3007	-3.29165	0.0026002	0.0189905	1.72146
ASF1A	6.75702	4.61928	0.00262051	0.0191072	1.7188
CAPN2	3.40413	-5.80659	0.00265696	0.0193409	1.71352
RAP1GAP	4.93369	5.23154	0.00267591	0.0194467	1.71115
UBL5	34.906	2.05026	0.00268964	0.0195143	1.70965
TNFRSF1A	5.20553	-4.46891	0.00272898	0.0197672	1.70406
LSM10	17.8469	2.98405	0.00279681	0.0202252	1.69411
DNAJA1	29.1126	2.1374	0.00286441	0.0206801	1.68445
MAN2B1	6.35955	-3.78684	0.00288288	0.0207794	1.68237
H2AC13	9.11873	4.40893	0.00289694	0.0208466	1.68096
HLA-E	9.48694	-2.7807	0.00290298	0.020856	1.68077
CSK	6.13622	-3.69484	0.00293314	0.0210384	1.67699
CTNNAL1	9.45641	3.71776	0.00295057	0.021129	1.67512
H2AC7	5.27098	5.31439	0.00297202	0.021248	1.67268
SUPT4H1	14.8319	2.78613	0.00298865	0.0213323	1.67096
CDH1	6.29575	4.5895	0.0030212	0.0215297	1.66696
RPIA	11.9948	2.99609	0.00304142	0.0216039	1.66547
EEF1B2	79.326	-1.70009	0.00303692	0.0216039	1.66547
CDKN1B	8.82016	3.51713	0.00307313	0.0217939	1.66166
GCLM	7.85522	4.17233	0.00308536	0.0218334	1.66088
VAMP2	9.06332	3.55681	0.0030886	0.0218334	1.66088
FGFR1OP2	8.93153	3.71703	0.00310983	0.0219131	1.6593
SERPINF2	8.18376	4.90387	0.00310812	0.0219131	1.6593
CLC	21.6017	-2.86885	0.00313137	0.0220296	1.65699
PTK2B	17.012	2.95206	0.00313834	0.0220435	1.65672
UBE2D3	23.5277	2.14779	0.00317025	0.0222157	1.65334
CIRBP	29.9382	1.91568	0.00317295	0.0222157	1.65334
SNX3	25.2925	1.94391	0.00318397	0.0222575	1.65252
HLA-DRB1	5.96265	-4.16788	0.00319041	0.0222672	1.65234
PSAP	87.6117	1.74597	0.00320709	0.0223482	1.65076
CSRP1	4.23295	-5.10995	0.0032518	0.0225633	1.6466
HTRA3	3.18369	-5.70523	0.00325325	0.0225633	1.6466
ARF3	4.10029	-5.0529	0.00325333	0.0225633	1.6466
CNPY3	5.33856	-4.60991	0.00327487	0.0226769	1.64442
CD74	5.89783	-4.06914	0.00330583	0.0228554	1.64101
PCBP2	67.3005	1.54847	0.00332649	0.0229622	1.63899
IGF2BP2	13.0311	2.92226	0.00339721	0.0234136	1.63053
UBA7	4.44341	-5.17391	0.00342758	0.023586	1.62735
CALCOCO1	10.2269	3.36031	0.00346383	0.0237983	1.62345
HSPE1	4.29941	5.02287	0.00349065	0.0239101	1.62142
ALAD	11.8711	3.16051	0.00349096	0.0239101	1.62142
HDHD5	2.9927	-5.57567	0.0034973	0.0239163	1.62131
H4C15	5.18334	-4.38636	0.00356448	0.0243379	1.61372
CCM2	8.23254	-3.84483	0.00357589	0.0243781	1.613
SERINC1	15.2543	2.59334	0.00363984	0.0247374	1.60665
RPL39	555.786	-1.21427	0.00363841	0.0247374	1.60665
ELL2	5.94558	4.50666	0.00365375	0.0247937	1.60566
ADIPOR2	9.92419	3.01032	0.00372663	0.0252494	1.59775
PPP1R14B	15.7006	-2.56314	0.00375163	0.0253797	1.59551
ASNS	6.54632	4.65829	0.00376844	0.0254543	1.59424
PPP1R18	3.02986	-5.5862	0.00382669	0.0258006	1.58837
PIP4P1	12.2498	3.03084	0.00383142	0.0258006	1.58837
TUFT1	6.20905	4.56777	0.00384103	0.0258258	1.58795
XPC	13.7716	3.29338	0.00384734	0.0258288	1.5879
NUP153	9.65191	3.26907	0.00387844	0.0259979	1.58506
CEBPA	4.24695	-5.04881	0.00390524	0.0261378	1.58273
TRIM10	4.32481	5.04002	0.00391936	0.0261925	1.58182
MFGE8	3.09591	-5.66827	0.00395089	0.0263632	1.579
AQP3	7.21898	3.93528	0.00398056	0.026521	1.57641
SF3B1	20.0177	2.64676	0.00402052	0.0266662	1.57404
HLA-DPA1	5.34682	-4.57258	0.00401968	0.0266662	1.57404
ADRM1	28.1741	1.90327	0.00400849	0.0266662	1.57404
DDI2	5.81589	4.47441	0.00403684	0.0266941	1.57359
ZFAND6	14.2046	2.61144	0.00403461	0.0266941	1.57359
MFSD10	5.33684	-3.88354	0.00406285	0.0268258	1.57145
CHST2	8.13526	4.24858	0.00407518	0.0268669	1.57078
HPGD	3.10192	-5.61427	0.00409435	0.0269369	1.56965
TAZ	6.37011	-3.76375	0.00409804	0.0269369	1.56965
RRP12	6.39498	4.61169	0.00410754	0.0269592	1.56929
IP6K1	12.5987	2.62452	0.00413579	0.0271042	1.56696
WASHC2A	11.054	3.39357	0.00415747	0.0272058	1.56534
GP9	6.03472	-4.19033	0.00419118	0.0273451	1.56312
HDC	2.92637	-5.53501	0.00418889	0.0273451	1.56312
VAT1	5.73448	-3.59849	0.00421144	0.0274367	1.56167
RNF19A	5.82434	4.4746	0.00424428	0.027569	1.55958
MIEN1	11.8498	2.97688	0.00424224	0.027569	1.55958
MACO1	6.05566	4.53141	0.00425319	0.0275862	1.55931
STX2	8.62236	3.66692	0.00426705	0.0276276	1.55866
MFNG	5.58162	-3.99194	0.00427212	0.0276276	1.55866
MAFK	8.62546	3.47621	0.00431628	0.0278723	1.55483
IRF1	7.50038	3.92225	0.00434169	0.0279136	1.55418
MAFG	13.8832	2.52132	0.0043382	0.0279136	1.55418
FECH	5.86167	4.43833	0.00433423	0.0279136	1.55418
OGA	16.6372	2.55887	0.00439037	0.0281854	1.54998
RNASE6	4.5023	-5.15149	0.00444959	0.028524	1.54479
RDH11	12.5154	2.61335	0.00446442	0.0285775	1.54398
SEPHS2	17.263	2.52522	0.00451834	0.0288806	1.53939
NPIPB4	17.138	3.50145	0.00458763	0.0292811	1.53341
EMILIN1	2.84631	-5.52699	0.00466881	0.0297561	1.52642
HEXIM1	17.5736	2.42131	0.00469105	0.0298546	1.52499
TBC1D22B	7.37068	3.89518	0.00470955	0.0299291	1.52391
FURIN	10.7111	3.39071	0.00477894	0.0303263	1.51818
UQCR11	23.9255	1.95632	0.00485584	0.0307699	1.51187
SRM	9.68606	-2.89705	0.00494423	0.0311623	1.50637
TSC22D4	19.5902	2.00299	0.00494606	0.0311623	1.50637
PYGL	2.87575	-5.50567	0.00494511	0.0311623	1.50637
DDX3X	17.9041	2.243	0.00494323	0.0311623	1.50637
RPS3A	328.406	-1.28974	0.00495793	0.0311924	1.50595
ID3	3.91134	-6.00325	0.00499857	0.0313702	1.50348
CDR2	8.43304	3.63401	0.00500042	0.0313702	1.50348
QSOX1	2.77998	-5.48537	0.0050094	0.0313818	1.50332
INSL3	2.8892	-5.5249	0.0051188	0.0320216	1.49456
E2F4	17.2791	2.1089	0.00514303	0.0321275	1.49312
S100A8	14.1164	-3.20283	0.00520626	0.0324764	1.48843
TMEM123	4.95655	-3.76975	0.00521403	0.0324789	1.4884
RPL12	383.116	-1.39112	0.00523058	0.032536	1.48764
ACAP3	9.31622	-3.43455	0.00526136	0.0326813	1.4857
LGALS3	62.108	2.57632	0.00530809	0.0329251	1.48247
TMEM115	10.4438	2.77097	0.0053164	0.0329303	1.4824
GPX3	11.2465	4.11455	0.00540515	0.0333314	1.47715
ZYX	2.97897	-5.603	0.00540473	0.0333314	1.47715
H3-3B	42.5635	1.83803	0.00539441	0.0333314	1.47715
HMGN5	5.14756	-4.53654	0.00541144	0.0333314	1.47715
NCF1	2.80915	-5.51528	0.00547333	0.0336656	1.47281
ATP6V1C1	9.84283	3.39025	0.00549827	0.0337718	1.47145
FCHO2	5.89988	4.49268	0.00558345	0.0342472	1.46537
H2BC17	4.05932	4.93806	0.00568955	0.0348328	1.45801
MIER2	5.61528	-3.56295	0.00569473	0.0348328	1.45801
SLC26A6	2.83059	-5.51443	0.00572941	0.0348995	1.45718
PARP6	2.83059	-5.51443	0.00572941	0.0348995	1.45718
CD300LF	2.83059	-5.51443	0.00572941	0.0348995	1.45718
S100A10	56.5823	1.72899	0.00573995	0.0349154	1.45698
CAVIN1	4.94317	-4.36562	0.00576953	0.0349986	1.45595
MAGED1	3.07447	-5.66279	0.00576774	0.0349986	1.45595
KCNAB2	3.20569	-5.62503	0.00589458	0.035708	1.44723
ZNHIT2	10.5152	3.02618	0.00597213	0.0361281	1.44215
CPT1B	8.58855	-3.46364	0.00600566	0.0362811	1.44032
TMA7	105.26	1.48985	0.00602268	0.0363341	1.43969
TBC1D15	5.75059	4.36929	0.00606472	0.0365377	1.43726
NPIPB3	87.474	2.53814	0.0061211	0.036827	1.43383
DPM2	31.5199	1.81578	0.00616243	0.037025	1.4315
PCGF5	5.64149	4.42614	0.00620078	0.0372047	1.4294
CTNS	9.72686	2.97743	0.00622961	0.0373268	1.42798
H3-3A	51.7902	1.64711	0.00625882	0.0373674	1.42751
LRRC8A	8.48692	3.23677	0.00626183	0.0373674	1.42751
APOBR	2.74282	-5.47344	0.00624923	0.0373674	1.42751
BUD31	15.8812	2.32668	0.00644746	0.038423	1.41541
ITM2B	27.5753	1.92387	0.00649953	0.038681	1.4125
NFKBIB	7.14034	4.04236	0.00660708	0.039268	1.40596
RPL37A	38.9799	-1.70573	0.00665011	0.0394705	1.40373
CKS2	26.6293	1.79713	0.00670932	0.0397683	1.40046
PIK3IP1	5.34855	4.34735	0.00693895	0.0410741	1.38643
TPP1	27.9922	1.81326	0.0069833	0.0412811	1.38425
ABHD4	10.1928	2.73024	0.00701283	0.0414002	1.383
FAM156A	5.40388	-4.57968	0.0071172	0.04196	1.37716
JAK3	2.7351	-5.44132	0.00726735	0.042788	1.36868
DNASE2	14.6621	2.60964	0.0073112	0.0429887	1.36665
PNRC2	16.5986	2.25604	0.00735727	0.0431444	1.36508
TSEN54	2.85204	-5.51389	0.00735112	0.0431444	1.36508
MLF2	28.1557	1.81358	0.0074339	0.0435358	1.36115
ZNRD2	17.9914	2.34438	0.00747675	0.0437285	1.35923
D2HGDH	3.0802	-5.65196	0.00751655	0.0437495	1.35903
GSN	5.88687	-3.21853	0.0075021	0.0437495	1.35903
DEPP1	6.35848	3.74361	0.00755767	0.0437495	1.35903
IRS2	8.3224	3.03227	0.0075303	0.0437495	1.35903
SLC25A29	2.67649	-5.43011	0.00756527	0.0437495	1.35903
RILP	8.31147	3.12078	0.00755058	0.0437495	1.35903
FAAP100	4.64904	-4.34731	0.00756774	0.0437495	1.35903
GET3	21.0822	2.03205	0.00756974	0.0437495	1.35903
ITGB2	3.45468	-4.76963	0.00755003	0.0437495	1.35903
TSPAN5	8.75002	3.20222	0.00758153	0.0437602	1.35892
CDK11A	14.9405	2.666	0.00763247	0.0439427	1.35711
DCUN1D1	6.43163	3.75611	0.00763947	0.0439427	1.35711
BAX	61.7538	1.74788	0.00764308	0.0439427	1.35711
BAG1	8.50083	3.44233	0.00765951	0.0439798	1.35675
CAVIN2	2.53809	-5.35449	0.00769951	0.0441519	1.35505
FBXO34	6.73165	3.75092	0.00771243	0.0441685	1.35489
TBC1D20	8.92857	3.14263	0.00773089	0.0442167	1.35441
VDAC1	8.82898	-2.7168	0.00775451	0.0442369	1.35422
METTL7B	2.55954	-5.35277	0.0077508	0.0442369	1.35422
OGDH	9.486	2.93692	0.0078575	0.0447215	1.34948
FAU	209.361	1.35852	0.00785977	0.0447215	1.34948
AP1S1	5.08088	-3.40585	0.00793708	0.0451031	1.34579
STAT5A	3.41752	-4.76137	0.00794991	0.0451178	1.34565
MYH9	10.3906	-2.60398	0.00798516	0.0452595	1.34429
TTYH3	2.56726	-5.38756	0.00806887	0.0456752	1.34032
TDP2	8.97495	3.15043	0.00812954	0.0459596	1.33762
C17orf98	2.93982	-5.55456	0.00814852	0.0460078	1.33717
DNAJB9	8.49509	3.063	0.00822544	0.0463233	1.3342
GFI1B	17.6324	2.19296	0.00822169	0.0463233	1.3342
PTPN18	2.61815	-5.36373	0.00825826	0.0463895	1.33358
CD37	2.61815	-5.36373	0.00825826	0.0463895	1.33358
RHD	3.56354	4.75889	0.00828673	0.0464901	1.33264
ITGA5	4.37873	-4.34066	0.00829874	0.0464983	1.33256
RPS15	518.75	-1.04676	0.00838443	0.0469187	1.32865
ENO1	79.5837	-1.94188	0.00844378	0.0471908	1.32614
HJURP	8.88354	2.83713	0.00850296	0.047386	1.32435
NISCH	6.92678	-2.9637	0.00851519	0.047386	1.32435
ANXA6	3.19941	-5.7048	0.00852173	0.047386	1.32435
NGRN	8.99347	3.44822	0.00849951	0.047386	1.32435
EIF3J	12.1083	2.39527	0.00858618	0.0476242	1.32217
ANKLE1	5.02048	4.20194	0.0085862	0.0476242	1.32217
AKR1A1	4.20243	-4.18931	0.00862154	0.0477601	1.32094
PI4K2A	8.064	2.98128	0.00865155	0.0478659	1.31997
CRIP1	2.63386	-5.37749	0.00867324	0.0478659	1.31997
HERC1	5.46202	4.37882	0.00867026	0.0478659	1.31997
IMPDH2	18.3284	-1.77554	0.00874681	0.0482115	1.31685
TIMP1	11.0232	-2.88757	0.00877322	0.0482966	1.31608
RETN	4.31267	-4.27211	0.00881794	0.0484822	1.31442
FZR1	9.19683	2.96798	0.00886347	0.0486717	1.31272
OST4	52.2153	1.47404	0.00887715	0.0486861	1.31259
RP11-326C3.17	3.37462	-4.76562	0.00908416	0.0495745	1.30474
EEF1G	196.465	-1.50153	0.00907909	0.0495745	1.30474
SPATA20	2.50093	-5.3418	0.00906363	0.0495745	1.30474
PPP1R27	2.50093	-5.3418	0.00906363	0.0495745	1.30474
CSDE1	33.1634	1.75927	0.00917673	0.0500127	1.30092
G6PC3	3.27113	-4.72035	0.00918716	0.0500127	1.30092
C6orf62	25.3653	1.87017	0.00926097	0.0503523	1.29798
RHOC	6.81182	-2.95326	0.00933422	0.0506359	1.29554
CD68	4.37128	-4.28033	0.00933614	0.0506359	1.29554
CDK5	3.30057	-4.69643	0.00942179	0.0510376	1.29211
CLP1	3.56422	4.7506	0.00945073	0.0511315	1.29131
SCHIP1	2.44259	-5.26983	0.0095408	0.0514269	1.28881
MARCKS	2.45031	-5.30826	0.00955205	0.0514269	1.28881
GIT1	2.44259	-5.26983	0.0095408	0.0514269	1.28881
LIMD2	2.44259	-5.26983	0.0095408	0.0514269	1.28881
RPL17	136.365	-1.28567	0.00958855	0.0515604	1.28768
XPOT	11.8791	2.46697	0.0096049	0.0515853	1.28747
SEL1L	8.58239	3.17312	0.00967743	0.0519116	1.28474
ACAA1	3.65169	-4.84039	0.00979262	0.0524502	1.28025
PCED1A	3.00841	-5.58724	0.00980166	0.0524502	1.28025
H2AC8	5.23816	4.31631	0.0100416	0.0536687	1.27028
CSF3R	2.52238	-5.3405	0.0101855	0.0543064	1.26515
KLHL22	2.52238	-5.3405	0.0101855	0.0543064	1.26515
ABCC9	2.49321	-5.30576	0.0103159	0.0549348	1.26015
DOHH	7.18209	3.28697	0.0104682	0.0556788	1.25431
TNFAIP8L2	2.5012	-5.28201	0.0104987	0.0557738	1.25357
EIF6	12.4168	-2.27082	0.0105324	0.0558854	1.2527
ABCB10	10.6284	2.67032	0.0105601	0.0559516	1.25219
EIF4EBP3	18.2347	3.06634	0.0105703	0.0559516	1.25219
GLUL	20.119	1.79076	0.0106007	0.0559779	1.25198
PTP4A3	2.85976	-5.53828	0.0105939	0.0559779	1.25198
DIPK1B	2.40543	-5.25768	0.0106148	0.055985	1.25193
FPGS	6.81721	-2.73965	0.0106398	0.05605	1.25142
IDUA	2.4346	-5.29411	0.0108002	0.0565003	1.24795
H2AC14	9.21716	3.55571	0.0108023	0.0565003	1.24795
SLC12A9	2.4346	-5.29411	0.0108002	0.0565003	1.24795
SGSM2	2.4346	-5.29411	0.0108002	0.0565003	1.24795
MYO15B	2.4346	-5.29411	0.0108002	0.0565003	1.24795
CCDC22	2.4346	-5.29411	0.0108002	0.0565003	1.24795
STAM	5.89015	3.6225	0.0109189	0.0570426	1.2438
TMEM14B	15.7153	1.96438	0.011017	0.0574867	1.24043
TAB3	4.71191	4.16009	0.0111886	0.0583132	1.23423
BAZ1A	6.29564	-2.81661	0.0112492	0.0584216	1.23343
METTL26	7.811	-2.58468	0.0112473	0.0584216	1.23343
AKT1S1	16.0634	1.93903	0.0112287	0.0584216	1.23343
SVBP	9.76675	2.75359	0.0112662	0.058441	1.23328
GRB10	6.29069	3.85689	0.0112988	0.0584722	1.23305
RPL13A	108.023	-1.09717	0.0112986	0.0584722	1.23305
TNFSF12-TNFSF13	3.23424	-4.65779	0.0113279	0.0585543	1.23244
SPDL1	3.03559	-5.58266	0.0113781	0.0587445	1.23103
NEK6	2.35481	-5.22142	0.0113943	0.0587593	1.23092
H2BC14	3.90254	4.88095	0.0114338	0.0588941	1.22993
ZNF777	7.75959	3.00699	0.011453	0.0589242	1.22971
TUBA1A	6.89702	-3.66122	0.011497	0.0590816	1.22855
FMNL1	2.31765	-5.2085	0.0115907	0.0594933	1.22553
RHOG	13.852	-2.06927	0.0116226	0.0595878	1.22484
CDKN2D	12.9755	2.16865	0.0117042	0.0599366	1.22231
RHBDD2	11.282	2.56688	0.0117209	0.0599522	1.2222
WASHC2C	8.94899	2.7626	0.0118363	0.060472	1.21845
SEPTIN11	2.3917	-5.29475	0.011867	0.0605586	1.21782
CCDC88B	9.91591	-2.34651	0.0119318	0.0608188	1.21596
H2AC20	8.09943	3.28415	0.0120058	0.0610551	1.21428
FSCN1	4.0503	-4.16589	0.0119966	0.0610551	1.21428
NPM3	6.40612	-2.81109	0.0120297	0.0611057	1.21392
SEC11A	7.08122	-2.61832	0.0121137	0.0614618	1.21139
HPGDS	2.37626	-5.22001	0.0121445	0.0615473	1.21079
CDV3	17.1585	2.00042	0.0122037	0.0615794	1.21056
CCDC28A	9.12272	2.54651	0.0122208	0.0615794	1.21056
IARS1	12.5334	2.24914	0.0122179	0.0615794	1.21056
TSPAN32	3.13847	-4.64201	0.0122052	0.0615794	1.21056
DAD1	48.1135	1.31987	0.012175	0.0615794	1.21056
ZNF692	7.70954	-3.16757	0.0123549	0.0621842	1.20632
PFDN2	35.6463	1.5806	0.0125906	0.0631942	1.19932
MFSD2B	3.21306	4.60392	0.0125994	0.0631942	1.19932
RPS17	465.411	-1.16793	0.012613	0.0631942	1.19932
SULT1A1	2.79343	-5.49862	0.0125753	0.0631942	1.19932
MRPL55	10.4839	2.63671	0.0126992	0.0634112	1.19783
RPS3	109.324	-1.72952	0.0127139	0.0634112	1.19783
ETHE1	4.58228	-3.58874	0.0126751	0.0634112	1.19783
RELB	7.92044	3.0415	0.0127062	0.0634112	1.19783
KLF13	7.02941	3.15316	0.0128932	0.0642008	1.19246
RMC1	4.87276	4.20876	0.0129014	0.0642008	1.19246
PGGHG	4.11203	-4.05922	0.0129664	0.0644517	1.19077
SAMHD1	2.28848	-5.16877	0.0130594	0.0646948	1.18913
GID8	8.48496	2.75444	0.013032	0.0646948	1.18913
TSPO	21.2667	-1.61407	0.0130506	0.0646948	1.18913
ECHS1	9.81234	-2.20847	0.0130825	0.0647364	1.18885
NMRAL1	3.80643	-4.03652	0.0131333	0.064915	1.18766
RPL22	31.3652	-1.5447	0.0132002	0.0651722	1.18594
CRTAP	2.22987	-5.15781	0.0132978	0.0654839	1.18387
HNRNPK	42.6969	1.37901	0.0133079	0.0654839	1.18387
PLCB2	2.22987	-5.15781	0.0132978	0.0654839	1.18387
HECTD1	9.28045	2.90375	0.0133385	0.0655613	1.18335
MACROH2A1	9.80135	-2.5067	0.013441	0.065918	1.181
SRRM2	18.0761	2.42574	0.0134351	0.065918	1.181
PFN1	161.728	-1.09011	0.0134604	0.0659394	1.18085
NAPB	3.37391	4.67056	0.0135302	0.0661473	1.17949
FOXO4	4.38783	4.05852	0.0135329	0.0661473	1.17949
LRIF1	4.51075	4.09452	0.0136067	0.0663608	1.17809
DGCR6L	6.12918	-2.86458	0.0135938	0.0663608	1.17809
TFE3	7.84004	3.23493	0.0137585	0.0670269	1.17375
RPS2	445.087	-1.49421	0.0138172	0.0672388	1.17238
PCK2	5.72623	3.5878	0.0138576	0.0673607	1.17159
PSMA7	58.2691	1.31236	0.0138865	0.0674266	1.17117
RILPL2	3.78525	-3.98766	0.0139998	0.0679021	1.16812
CAV1	3.54451	-5.86188	0.0141042	0.068333	1.16537
PLIN3	5.12542	-3.08837	0.0141696	0.0685746	1.16384
DCP1B	4.73122	4.16528	0.0142107	0.0686983	1.16305
NCF4	2.59697	-5.31631	0.0144698	0.0698739	1.15569
RAB7A	23.9611	1.86163	0.0145012	0.0699219	1.15539
TMEM63B	7.08933	2.95997	0.0145274	0.0699219	1.15539
MMP17	2.61788	-5.41294	0.0145189	0.0699219	1.15539
LONP1	18.5155	1.93246	0.0145466	0.0699381	1.15529
ADAP1	3.01478	-4.5964	0.0145723	0.0699854	1.15499
ALOX5AP	2.93374	-4.53123	0.0146204	0.0701397	1.15404
MVD	10.5068	-2.20175	0.0146525	0.0701408	1.15403
EZH1	5.90607	3.6252	0.0146395	0.0701408	1.15403
RPL36	279.46	-1.1991	0.0147946	0.0707441	1.15031
BMP2K	6.66876	3.05967	0.0148142	0.070761	1.15021
SAPCD1	3.62833	-5.86256	0.0148836	0.0710154	1.14865
HEBP1	12.6764	2.04194	0.0149239	0.0710539	1.14841
CXXC1	6.20857	-3.08946	0.0149121	0.0710539	1.14841
MORC3	5.69608	3.48769	0.0149915	0.0712985	1.14692
S100A6	151.964	-1.77626	0.0150438	0.0714702	1.14587
SESN1	6.093	3.67398	0.0151737	0.0720095	1.14261
ATP5MG	33.4127	1.44875	0.0152095	0.0721017	1.14205
EIF1AY	40.9759	7.34008	0.0152638	0.0722813	1.14097
MFSD14A	5.56328	3.66927	0.01534	0.0725644	1.13928
MRC2	4.05678	-4.25669	0.0153676	0.0726168	1.13896
H3C12	5.22392	4.31385	0.0154319	0.0728425	1.13761
CXXC5	5.05262	-3.00405	0.0154745	0.0729653	1.13688
STXBP3	8.26796	2.63173	0.0155397	0.0731163	1.13599
PSMD8	22.8763	1.66447	0.0155384	0.0731163	1.13599
H2BC3	3.54899	4.74341	0.0156049	0.0733445	1.13463
YIPF3	20.3879	1.72405	0.0158092	0.0742257	1.12945
GSTM1	2.5301	-5.36809	0.0160392	0.0751258	1.12421
S100A16	3.3904	-5.79841	0.0161821	0.0751258	1.12421
CCN2	3.3904	-5.79841	0.0161821	0.0751258	1.12421
ATP5MF	69.1385	1.35334	0.0161231	0.0751258	1.12421
SERPINE1	3.3904	-5.79841	0.0161821	0.0751258	1.12421
AGAP3	2.5301	-5.36809	0.0160392	0.0751258	1.12421
TONSL	3.01353	-4.59371	0.0160866	0.0751258	1.12421
CMAS	11.5574	2.38943	0.0161885	0.0751258	1.12421
BTBD2	4.443	-3.19217	0.0161872	0.0751258	1.12421
COLGALT1	6.33481	-2.67897	0.0160801	0.0751258	1.12421
TCEAL8	3.83661	-4.12532	0.0161174	0.0751258	1.12421
ZC3HAV1	8.67536	2.70925	0.0162326	0.075226	1.12363
BOLA2B	31.269	1.55048	0.0162443	0.075226	1.12363
MPC2	6.47777	3.01834	0.0163233	0.0754331	1.12244
CMC1	2.25931	-5.12994	0.0163102	0.0754331	1.12244
ARRDC3	8.34103	2.7264	0.0163811	0.0756208	1.12136
CITED4	3.62315	-3.94085	0.0165851	0.0764826	1.11644
IL2RG	2.90458	-4.49686	0.0166209	0.0765672	1.11596
CD81	4.6146	-4.46245	0.0166467	0.0766062	1.11574
H4C8	3.02474	4.51512	0.0167122	0.0768271	1.11449
TP53INP1	6.9779	3.3556	0.0167819	0.076987	1.11358
QSOX2	4.21682	3.99529	0.0167742	0.076987	1.11358
PPP1R15B	6.13942	3.14413	0.0168349	0.0771499	1.11266
MROH6	6.06142	-3.21639	0.0168652	0.077208	1.11234
H2BC21	6.18416	3.56161	0.017174	0.0785404	1.10491
DNPH1	7.72936	-2.98714	0.0173686	0.0793479	1.10046
SLC10A3	9.20368	2.348	0.0176393	0.080501	1.0942
SMARCD3	2.10493	-5.09085	0.0176913	0.0805714	1.09382
FGD3	2.10493	-5.09085	0.0176913	0.0805714	1.09382
GYG1	2.07576	-5.04818	0.0178377	0.0809081	1.09201
LY6G6F	2.07576	-5.04818	0.0178377	0.0809081	1.09201
TUT7	4.33128	4.03375	0.0178413	0.0809081	1.09201
HAGHL	2.86067	-4.51424	0.0178552	0.0809081	1.09201
EIF2S2	14.3538	1.89661	0.0178571	0.0809081	1.09201
SYVN1	11.1537	2.25469	0.0179233	0.0811244	1.09085
FKBP1A	15.7559	-1.79353	0.018049	0.0816095	1.08826
ACTR2	8.93628	-2.33196	0.0180688	0.0816152	1.08823
RRBP1	2.81652	-4.5165	0.0181832	0.082048	1.08593
MAB21L3	5.00643	-3.70288	0.0182968	0.0824762	1.08367
TIMP3	4.18944	-4.31424	0.0183976	0.0828456	1.08173
GTF2B	8.36674	2.65016	0.0185775	0.0834867	1.07838
GALNT2	14.612	2.26249	0.0185812	0.0834867	1.07838
NELFE	11.7084	2.12987	0.0185968	0.0834867	1.07838
GPR146	5.82315	3.47076	0.0187341	0.0840131	1.07565
NPFF	3.19805	-4.69498	0.0187522	0.0840131	1.07565
SLC2A4	2.91674	4.46267	0.0188518	0.0843735	1.07379
NDUFA6	15.3015	1.83191	0.0189084	0.0845409	1.07293
ZSWIM8	8.15001	2.87172	0.0190501	0.0850881	1.07013
ANXA1	10.5685	-2.53375	0.0191954	0.0856498	1.06727
MARVELD1	2.08348	-5.09155	0.0192182	0.085665	1.0672
ATG4D	11.4291	2.0399	0.019294	0.0859157	1.06593
UBR4	20.4268	2.21753	0.019382	0.086205	1.06447
H3C11	4.84668	4.20236	0.0193981	0.086205	1.06447
MTHFR	6.27967	2.96082	0.0195172	0.086617	1.0624
LMO4	4.31034	-3.12768	0.0195301	0.086617	1.0624
STK17B	6.01818	3.11342	0.0196663	0.087133	1.05982
AMFR	9.83088	2.26416	0.0196968	0.0871806	1.05958
RAB13	4.1365	-3.6447	0.0199075	0.0880248	1.0554
ESYT1	4.89124	-3.79444	0.0199957	0.0883261	1.05391
PIP5K1B	2.8402	4.43059	0.0200163	0.0883285	1.0539
MEGF6	2.12638	-5.08901	0.0201465	0.0885593	1.05277
SPON2	2.37599	-5.27567	0.0202094	0.0885593	1.05277
RAB44	2.12638	-5.08901	0.0201465	0.0885593	1.05277
LPXN	5.46834	-2.76207	0.020189	0.0885593	1.05277
SEPTIN5	2.37599	-5.27567	0.0202094	0.0885593	1.05277
CCDC117	7.9598	2.56658	0.0200948	0.0885593	1.05277
ODF3B	2.37599	-5.27567	0.0202094	0.0885593	1.05277
OVCA2	15.0635	2.14043	0.020288	0.0888152	1.05151
POMP	16.5301	1.78395	0.0203106	0.0888261	1.05146
GFUS	6.89777	3.10419	0.0204046	0.0891489	1.04988
CHP1	11.6122	2.1156	0.0204884	0.0891922	1.04967
KRTAP1-4	2.55182	-5.32609	0.0204956	0.0891922	1.04967
LAIR2	2.55182	-5.32609	0.0204956	0.0891922	1.04967
HDAC10	2.9472	-4.55218	0.020445	0.0891922	1.04967
CDKN1A	29.8043	1.94535	0.0205499	0.0892522	1.04938
C1QTNF4	4.35509	-3.4683	0.02054	0.0892522	1.04938
NRROS	2.04659	-5.00365	0.0206624	0.0896523	1.04744
MPG	6.19517	-2.6668	0.0207123	0.089715	1.04714
HERPUD1	6.68162	2.86778	0.0207176	0.089715	1.04714
ITGB3	2.74247	-4.43454	0.0207634	0.0898252	1.0466
RPS26	26.1912	-1.40995	0.0208021	0.0898655	1.04641
NONO	12.19	-2.0253	0.0208135	0.0898655	1.04641
DHCR24	2.72875	-4.47437	0.0208854	0.090061	1.04546
NECTIN2	3.36753	-3.87278	0.0208997	0.090061	1.04546
CHAC1	6.88254	3.09893	0.0209859	0.0903441	1.0441
EFHD2	4.10733	-3.62141	0.0210603	0.0904873	1.04341
RTF2	17.5364	1.69914	0.0210405	0.0904873	1.04341
PLCL2	4.19383	3.87411	0.0210822	0.0904933	1.04338
SH3BP5	2.0386	-5.03358	0.0212682	0.0908221	1.04181
UBQLN1	9.76579	2.3182	0.0212826	0.0908221	1.04181
ATG2A	7.78062	2.7014	0.0212386	0.0908221	1.04181
DPEP2	2.0386	-5.03358	0.0212682	0.0908221	1.04181
KCNK6	2.0386	-5.03358	0.0212682	0.0908221	1.04181
MAP4K1	2.0386	-5.03358	0.0212682	0.0908221	1.04181
LOXL1	3.08219	-5.66232	0.0215301	0.0917893	1.03721
NAP1L4	14.2308	1.89604	0.0216531	0.0922245	1.03515
RPS10	268.162	-0.968806	0.021716	0.0923142	1.03473
FAM89B	15.4226	1.85992	0.0216986	0.0923142	1.03473
SH2B3	10.0318	2.17554	0.0217455	0.0923501	1.03456
NPIPB13	8.71564	2.9988	0.021818	0.0925686	1.03354
DOK1	2.6547	-4.39046	0.0218433	0.0925869	1.03345
RAB9A	5.48005	3.51	0.0218945	0.0927149	1.03285
CD55	11.8504	2.13377	0.0219964	0.0930569	1.03125
UBXN11	2.39744	-5.277	0.0220772	0.0933092	1.03008
PGAM1	19.1149	-1.56538	0.0221623	0.0935787	1.02882
H2BC11	4.64761	4.02937	0.0222383	0.0936857	1.02833
ZNF579	2.00943	-4.98907	0.0222514	0.0936857	1.02833
P2RY8	2.00943	-4.98907	0.0222514	0.0936857	1.02833
TMEM9B	10.5337	2.10144	0.022276	0.0936998	1.02826
FAXDC2	6.03281	3.00804	0.0223176	0.0937196	1.02817
H2AX	50.285	1.24159	0.0223337	0.0937196	1.02817
IFNGR2	2.68386	-4.42686	0.0223446	0.0937196	1.02817
TCP1	20.4871	1.60409	0.0223872	0.0938088	1.02776
RAD21	14.9203	1.82768	0.0225893	0.0945657	1.02427
CUL4A	10.75	2.12987	0.0226847	0.094875	1.02285
HDAC5	9.77946	2.38118	0.0227305	0.0949486	1.02251
ERGIC3	19.5048	-1.65666	0.0227454	0.0949486	1.02251
NME3	3.73748	-3.89407	0.0228797	0.0954188	1.02037
CEP20	8.52569	2.4302	0.0229707	0.0957076	1.01905
PIAS4	9.30534	2.50431	0.0230086	0.0957751	1.01875
JMY	3.90865	3.88104	0.0230349	0.0957937	1.01866
TECR	13.5689	-1.9301	0.0231031	0.0959867	1.01779
ANXA7	13.3266	1.88644	0.0231462	0.0960753	1.01739
TMUB2	7.55851	2.87165	0.0232159	0.0962738	1.01649
H1-4	8.7204	3.10494	0.0232554	0.0963469	1.01616
PLEC	2.33309	-5.26925	0.0233418	0.0965235	1.01537
SAA1	2.33309	-5.26925	0.0233418	0.0965235	1.01537
TAX1BP1	4.08783	3.83276	0.0234169	0.0967432	1.01438
IGFBP2	2.30966	-5.22776	0.0235192	0.0970746	1.01289
CDC42EP3	1.95082	-4.97623	0.0235516	0.0971171	1.0127
METTL17	4.4632	-3.23076	0.0236046	0.0972449	1.01213
CDCA7	2.62553	-4.35196	0.0238103	0.0978176	1.00958
TYROBP	2.62553	-4.35196	0.0238103	0.0978176	1.00958
MLC1	2.62553	-4.35196	0.0238103	0.0978176	1.00958
TFR2	4.21923	3.89311	0.0239274	0.0981236	1.00823
H2AB1	2.54383	-5.3423	0.0239293	0.0981236	1.00823
FSTL3	2.61878	-4.383	0.0239959	0.0983051	1.00742
TIMM17B	8.93074	2.29175	0.0240483	0.098428	1.00688
PTTG1	23.8066	2.0045	0.0240903	0.0985087	1.00653
PTP4A2	13.7629	1.84472	0.0243082	0.0987382	1.00551
WIPF1	1.92165	-4.92945	0.0243482	0.0987382	1.00551
RGS14	1.92165	-4.92945	0.0243482	0.0987382	1.00551
DHRS13	6.6698	2.67454	0.0243097	0.0987382	1.00551
PRAC2	2.43487	-5.24539	0.024242	0.0987382	1.00551
BCAT2	3.69424	-3.3103	0.0242973	0.0987382	1.00551
SH3KBP1	1.92165	-4.92945	0.0243482	0.0987382	1.00551
CT47A12	2.43487	-5.24539	0.024242	0.0987382	1.00551
NAA10	8.33178	-2.11392	0.0243423	0.0987382	1.00551
LIN28A	2.39942	-5.31172	0.0245234	0.0990078	1.00433
CALD1	2.39942	-5.31172	0.0245234	0.0990078	1.00433
EFEMP2	2.39942	-5.31172	0.0245234	0.0990078	1.00433
SIK3	5.42891	3.40255	0.0245496	0.0990078	1.00433
CCDC59	5.00657	3.5162	0.0245306	0.0990078	1.00433
SEMA7A	11.3249	2.40932	0.024498	0.0990078	1.00433
H2BC10	3.06574	4.53168	0.0247228	0.0995857	1.0018
ABCC4	6.10519	3.02496	0.0247608	0.0995857	1.0018
MAP2K7	9.73919	2.18725	0.0247583	0.0995857	1.0018
RAC3	1.92937	-4.97772	0.0248134	0.0997064	1.00128
PPP2CA	7.99498	2.39806	0.0248692	0.0998393	1.0007
CCN1	2.92808	-5.58906	0.0249707	0.100065	0.999719
CARS1	8.23806	2.533	0.0249553	0.100065	0.999719
SNW1	11.2137	2.11239	0.0250046	0.100109	0.999525
CAP1	8.2293	-2.10067	0.0252004	0.100493	0.997864
CIR1	10.1327	2.1956	0.025147	0.100493	0.997864
LAPTM4B	2.57464	-4.38533	0.0252145	0.100493	0.997864
PRKAB1	7.13406	2.6857	0.0251831	0.100493	0.997864
TGIF1	10.3551	2.52364	0.0252132	0.100493	0.997864
UIMC1	5.26257	3.59892	0.0252797	0.100662	0.997136
CCDC78	2.22188	-5.17678	0.0256912	0.102208	0.990517
IBA57	2.69188	4.34669	0.0257339	0.102285	0.990186
TMEM35B	1.95881	-4.94582	0.0258505	0.102656	0.988615
SERF2	60.5362	1.35853	0.0259006	0.102762	0.988166
ZNF672	10.2605	2.0999	0.0259713	0.102932	0.987448
CLCN3	4.79049	3.4499	0.0259902	0.102932	0.987448
MARCHF2	8.6175	2.23199	0.0260298	0.102997	0.987176
AGFG1	5.81565	2.94883	0.0262959	0.10377	0.983928
FHOD1	3.41691	-3.97038	0.0262881	0.10377	0.983928
RPS9	296.222	-1.1467	0.0262592	0.10377	0.983928
SSU72	27.7172	1.53664	0.0264177	0.104137	0.982396
MRPL27	26.2263	1.69923	0.0264361	0.104137	0.982396
IRF9	6.95265	2.74279	0.0264649	0.104157	0.982312
HECTD3	6.44253	2.81244	0.0265279	0.104311	0.981668
TLCD4	2.62719	4.31788	0.026559	0.104341	0.981547
FAM131A	2.61196	4.30592	0.0267157	0.104863	0.979379
C1orf162	3.22715	-3.7565	0.0269599	0.105727	0.975814
RPLP0	242.747	-1.19319	0.0271516	0.106384	0.973123
TLE5	29.978	1.40184	0.0271882	0.106433	0.972924
SLC35D2	1.98026	-4.94459	0.0272904	0.106561	0.972403
ZNF48	1.98026	-4.94459	0.0272904	0.106561	0.972403
KDM5D	4.95169	4.23781	0.0272935	0.106561	0.972403
LRRC24	3.63563	-3.3064	0.0277154	0.108017	0.96651
UBE2O	6.41585	2.70253	0.027704	0.108017	0.96651
ATP1B2	2.70304	4.36355	0.0279176	0.108708	0.963737
DHRS4L2	3.13938	-3.71717	0.0279546	0.108756	0.963546
AMDHD2	8.29948	2.72676	0.0280554	0.109001	0.962571
TCF3	8.62496	2.23255	0.0280669	0.109001	0.962571
GUCD1	8.90268	2.15347	0.0280927	0.109005	0.962554
ST6GALNAC4	8.5955	2.3044	0.0281201	0.109015	0.962514
CCDC61	3.51868	-3.2432	0.0281993	0.109226	0.961675
CD247	4.39198	3.98354	0.0283781	0.109807	0.959371
TFIP11	5.60301	3.00399	0.0283992	0.109807	0.959371
IRF2	3.63841	3.77437	0.0284886	0.110056	0.958387
JOSD1	6.73517	2.67997	0.0285481	0.110189	0.957861
LAMTOR5	20.544	1.70835	0.0286679	0.110555	0.956424
SYF2	13.8026	1.82182	0.0287864	0.110914	0.955012
ZBTB17	10.0672	-2.27582	0.0288954	0.11116	0.954052
MZT2B	63.4986	-1.52262	0.0289258	0.11116	0.954052
IGLL1	2.29647	-5.15698	0.0289098	0.11116	0.954052
MMP14	2.77397	-5.51184	0.0290901	0.111694	0.951971
RPS6	237.578	-1.0565	0.029247	0.112198	0.950013
ASCC2	4.64902	3.25508	0.0294015	0.112693	0.948103
CUTA	18.7389	2.11951	0.0295437	0.113139	0.946386
IFIT3	4.77533	3.29507	0.0296458	0.113432	0.945265
LYPLA1	2.44997	-4.25758	0.0297085	0.113452	0.945187
OLFML2A	2.24531	-5.2167	0.0297497	0.113452	0.945187
GIPC1	2.48686	-4.33865	0.0297541	0.113452	0.945187
ITPA	9.17694	-2.187	0.0297045	0.113452	0.945187
NOL6	5.82347	3.07118	0.0298203	0.113606	0.944599
WASF2	12.1146	1.83221	0.0299257	0.113909	0.943441
VARS2	2.44198	-4.28689	0.0301299	0.11439	0.941612
POP7	14.8418	1.78783	0.0300886	0.11439	0.941612
MROH1	2.44198	-4.28689	0.0301299	0.11439	0.941612
ATF1	2.52864	4.25788	0.0302854	0.114881	0.939751
CISD2	4.5691	3.22985	0.0305318	0.115716	0.936607
IER5	7.20282	2.68894	0.0308229	0.116719	0.932859
RAB6B	2.60789	4.31162	0.0310135	0.11734	0.930555
ETF1	11.2983	1.92823	0.0311204	0.117542	0.929806
CALU	6.07118	-2.80681	0.0311113	0.117542	0.929806
PICALM	9.67953	2.07099	0.0312084	0.117572	0.929696
SLC2A3	2.55319	-4.38295	0.0311852	0.117572	0.929696
COX5A	9.39083	-2.07438	0.0311552	0.117572	0.929696
TTC1	6.48154	2.7198	0.031272	0.117711	0.929182
ARL8B	12.6276	1.97492	0.0313553	0.117924	0.928399
H4C6	11.8776	3.05063	0.0314383	0.117934	0.928362
LRP1	2.9569	-4.60936	0.0314144	0.117934	0.928362
MYO9B	4.36958	-2.79277	0.031415	0.117934	0.928362
RNPEP	3.45235	-3.20234	0.0315247	0.118157	0.92754
MRFAP1L1	10.7132	1.92056	0.0315825	0.118173	0.927482
PRSS23	2.21614	-5.18447	0.0315783	0.118173	0.927482
EIF4B	13.5845	-1.6374	0.0316755	0.11842	0.926574
RELA	7.2249	2.58272	0.0318037	0.118698	0.925557
PGF	4.89717	3.49083	0.0317923	0.118698	0.925557
NUB1	6.64001	2.65562	0.0318738	0.118859	0.924969
PDIA6	11.9669	-1.93528	0.0319453	0.119025	0.924363
RUVBL1	3.29224	-3.87686	0.0320473	0.119086	0.924137
RPL34	278.281	-0.89516	0.0320701	0.119086	0.924137
GPS2	5.83533	3.19334	0.0320679	0.119086	0.924137
PCIF1	7.76274	2.27116	0.0320366	0.119086	0.924137
FDPS	14.9598	-1.83163	0.032323	0.119723	0.921823
ENG	5.33705	-2.53904	0.0322807	0.119723	0.921823
COPZ1	5.50538	3.11575	0.0323191	0.119723	0.921823
CARS2	4.18003	-3.18398	0.0323921	0.119878	0.921261
MT1F	2.04632	-5.06884	0.0324799	0.120102	0.920449
NOP56	9.68782	-2.0384	0.0325338	0.1202	0.920094
TXNDC5	7.16342	-2.42194	0.0325991	0.120341	0.919588
TMED3	5.64925	-3.29087	0.0326265	0.120341	0.919586
RPL32	59.099	-1.05568	0.032773	0.120679	0.918368
NR3C1	5.57693	3.0003	0.0327509	0.120679	0.918368
KCNH2	4.62565	3.25798	0.032984	0.121197	0.916509
NOP10	33.6764	1.49513	0.0329961	0.121197	0.916509
VKORC1	5.7114	-2.53223	0.0329465	0.121197	0.916509
TSKU	3.63502	3.77091	0.0330613	0.121335	0.916014
PET100	10.2868	1.96379	0.0331135	0.121425	0.915691
RIN3	2.38364	-4.20292	0.0332776	0.121926	0.913905
EMC4	10.4277	1.92529	0.0335806	0.122933	0.91033
MMADHC	14.7865	1.81067	0.0336523	0.123071	0.909843
MAN2C1	10.8648	-2.17925	0.0336742	0.123071	0.909843
PLAU	2.61986	-5.43017	0.0340334	0.124178	0.905954
FKBP10	2.61986	-5.43017	0.0340334	0.124178	0.905954
MYO1G	2.19298	-5.08853	0.0341667	0.124561	0.904617
PPP3R1	12.3501	1.77257	0.0343394	0.125086	0.902791
GGCT	4.51098	-3.31275	0.0343674	0.125086	0.902791
PCMTD2	4.52332	3.36416	0.0344823	0.1254	0.901701
KAT2B	4.41671	3.17779	0.0346681	0.125972	0.899726
SAFB2	13.325	2.00535	0.0348514	0.126534	0.897794
RHEB	13.3984	1.80242	0.0350219	0.127048	0.896032
MTCH1	21.7768	1.60193	0.0352397	0.127733	0.893697
CREBRF	2.51341	4.2458	0.035323	0.12793	0.893029
MORC4	2.5739	-4.3312	0.0354783	0.128386	0.891481
MAST3	5.75886	2.92756	0.0355608	0.128579	0.890828
LRP10	8.05015	2.35006	0.0356363	0.128746	0.890268
TSR3	22.4719	1.49693	0.0357237	0.128746	0.890268
PSMD7	18.5247	1.54955	0.0357057	0.128746	0.890268
RPS5	112.217	-1.00112	0.0356692	0.128746	0.890268
NADSYN1	11.6749	-1.9236	0.0357979	0.128908	0.889721
SDR39U1	7.57793	-2.06497	0.0358691	0.129058	0.889214
CLTC	12.0213	1.89671	0.035945	0.129226	0.888651
RP5-1148A21.4	7.56474	2.87804	0.0360114	0.129252	0.888564
ARFGAP1	13.8092	-1.87766	0.0360402	0.129252	0.888564
CHKB	3.31466	-3.85155	0.0359976	0.129252	0.888564
KRT8	2.0912	-5.11488	0.0363087	0.130109	0.885694
GSS	4.19449	-3.24197	0.0364031	0.130341	0.884919
FOXH1	1.97999	-5.01357	0.0365068	0.130606	0.884037
NCBP2	2.36219	-4.20852	0.0365487	0.13065	0.883892
UBXN1	24.3366	1.34281	0.0366274	0.130825	0.88331
EHD2	2.42177	-4.28901	0.0367561	0.131178	0.882139
ATP6V0B	2.37625	4.16972	0.0369041	0.131493	0.881096
H2BC13	2.54795	4.2646	0.0368926	0.131493	0.881096
SLC43A2	5.61832	2.88718	0.0369495	0.131507	0.881053
CBX4	5.69002	2.90964	0.0369676	0.131507	0.881053
PSMB4	63.8704	1.05856	0.0370944	0.131851	0.879916
MS4A4E	2.45695	-4.24368	0.0372146	0.132172	0.878861
NDFIP1	8.18809	2.14182	0.0372977	0.13236	0.878242
PNPLA8	3.31093	3.63554	0.037803	0.134046	0.872747
CKAP4	2.77363	-4.50309	0.03802	0.134706	0.870612
MBOAT1	3.31231	-3.6829	0.0381646	0.135002	0.869661
CCNK	5.38601	2.81944	0.0381483	0.135002	0.869661
PDIA4	9.2101	-2.00551	0.0382138	0.135067	0.869451
GSR	9.75984	1.95748	0.0384153	0.135562	0.867862
OSGIN1	3.52801	3.72625	0.0383852	0.135562	0.867862
PMVK	2.99174	-3.74869	0.0386602	0.136317	0.865451
AHSA1	12.0402	2.04182	0.0389015	0.137058	0.863096
DYNLT1	5.9382	-2.40572	0.0390929	0.137622	0.861312
FAM222B	5.79739	3.07462	0.0392477	0.137946	0.86029
MRPL54	22.8767	1.42516	0.039236	0.137946	0.86029
RPL23A	108.763	-1.03761	0.0393415	0.138166	0.859599
C6orf52	2.06804	-5.01358	0.039384	0.138205	0.859477
UPK3BL2	3.96647	-2.89678	0.0397638	0.139427	0.855654
REXO2	3.2957	3.62542	0.0398739	0.139702	0.854799
MXRA8	2.46575	-5.34355	0.0399921	0.140004	0.853859
VPS26A	7.26418	2.23566	0.0400548	0.140112	0.853524
IK	3.35293	3.65004	0.0401184	0.140115	0.853517
RAB8B	3.27301	3.61561	0.0401191	0.140115	0.853517
DHX40	5.88681	2.67122	0.0403145	0.140685	0.851751
ZNF217	5.30532	2.79682	0.0404236	0.140955	0.850921
LARP1	11.073	1.79265	0.0405484	0.141278	0.849926
ATXN2L	11.2852	1.82141	0.040706	0.141715	0.848585
IMPDH1	1.96653	-4.98896	0.0410598	0.14271	0.845544
MARF1	3.37562	3.65998	0.0410639	0.14271	0.845544
TCEANC	2.34917	4.14988	0.0410892	0.14271	0.845544
FNBP4	9.71446	2.37109	0.0411646	0.142807	0.845249
WDR83OS	95.6408	1.10769	0.041182	0.142807	0.845249
IL10RA	2.51612	4.26257	0.041218	0.14282	0.845211
C1orf43	21.4655	1.83887	0.0413276	0.142957	0.844795
PPA1	8.01762	-1.97578	0.0412957	0.142957	0.844795
CCNB1IP1	2.20009	-4.13185	0.0413873	0.142957	0.844795
ADGRE5	2.20009	-4.13185	0.0413873	0.142957	0.844795
GLUD1	2.88251	-3.7115	0.0415854	0.143528	0.843062
RPL11	251.178	-0.97264	0.0416602	0.143562	0.842962
LGALS9	4.58843	-2.61443	0.0416371	0.143562	0.842962
A4GALT	3.71697	3.82332	0.0418765	0.144194	0.841053
RBM6	2.37187	4.16308	0.0420564	0.144688	0.839567
MTA1	3.61384	-2.86189	0.0420857	0.144688	0.839567
SCYL1	6.87397	2.49978	0.0421814	0.144904	0.83892
PPIA	117.526	-1.60078	0.0423727	0.145335	0.837631
PHF23	9.42189	1.95825	0.0423503	0.145335	0.837631
NPRL3	3.31879	3.56247	0.0427262	0.146205	0.835037
CAPS	4.18402	-2.97625	0.0426622	0.146205	0.835037
KANK2	9.96936	2.19144	0.042698	0.146205	0.835037
TSSC4	13.3614	1.7582	0.0428142	0.146393	0.83448
AMBRA1	4.21116	3.09889	0.0429666	0.146459	0.834284
ZFPL1	13.5805	1.88889	0.0429411	0.146459	0.834284
PUS1	4.04737	-3.12256	0.0428967	0.146459	0.834284
ESD	9.09081	-2.19835	0.0429267	0.146459	0.834284
MRPL20	29.0895	1.2981	0.0430866	0.146754	0.833409
SLC25A10	3.2637	-3.20229	0.0431766	0.146947	0.832838
OR10Z1	2.40641	4.18288	0.0433626	0.147466	0.831307
RPS27A	211.345	-0.998318	0.0434549	0.147666	0.830719
MGMT	2.87479	-3.67167	0.0435524	0.147883	0.830081
NDUFAF3	17.4293	1.64386	0.0437277	0.148364	0.828671
SEC22B	7.2568	2.15427	0.0438595	0.148583	0.828032
FASN	2.17864	-4.13521	0.0438419	0.148583	0.828032
C14orf119	5.99353	2.48296	0.0442844	0.149907	0.824179
IFRD2	11.3137	1.82983	0.0443696	0.15008	0.823678
SLC66A2	13.2076	1.69051	0.0444624	0.150278	0.823104
MYOG	1.93709	-5.00513	0.0446368	0.1506	0.822175
GPC1	1.93709	-5.00513	0.0446368	0.1506	0.822175
PRMT2	3.75224	-2.92147	0.0446603	0.1506	0.822175
NDUFA9	2.83116	-3.54482	0.0451165	0.152022	0.818093
NDEL1	4.99744	2.97	0.0451955	0.152172	0.817666
MMS19	3.72569	-2.96509	0.0453202	0.152475	0.8168
C6orf89	4.08138	3.21227	0.0456637	0.15328	0.814516
STAT5B	9.82329	2.0097	0.0456614	0.15328	0.814516
ZBTB7A	8.00802	2.03548	0.0456167	0.15328	0.814516
POLL	7.36417	2.2666	0.0457402	0.15342	0.814119
CD2AP	3.16193	3.57188	0.0459368	0.153962	0.812588
INTS3	2.22154	-4.1271	0.0459897	0.154022	0.812418
MZF1	3.40916	3.67561	0.0461785	0.154537	0.810969
NDUFS5	36.341	-1.68518	0.0463957	0.15491	0.80992
CARD19	6.43252	-2.14465	0.0463725	0.15491	0.80992
RPS16	279.904	-0.967362	0.0463334	0.15491	0.80992
VPS28	18.1207	1.49826	0.0464323	0.154915	0.809906
STRIP1	3.63373	3.63739	0.0466924	0.155312	0.808794
SURF1	12.9042	1.69412	0.046595	0.155312	0.808794
GNPTG	11.6097	1.92848	0.0466577	0.155312	0.808794
PSMC4	10.332	2.02766	0.0466366	0.155312	0.808794
SH3BGRL	9.26256	-1.8994	0.046763	0.155429	0.808467
GZMM	5.49436	3.35829	0.0468971	0.155758	0.80755
H2AC6	18.7713	1.75678	0.0469685	0.155877	0.807217
TNNT2	2.31164	-5.25131	0.0472099	0.155973	0.80695
NSUN3	2.24317	4.08258	0.0471716	0.155973	0.80695
STK17A	2.24317	4.08258	0.0471716	0.155973	0.80695
RNF139	4.15054	3.07476	0.0471713	0.155973	0.80695
CCND1	2.31164	-5.25131	0.0472099	0.155973	0.80695
C1R	2.31164	-5.25131	0.0472099	0.155973	0.80695
MGAT3	4.25617	3.01362	0.0472485	0.155984	0.806921
ATF3	2.28955	4.11033	0.0474091	0.156397	0.805772
PGRMC1	2.8239	-3.70698	0.047656	0.157093	0.803842
MTMR3	5.22547	2.64427	0.0480356	0.158227	0.800721
BAZ2A	4.88305	2.78819	0.0481973	0.15864	0.799586
VOPP1	2.08314	-4.02994	0.0483758	0.159109	0.798305
H4C1	2.18594	4.04764	0.0486013	0.159688	0.796729
FADS2	4.10762	-2.80033	0.0486242	0.159688	0.796729
HEXA	3.14675	-3.1278	0.0488266	0.160233	0.795248
SF3B6	18.403	1.76445	0.0490058	0.160701	0.793981
NPIPB5	2.41725	4.18964	0.0490472	0.160717	0.793938
RXRA	4.7459	2.74263	0.0491019	0.160777	0.793777
ANKHD1	2.17409	4.04045	0.0491952	0.160963	0.793275
KCTD20	6.3295	2.26313	0.049272	0.160975	0.793242
IFIT2	2.3004	4.11713	0.0492521	0.160975	0.793242
MRPS35	3.64976	-2.9099	0.0497274	0.162342	0.789569
ITPRIP	3.06677	3.52523	0.0500685	0.163217	0.787234
MRPS26	2.74985	-3.62046	0.0500696	0.163217	0.787234
SELENOH	4.43432	-2.55347	0.0501322	0.1633	0.787013
NCEH1	3.16532	3.57749	0.050294	0.163585	0.786256
NARS1	11.568	1.67354	0.0502847	0.163585	0.786256
CSF2RB	2.10459	-4.02416	0.0504642	0.163897	0.785429
ITM2A	2.10459	-4.02416	0.0504642	0.163897	0.785429
QTRT1	3.08814	-3.12558	0.0505137	0.163937	0.785323
TRIR	32.0542	-1.26793	0.0505635	0.163978	0.785215
FGF19	4.07296	3.86329	0.0506409	0.164108	0.784871
ATG2B	3.09354	3.5292	0.0507357	0.164294	0.784378
RP13-122B23.13	15.1771	-1.73982	0.050967	0.164922	0.782722
ACADVL	24.9838	-1.40599	0.0510317	0.16501	0.78249
NPIPB12	49.0153	1.71781	0.0511945	0.165415	0.781426
SPRN	2.06867	-4.01655	0.0514323	0.166061	0.779731
PSMD13	18.8448	1.3499	0.0518075	0.16715	0.776893
KDM6B	5.73789	2.52145	0.0518981	0.16732	0.776452
SCYGR1	3.02051	-4.57974	0.0520094	0.167493	0.776003
RPL7A	379.446	-0.837939	0.0520278	0.167493	0.776003
NT5C3A	4.4618	2.9168	0.0521064	0.167623	0.775665
GSPT1	7.18094	2.13344	0.0521929	0.167779	0.775262
FAM83D	2.99092	3.48133	0.052275	0.167921	0.774896
TMEM167B	4.81159	2.76495	0.0523823	0.168143	0.774322
NUP88	6.26888	2.24546	0.0529173	0.169736	0.770226
ORAI1	4.00687	-2.60979	0.0529862	0.169833	0.769977
MAX	8.68272	2.37445	0.0532301	0.170491	0.768298
TGFBI	11.7338	-7.55546	0.0534706	0.170983	0.767048
BCAP29	4.81897	2.91767	0.0534321	0.170983	0.767048
CUEDC2	6.34124	-2.18461	0.0535001	0.170983	0.767048
RAB5C	11.6446	1.68516	0.0537387	0.171621	0.76543
PDCD10	6.98455	2.16508	0.0538786	0.171818	0.76493
XK	4.73575	3.00902	0.0538765	0.171818	0.76493
H3C4	7.24391	2.4	0.0541284	0.17249	0.763235
CNN3	3.44634	-3.25576	0.0542544	0.172767	0.76254
TUSC2	6.38334	2.2756	0.0543137	0.17283	0.76238
COPRS	7.04857	-2.15987	0.0545974	0.173608	0.76043
TMC5	2.31125	4.12418	0.0547215	0.173626	0.760384
RAB8A	5.18274	-2.35076	0.0546448	0.173626	0.760384
DHDH	2.31125	4.12418	0.0547215	0.173626	0.760384
CTH	2.09417	3.9901	0.0549106	0.174101	0.759199
TOMM6	35.5145	1.25968	0.0551503	0.174735	0.75762
ATAD3B	2.99774	-2.9976	0.0556356	0.176146	0.754127
DDOST	12.3111	-1.60703	0.0557457	0.176241	0.753892
BLOC1S2	5.8259	2.43268	0.0557345	0.176241	0.753892
FLNC	2.15753	-5.15268	0.0559824	0.176736	0.752675
CAVIN3	2.15753	-5.15268	0.0559824	0.176736	0.752675
GCDH	2.10262	3.99001	0.056094	0.176961	0.752122
DMAP1	11.704	-1.58908	0.0561414	0.176984	0.752066
IKZF5	2.13616	4.01178	0.0562577	0.177224	0.751478
TSPAN4	4.2827	-2.43415	0.0564329	0.177649	0.750438
SNRPN	3.65245	-3.50887	0.0565273	0.17775	0.75019
KXD1	12.4615	1.65561	0.0565459	0.17775	0.75019
HSPG2	2.36316	-4.26427	0.0567052	0.177791	0.750089
MKNK1	3.01023	3.48683	0.056863	0.177791	0.750089
RPL15	177.07	-0.943131	0.0568097	0.177791	0.750089
KLHL24	3.01023	3.48683	0.056863	0.177791	0.750089
TNXB	2.10163	3.98972	0.0566546	0.177791	0.750089
OSR2	2.07893	3.97498	0.0568819	0.177791	0.750089
PSTPIP2	3.21184	-3.23619	0.0568242	0.177791	0.750089
CST3	2.64063	-3.58207	0.0568441	0.177791	0.750089
NCOA1	4.61281	2.69689	0.0571756	0.178583	0.748161
VTI1B	5.60444	2.36847	0.0572811	0.178659	0.747976
DYRK1B	5.41381	2.42622	0.0572747	0.178659	0.747976
SF3B4	11.6805	1.59843	0.0573341	0.178697	0.747882
ALDH3B1	3.14302	3.4071	0.0573998	0.178776	0.747692
FOSL1	6.59196	2.33247	0.0579291	0.180297	0.744012
RPS24	241.405	-0.788344	0.0582588	0.181195	0.741854
S100A13	7.43618	-6.8972	0.0584292	0.181355	0.741471
BAP1	9.46424	1.81945	0.058475	0.181355	0.741471
ABCG2	2.05963	3.96785	0.0584424	0.181355	0.741471
PPME1	6.45843	2.40991	0.0583648	0.181355	0.741471
BCL7B	6.69252	2.28129	0.0586448	0.181753	0.740518
FADS1	1.99536	-3.97169	0.0587336	0.181773	0.740471
SECTM1	1.99536	-3.97169	0.0587336	0.181773	0.740471
VPS11	5.70359	2.50966	0.058919	0.182219	0.739407
MFN2	7.41905	2.05539	0.059183	0.182907	0.737771
PRDX4	2.60346	-3.5719	0.0595004	0.183759	0.735752
GDF15	2.14701	4.01906	0.0595698	0.183844	0.73555
FBXO9	2.03355	3.94516	0.0596915	0.183999	0.735185
MAU2	6.43957	2.2918	0.0597035	0.183999	0.735185
ASNSD1	4.31078	2.98015	0.0598105	0.1842	0.734711
TULP3	5.11061	2.73251	0.0599556	0.184517	0.733963
RNASEK	65.3401	1.01689	0.0600497	0.184678	0.733585
EHD1	9.57064	1.7138	0.0601191	0.184763	0.733386
NHP2	14.6456	-1.52117	0.0605386	0.18588	0.730768
CHMP4B	15.2415	1.49198	0.0605671	0.18588	0.730768
EDF1	50.0362	1.06919	0.0610378	0.187194	0.727709
TMEM212	2.41979	-4.23385	0.0611431	0.187256	0.727564
UTS2B	2.41979	-4.23385	0.0611431	0.187256	0.727564
TARBP2	4.18478	-2.78375	0.061355	0.187774	0.726363
DAGLB	4.39578	-2.46469	0.0614063	0.187801	0.726303
DPH1	4.93243	2.97251	0.0614871	0.187917	0.726033
SLC17A9	2.00234	-3.95202	0.0615449	0.187964	0.725926
ATIC	3.71871	-3.037	0.0616353	0.18811	0.725589
SOD3	9.91743	-7.30984	0.061788	0.188445	0.724816
SMIM10	2.06743	-4.01172	0.0618937	0.188637	0.724374
RNF5	15.7774	1.62408	0.0619927	0.188808	0.723981
CNBP	18.4892	1.37448	0.0622555	0.189375	0.722677
RCN2	2.986	-3.77968	0.0622651	0.189375	0.722677
FKBP4	11.7574	1.77594	0.062494	0.189721	0.721885
NARF	2.1934	4.04838	0.0625079	0.189721	0.721885
RAB39B	2.1934	4.04838	0.0625079	0.189721	0.721885
EIF3G	38.2602	-1.02925	0.062757	0.190346	0.720457
CDK10	3.8041	-2.90001	0.0628195	0.190404	0.720324
FCER1G	2.20097	-5.08736	0.0630299	0.190517	0.720065
MFSD1	2.20097	-5.08736	0.0630299	0.190517	0.720065
ABCA10	2.20097	-5.08736	0.0630299	0.190517	0.720065
TMC8	2.20097	-5.08736	0.0630299	0.190517	0.720065
TRIP6	3.31334	-2.74701	0.0631333	0.190699	0.719652
ZFAND3	6.81846	2.21871	0.0633941	0.191224	0.718457
KBTBD2	5.36028	2.29496	0.0633896	0.191224	0.718457
USP7	5.49743	2.33479	0.0635571	0.191585	0.717639
FN3K	6.27981	2.26647	0.0636843	0.191837	0.717068
REX1BD	18.437	-1.39202	0.0638235	0.192098	0.716476
RPS21	392.066	-0.916503	0.0638583	0.192098	0.716476
RPL29	165.576	-0.863733	0.0642792	0.193232	0.71392
BCL6	3.83052	2.94678	0.0644726	0.19355	0.713207
MAPK1	7.34243	2.02667	0.0644685	0.19355	0.713207
TSG101	5.07948	2.43425	0.064621	0.193599	0.713097
ROMO1	30.6708	-1.15416	0.0646016	0.193599	0.713097
XBP1	26.5023	1.2174	0.0645491	0.193599	0.713097
NPC2	8.93426	-1.74352	0.0651263	0.194981	0.710009
UPF3A	4.47709	-2.43483	0.0652925	0.195345	0.709197
BBOF1	1.99562	3.9143	0.0653715	0.195449	0.708967
H2AC12	8.7784	2.34427	0.0654316	0.195496	0.708863
MARK3	2.77791	3.36856	0.0655188	0.195509	0.708834
NIPSNAP1	1.93675	-3.96061	0.0655247	0.195509	0.708834
RIT1	3.69736	3.06091	0.0660127	0.196831	0.705906
SLC18B1	1.98377	3.90641	0.0661755	0.197183	0.70513
PXDN	2.00342	-5.04672	0.0667362	0.197518	0.704394
NABP1	2.96085	-2.90829	0.0665157	0.197518	0.704394
COL6A3	2.00342	-5.04672	0.0667362	0.197518	0.704394
NT5E	2.00342	-5.04672	0.0667362	0.197518	0.704394
GJA1	2.00342	-5.04672	0.0667362	0.197518	0.704394
ELN	2.00342	-5.04672	0.0667362	0.197518	0.704394
RARRES2	2.00342	-5.04672	0.0667362	0.197518	0.704394
POSTN	2.00342	-5.04672	0.0667362	0.197518	0.704394
TEPSIN	5.75982	2.52903	0.0663687	0.197518	0.704394
ANKRD27	6.56189	2.22933	0.0664879	0.197518	0.704394
GBA	5.64163	-1.99058	0.066914	0.197911	0.70353
PSMD10	7.53383	1.9952	0.0670608	0.198212	0.702871
TAF11L5	3.2713	-3.68839	0.0671377	0.198306	0.702664
UQCRH	60.5823	-1.24115	0.0673433	0.198431	0.702391
ADAM15	2.81446	-2.86412	0.0674278	0.198431	0.702391
ATP6V1A	5.88417	2.13897	0.0674503	0.198431	0.702391
TMEM14C	17.8549	1.49258	0.067381	0.198431	0.702391
NPIPA5	2.04101	3.94516	0.0673808	0.198431	0.702391
NME1-NME2	8.84612	-2.05548	0.0673652	0.198431	0.702391
AQP1	2.11279	4.01081	0.0676051	0.198754	0.701685
PFKL	9.02593	-2.37473	0.0677897	0.199163	0.700791
LY96	1.97317	-3.89962	0.0678364	0.199168	0.700781
BAK1	2.46433	-3.34164	0.0681047	0.199822	0.699356
CMTM6	2.38427	-3.34519	0.0683052	0.200144	0.698658
GATA2	3.14551	-3.19981	0.0683029	0.200144	0.698658
POLR2I	24.529	1.19003	0.0684073	0.20031	0.698298
FAHD1	5.91231	2.24433	0.0685041	0.20046	0.697972
EXOSC4	9.52799	1.836	0.0687066	0.200919	0.696979
SRSF8	5.93501	2.2493	0.0693206	0.20258	0.693404
RETREG2	4.6199	2.56556	0.0694249	0.20275	0.693039
LAMTOR4	62.0098	-0.921801	0.0695597	0.203009	0.692484
SREBF1	4.33073	2.59644	0.069752	0.203301	0.69186
YWHAH	12.2264	1.58018	0.0697398	0.203301	0.69186
PCNT	4.44519	2.63994	0.0699157	0.203643	0.691129
CASC3	6.02879	2.17667	0.0701422	0.204168	0.690012
CARM1	8.84994	1.84758	0.0703449	0.204623	0.689046
NRBP1	13.994	1.45636	0.0708594	0.205983	0.686168
NSMCE4A	2.44936	-3.47539	0.0710902	0.206518	0.685042
STRADA	2.41756	-3.3037	0.0712663	0.206893	0.684254
RPSA	148.265	-1.32763	0.0713467	0.20699	0.684051
DDX11	3.53952	-2.84271	0.0714768	0.207231	0.683545
DUSP23	5.19197	-2.31545	0.0715427	0.207286	0.683431
OTUD1	2.72814	3.33867	0.0717769	0.207691	0.682583
KDM6A	2.72814	3.33867	0.0717769	0.207691	0.682583
ZRANB1	2.70545	3.32666	0.0719553	0.207934	0.682075
COMMD6	2.42019	-3.43123	0.0719243	0.207934	0.682075
MID1IP1	6.53685	1.96944	0.0720883	0.208182	0.681558
TOR1AIP2	3.73536	2.90635	0.0722305	0.208456	0.680987
MRFAP1	15.7899	1.40012	0.0722996	0.208518	0.680856
ARHGEF2	10.5253	1.7475	0.072703	0.209407	0.679008
NR1H3	2.52804	-3.2753	0.0726937	0.209407	0.679008
ATL2	3.56367	2.83481	0.0729532	0.209951	0.677883
NT5C2	6.73123	2.01862	0.0729869	0.209951	0.677883
APBA3	2.78537	3.36882	0.0731306	0.210227	0.677312
ATAD3A	5.43801	-2.01856	0.0735418	0.211271	0.67516
CCNI	26.9303	1.10774	0.073658	0.211329	0.675041
PLEKHM1	2.73899	3.34484	0.073623	0.211329	0.675041
PFDN6	8.93341	1.92666	0.0737534	0.211465	0.674762
KANSL3	2.77352	3.36293	0.0740834	0.212193	0.673269
AP5Z1	6.91991	2.2263	0.0741037	0.212193	0.673269
TBC1D3L	11.2928	2.17858	0.0743174	0.212538	0.672563
RBM42	16.8235	1.29857	0.0743208	0.212538	0.672563
PSMB8	2.72669	-2.81928	0.0744682	0.212821	0.671985
HTRA2	3.55621	2.83655	0.074646	0.213053	0.671512
COA3	8.8959	-1.67751	0.0746422	0.213053	0.671512
MARCKSL1	5.38635	-2.12905	0.0747747	0.213282	0.671045
ABCF1	8.10521	1.78681	0.0750965	0.213923	0.669742
POLDIP3	5.70898	2.41581	0.07508	0.213923	0.669742
LSM2	7.33533	-1.99448	0.0753107	0.214394	0.668787
B2M	176.306	0.982173	0.0756371	0.215185	0.667189
UCN	3.99275	-2.88996	0.0758728	0.215716	0.666118
CYC1	19.548	1.19237	0.0762317	0.216596	0.664349
STK11IP	2.7773	-2.85446	0.076438	0.216903	0.663735
CBFA2T3	2.7773	-2.85446	0.076438	0.216903	0.663735
HECA	4.66976	2.44668	0.0764995	0.216937	0.663665
ACTA2	5.79371	-2.90536	0.0767955	0.217506	0.662529
TAF1C	2.44026	-3.22612	0.0767987	0.217506	0.662529
COG4	5.78975	-1.96762	0.0771861	0.218462	0.660623
CLUH	4.71228	-2.10782	0.0773983	0.218922	0.65971
TAF11L9	1.93511	-4.95643	0.0776819	0.219302	0.658957
SPNS3	1.93511	-4.95643	0.0776819	0.219302	0.658957
DEFB126	1.93511	-4.95643	0.0776819	0.219302	0.658957
MYL12B	38.7159	1.04196	0.0778112	0.219526	0.658514
CHPF	2.42949	-4.29857	0.0780462	0.220048	0.657482
RAB5B	9.04999	1.72346	0.0782073	0.220221	0.657142
RPL27	223.137	-0.731104	0.0781748	0.220221	0.657142
DOK3	2.74813	-2.8094	0.0783642	0.220521	0.656549
BTK	6.12755	-2.12475	0.0786035	0.221054	0.655502
CYHR1	6.57175	2.07261	0.0788667	0.221652	0.654328
SERP1	17.1435	1.29609	0.0791329	0.222259	0.653141
MANF	33.1323	1.31232	0.0792405	0.222419	0.652828
RAP1B	13.4064	-1.31667	0.0793811	0.222671	0.652335
CYBRD1	10.1444	1.98952	0.0795573	0.222885	0.651919
ILKAP	9.45887	1.66419	0.0795585	0.222885	0.651919
ZFAND2A	7.54777	1.84396	0.0800186	0.224032	0.64969
POLD1	5.76706	-1.98741	0.0802387	0.224505	0.648774
AUP1	19.3615	-1.30866	0.0804926	0.224966	0.647883
SAP18	11.7984	1.50038	0.0805057	0.224966	0.647883
PSMB1	39.4853	0.944137	0.0808965	0.225915	0.646055
SCCPDH	2.33241	-3.38245	0.0810975	0.226236	0.645439
COL3A1	7.08903	-6.83096	0.081114	0.226236	0.645439
ZFP36L1	4.55925	-2.33554	0.0813086	0.226635	0.644673
AK2	2.94078	-3.07939	0.0814621	0.226919	0.644129
BRAT1	5.16628	-2.09229	0.0818081	0.227739	0.642563
P3H1	2.23016	-3.23527	0.0825721	0.229431	0.639349
CHD2	2.65567	3.29652	0.0825358	0.229431	0.639349
IFT20	4.64059	2.76284	0.0825403	0.229431	0.639349
PPP1R9B	12.1437	1.58207	0.0828516	0.230062	0.638155
QPRT	3.59067	-2.40284	0.0829435	0.230172	0.637947
TAX1BP3	12.4105	1.57845	0.083112	0.230494	0.63734
BANF1	43.5709	1.03394	0.0831725	0.230517	0.637297
VPS9D1	1.92228	-3.93896	0.0832572	0.230607	0.637128
LBR	7.65341	1.88138	0.0836611	0.23158	0.635299
SAT2	1.92104	-3.93725	0.0840025	0.232233	0.634076
MRPS6	3.94515	-2.68167	0.0839662	0.232233	0.634076
H2AC19	40.6844	3.21503	0.0841641	0.232534	0.633514
FAM20B	4.41774	2.48897	0.084342	0.232879	0.632869
ELF3	2.91853	3.34585	0.0848486	0.232963	0.632713
NUP210	3.57896	-2.55311	0.0848179	0.232963	0.632713
DYNC2I2	11.6891	-1.79436	0.0847903	0.232963	0.632713
PA2G4	17.3795	1.37985	0.0845645	0.232963	0.632713
GAS6	5.74494	-6.52846	0.0846554	0.232963	0.632713
PDIA3	10.8421	-1.49248	0.0846361	0.232963	0.632713
HEXD	2.85135	-2.94213	0.0845792	0.232963	0.632713
SERTAD1	5.17742	2.22891	0.0848033	0.232963	0.632713
PLA2G6	5.21624	2.63438	0.0846103	0.232963	0.632713
C19orf71	1.934	3.86737	0.0849614	0.233128	0.632406
LYSMD2	3.05057	3.36813	0.0853376	0.234014	0.630758
GYS1	2.29525	-3.37163	0.0854931	0.234295	0.630237
TMEM88	2.67837	3.30943	0.0857819	0.23494	0.629043
CTDNEP1	6.82377	2.05414	0.0858881	0.235085	0.628776
ITPKC	3.46512	2.7854	0.0859567	0.235126	0.628699
TAF9	11.0528	1.5088	0.086351	0.235841	0.62738
RETREG3	5.56755	2.04472	0.0863787	0.235841	0.62738
OSM	2.84502	3.2529	0.0863506	0.235841	0.62738
BRD2	8.56949	1.68963	0.0866826	0.236378	0.626393
GADD45B	7.27743	2.01769	0.0866363	0.236378	0.626393
BRD4	7.662	1.87774	0.0867866	0.236515	0.626141
DES	6.47259	-6.70029	0.0871737	0.23713	0.625014
SPARC	6.47259	-6.70029	0.0871737	0.23713	0.625014
RP11-599B13.6	10.4317	1.78183	0.0871122	0.23713	0.625014
ACO2	5.73186	1.99463	0.0872485	0.237187	0.62491
H2AC15	2.23978	4.07876	0.0873284	0.237258	0.62478
RPL37	11.9612	-1.40158	0.0874536	0.237305	0.624693
MORC2	3.48782	2.79591	0.0874496	0.237305	0.624693
HSPA13	5.64069	2.05962	0.0876309	0.237639	0.624081
LAMTOR1	3.3665	2.91857	0.0880179	0.238542	0.622435
PACSIN2	7.92468	1.71155	0.0881043	0.238629	0.622276
NBR1	9.54289	1.56258	0.0881607	0.238635	0.622265
SMIM3	3.26037	-2.56976	0.0885663	0.239586	0.620538
CBLL1	4.97964	2.16262	0.0890264	0.240388	0.619088
B3GAT3	6.46908	-1.78678	0.0889726	0.240388	0.619088
SERPINH1	6.19545	-2.12648	0.089002	0.240388	0.619088
DHRS4	2.79439	-3.02763	0.0890891	0.240409	0.619048
MRPL36	9.00867	1.7145	0.0896761	0.241697	0.616728
CREBBP	5.00234	2.16993	0.0896452	0.241697	0.616728
UNC93B1	6.00607	-2.02809	0.0898056	0.241898	0.616367
FBH1	6.06134	2.0197	0.0899645	0.24207	0.616059
TP53INP2	3.86816	2.65544	0.0899792	0.24207	0.616059
LMNB1	5.65382	-2.41441	0.0902166	0.24256	0.61518
BRICD5	6.51713	-2.18177	0.0905654	0.24335	0.613769
CWC25	5.42943	2.19746	0.090655	0.243442	0.613605
NAGLU	3.13704	-2.56549	0.0908121	0.243567	0.613382
LSM14A	7.0526	1.79617	0.0907788	0.243567	0.613382
CBWD3	2.37393	-3.16475	0.0912293	0.244388	0.61192
HOOK2	2.37393	-3.16475	0.0912293	0.244388	0.61192
PRKCSH	7.66018	-1.73485	0.0913106	0.244457	0.611797
TRMT1	3.81913	-2.24658	0.0913695	0.244466	0.611781
NAA38	21.4319	-1.11061	0.0914709	0.244589	0.611563
ADCK5	2.2647	-3.12088	0.0917104	0.244932	0.610955
BCL3	3.6044	-2.35275	0.0916722	0.244932	0.610955
IGF2R	4.13256	2.68968	0.0920932	0.245062	0.610723
ASS1	2.83287	-3.6468	0.0919038	0.245062	0.610723
FAM160B1	2.50328	3.20711	0.0920828	0.245062	0.610723
CRY2	2.50328	3.20711	0.0920828	0.245062	0.610723
LAMP1	26.9634	1.18847	0.092019	0.245062	0.610723
NOB1	4.2305	-2.16343	0.091991	0.245062	0.610723
TYMP	3.99373	-3.34724	0.0923322	0.245402	0.610122
SMS	3.89456	-2.41743	0.0922958	0.245402	0.610122
SMIM30	2.58229	-3.52658	0.0928389	0.2466	0.608007
SRSF9	14.3962	-1.26327	0.0937477	0.248864	0.604038
CHTOP	9.59613	1.52037	0.0938488	0.248982	0.603832
ARL16	3.313	-2.37052	0.0939895	0.249205	0.603443
LIPT1	2.57236	3.24684	0.0943524	0.249317	0.603248
ERGIC1	2.99865	-2.49206	0.0941439	0.249317	0.603248
HTRA1	5.85615	-6.55658	0.0942589	0.249317	0.603248
SELPLG	13.5716	1.33466	0.0943601	0.249317	0.603248
LIN52	2.57236	3.24684	0.0943524	0.249317	0.603248
RBMX2	2.62319	-2.75298	0.0943714	0.249317	0.603248
PYCR2	10.7256	1.49225	0.0945667	0.249683	0.602611
DEGS1	3.34217	-2.40817	0.0949881	0.250646	0.60094
NOP53	41.1977	-1.00685	0.0951083	0.250813	0.600651
TMUB1	15.2018	-1.23873	0.0952464	0.251026	0.600281
AAMP	11.8953	1.4107	0.0954149	0.25117	0.600033
C11orf68	11.4687	1.50714	0.0953989	0.25117	0.600033
TMEM50A	12.1645	1.36756	0.0956676	0.251534	0.599403
PCMTD1	5.27704	2.14837	0.0956509	0.251534	0.599403
CCZ1B	2.93879	-2.5287	0.0957407	0.251577	0.59933
CLDN15	14.3677	1.86245	0.0958366	0.251678	0.599154
EBP	5.55096	-2.18865	0.095907	0.251713	0.599094
RAB5A	5.78571	2.00596	0.0960255	0.251874	0.598817
RAP1A	9.91078	1.51192	0.0965004	0.252969	0.596933
SPATC1L	2.22892	-3.31525	0.0967162	0.253384	0.596221
EBPL	2.39226	-3.31464	0.0970581	0.253977	0.595205
DDX3Y	2.99499	3.48225	0.0970359	0.253977	0.595205
USP9X	5.39653	1.98364	0.0973622	0.254622	0.594104
MOB2	7.34153	1.83646	0.0975214	0.254664	0.594032
PHB2	23.9828	-1.07864	0.0975519	0.254664	0.594032
GOLGA3	5.76201	1.99931	0.0975199	0.254664	0.594032
SDHAF2	9.90538	1.52705	0.0979158	0.255463	0.592672
IGFBP3	5.54793	-6.47897	0.0982748	0.255642	0.592368
GSDMD	5.26282	-2.01327	0.0981775	0.255642	0.592368
RPS6KA4	2.53804	-2.79998	0.0981316	0.255642	0.592368
NME1	9.60547	-2.02584	0.0982404	0.255642	0.592368
C19orf53	18.7109	1.29384	0.0981954	0.255642	0.592368
WBP4	3.91655	2.43286	0.0988491	0.256904	0.590229
CENPT	4.16127	-2.13907	0.0990446	0.256904	0.590229
EIF5A	58.0445	0.882852	0.0989311	0.256904	0.590229
TBCB	6.85728	-1.74051	0.0990516	0.256904	0.590229
AC004076.7	3.28405	-2.99585	0.0989634	0.256904	0.590229
MAPKAPK3	4.10294	-2.07402	0.0991805	0.257087	0.58992
HPCAL1	2.59403	-2.70402	0.0992928	0.257227	0.589684
UBE2Q1	6.94257	1.84915	0.0996298	0.257948	0.588468
PTMS	29.0254	1.3576	0.100185	0.25908	0.586566
SHKBP1	5.82395	-1.77477	0.100165	0.25908	0.586566
REXO1	6.25174	1.98666	0.100546	0.259862	0.585257
STMN1	17.2945	-1.69116	0.100675	0.260043	0.584954
DCTPP1	3.13144	-2.75951	0.101631	0.262052	0.581612
TMEM259	21.5054	-1.47512	0.101624	0.262052	0.581612
ASIP	1.93601	-3.88888	0.101521	0.262052	0.581612
SLC9A3R1	6.58596	-1.64635	0.101753	0.262211	0.581349
MXD4	8.05046	1.61106	0.101847	0.262301	0.5812
CHKA	3.9347	-2.23201	0.102386	0.263382	0.579414
DHX34	4.18241	2.55172	0.102384	0.263382	0.579414
MYL9	5.23972	-6.39695	0.102668	0.263953	0.578473
RP11-641J8.4	2.37459	3.12614	0.103141	0.265014	0.576731
MARCHF3	3.17558	2.64994	0.103272	0.265195	0.576434
PHKG1	2.50625	-2.6532	0.103594	0.265867	0.575336
DTYMK	9.23826	-1.97331	0.103712	0.266015	0.575095
RGS16	4.75045	2.47176	0.104149	0.266981	0.573519
ANKRD49	2.19327	-3.12297	0.104384	0.267426	0.572796
RPS6KA1	5.43767	-1.83715	0.104864	0.268063	0.571762
EIF3I	12.547	1.32619	0.104872	0.268063	0.571762
NENF	7.55545	-1.72304	0.104835	0.268063	0.571762
CNOT4	2.35089	3.1122	0.105058	0.268063	0.571762
QRICH2	2.49087	-3.25086	0.104966	0.268063	0.571762
ATP5F1E	12.6638	1.31717	0.104893	0.268063	0.571762
SRRD	3.19488	2.65399	0.105021	0.268063	0.571762
RNF181	10.1221	1.50648	0.105533	0.269024	0.570208
TUBA4A	10.4696	1.5578	0.105557	0.269024	0.570208
DCAF6	4.04565	2.35026	0.105788	0.269457	0.56951
MARS1	11.7816	1.35667	0.105902	0.269517	0.569413
TSC22D3	5.37929	2.06344	0.105934	0.269517	0.569413
TTC19	2.04688	-3.05794	0.106532	0.270882	0.56722
PABPN1	26.4957	-1.10612	0.106817	0.271344	0.56648
NR2F6	2.32441	-3.42116	0.106837	0.271344	0.56648
NBAS	6.87321	1.7656	0.10712	0.271907	0.56558
H4C11	10.3253	6.28955	0.107681	0.273173	0.563561
NFKBIA	7.73843	1.66541	0.108035	0.273912	0.562389
SESN3	3.1071	2.79559	0.108131	0.273998	0.562252
GOLGA5	3.1298	2.80769	0.108214	0.274052	0.562168
RNF114	6.56186	1.82773	0.108542	0.274725	0.561102
RALBP1	6.55787	1.74446	0.108738	0.275062	0.56057
ATP5MC3	3.75229	-2.32792	0.109442	0.276684	0.558016
[truncated: 17,861 more rows]

## Sheet: Mock_d14_v_PGK(synEPOR)_d14
Gene	baseMean	log2FoldChange	pvalue	padj	minus_log10p
[truncated: 19,603 more rows]

[truncated: 2 more sheets: Mock_d14_v_HBA1(synEPOR)_d14, Mock_d14_v_EPOR(synEPOR)_d14]
