# Supplementary material for: Engineering synthetic signaling receptors to enable erythropoietin-free erythropoiesis
Source: Nat Commun. 2025 Jan 29;16:1140. doi: 10.1038/s41467-025-56239-5 (PMC11779867; doi:10.1038/s41467-025-56239-5)
Supplement: Supplementary file 8 — Source Data [file 41467_2025_56239_MOESM8_ESM.xlsx]

## Sheet: Figure 1
Figure 1c
Treatment	Mock		1.1		1.2		1.3		1.4		1.5		1.6		1.7
Condition	"-BB, -EPO"	"+BB, -EPO"	"-BB, -EPO"	"+BB, -EPO"	"-BB, -EPO"	"+BB, -EPO"	"-BB, -EPO"	"+BB, -EPO"	"-BB, -EPO"	"+BB, -EPO"	"-BB, -EPO"	"+BB, -EPO"	"-BB, -EPO"	"+BB, -EPO"	"-BB, -EPO"	"+BB, -EPO"
Values	0.02	0	0.6	0.33	0.41	3.3	1.18	1.52	2.75	107.73	1.38	94.51	3	5.11	0.78	1.46
			0.3	0.03	2.34	0.47	0.26	0.07	14.1	85.9	3.43	19.55	0.8	0.03	0.73	0.57
			0.07	0.05	0.13	0	0	0	0.46	43.18	0.96	22.7	0	0.07	0	0
											0	21.25
											0	3.01

## Sheet: Figure 1d
Figure 1d
Treatment	1.5
Condition	"-BB/-EPO"					"+BB/-EPO"					"-BB/+EPO"					"+BB/+EPO"
Timepoint	0	4	7	11	14	0	4	7	11	14	0	4	7	11	14	0	4	7	11	14
	1	1.27088	1.19335	1.1716	1.60922	1	1.77667	2.53941	4.01366	3.99989	1	1.45969	1.10008	1.43812	0.915848	1	1.48386	1.56838	1.90338	1.53745
	1	0.882538	0.852083	0.811591	0.865983	1	0.920415	0.860577	0.961479	0.901088	1	1.82196	1.92415	2.35051	2.1512	1	1.87021	3.04471	3.87896	3.58299
	1	2.31772	2.12269	1.17958	2.15726	1	2.42038	4.72604	15.3902	11.0299	1	1.77007	1.80052	2.23703	2.34808	1	1.69554	2.40506	2.5571	2.54126
	1	1.93758	1.95018	1.85548	1.5903	1	1.97365	2.93474	2.74013	1.6458
	1	2.20828	3.39604	2.59851	2.80074	1	2.28815	2.42445	5.47626	4.76561

## Sheet: Figure 2b
Figure 2b
Treatment	1.5				1.5.EPORSP				1.5.IL6SP				t1.5.IL6SP
Condition	"-BB, -EPO"	"+BB, -EPO"	"-BB, +EPO"	"+BB, +EPO"	"-BB, -EPO"	"+BB, -EPO"	"-BB, +EPO"	"+BB, +EPO"	"-BB, -EPO"	"+BB, -EPO"	"-BB, +EPO"	"+BB, +EPO"	"-BB, -EPO"	"+BB, -EPO"	"-BB, +EPO"	"+BB, +EPO"
Values	3.43196	19.5543	101.319	111.39	20.9	57.7	107.234	107.801	10.6407	66.7555	116.892	111.571	40.4137	76.8097	114.877	102.681
	1.37955	94.5147			0.316	31.3746			27.1	67.8	115.745	109.362	59.6	84.3	110.355	108.227
	0.96	22.7							0.7119	53.2871			17.6542	108.706	104.474	103.628
	0	21.2474											5.96717	98.5932	99.5311	99.1794
		3.0074											7.86121	86.1206	102.162	101.82

## Sheet: Figure 2c
Figure 2c
Treatment	1.5.IL6SP																				t1.5.IL6SP (synEPOR)
Condition	"-BB/-EPO"					"+BB/-EPO"					"-BB/+EPO"					"+BB/+EPO"					"-BB/-EPO"					"+BB/-EPO"					"-BB/+EPO"					"+BB/+EPO"
Timepoint	0	4	7	11	14	0	4	7	11	14	0	4	7	11	14	0	4	7	11	14	0	4	7	11	14	0	4	7	11	14	0	4	7	11	14	0	4	7	11	14
	1	1.44573	2.27639	2.35348	2.25027	1	2.48124	5.56409	7.33613	6.41953	1	1.49983	2.21709	1.38031	1.66966	1	1.86223	2.58238	3.33011	2.77257	1.16611	2.65577	5.70527	6.63544	2.27751	1.16611	2.6316	10.0366	6.72757	6.32909	1.16611	1.23633	1.19996	1.11284	0.943526	1.16611	2.21034	6.5097	4.87656	4.89974
	1	1.06785	1.11399	1.35884	1.19979	1	1.16508	1.84786	2.18763	1.36173	1	0.863241	0.765037	0.965934	1.25795	1	0.930051	1.06111	1.89545	1.65944	0.83389		5.94299	7.18512	2.35204	0.83389		7.14915	6.70302	5.75982	0.83389		1.19456	1.08484	0.745698	0.83389		3.23107	4.49384	4.40716
	1	1.46338	1.9744	6.213	8.502	1	1.92589	8.27275	18.3995	20.8335	1	1.37608	1.88788	2.24861	2.47146	1	2.02686	4.60193	5.9986	5.47849	0.927378	1.1677	1.69813	3.36928	3.04978	0.927378	1.65952	9.65481	19.7286	17.6545	0.927378	1.13484	1.57707	1.63016	1.52291	0.927378	1.54509	4.04124	7.53689	8.071
	1	1.67936	1.70935	2.86293	2.08288	1	2.64149	8.69147	15.7799	13.775	1	2.16317	2.67233	2.73571	2.21614	1	2.22631	4.44097	6.33869	5.06949	1.07262	0.864559	1.61138	6.3716	3.16894	1.07262	1.53703	9.96608	14.0173	17.6673	1.07262	1.1345	1.4633	2.69046	1.39877	1.07262	1.40462	4.00413	13.4984	8.15036
																															0.923379	1.00152	0.185943	1.64604	1.63965	0.923379	1.29244	3.67395	4.91123	4.76124
																															1.07662	0.972034		1.68915	1.58159	1.07662	1.2904		4.90251	4.9005

## Sheet: Figure 2e
Figure 2e
	Mock	synEPOR		Treatment
	"-BB, +EPO"	"+BB, -EPO"	"-BB, -EPO"	Condition
Time	mV
0.001667	41932	41952	41960
0.003333	41946	41962	41946
0.005	41948	41958	41994
0.006667	41972	41956	42012
0.008333	41976	41932	41950
0.01	41968	41950	41962
0.011667	41936	41952	41956
0.013333	41940	41944	41964
0.015	41940	41940	41970
0.016667	41942	41950	41966
0.018333	41948	41946	41962
0.02	41942	41948	41960
0.021667	41940	41952	41948
0.023333	41948	41950	41958
0.025	41934	41946	41960
0.026667	41938	41934	41952
0.028333	41934	41932	41964
0.03	41934	41944	41968
0.031667	41932	41950	41968
0.033333	41934	41954	41966
0.035	41944	41950	41966
0.036667	41946	41944	41972
0.038333	41950	41960	41968
0.04	41946	41954	41962
0.041667	41944	41946	41966
0.043333	41938	41950	41964
0.045	41946	41934	41972
0.046667	41944	41938	41970
0.048333	41946	41940	41960
0.05	41946	41940	41962
0.051667	41938	41948	41954
0.053333	41946	41950	41956
0.055	41944	41944	41964
0.056667	41938	41942	41962
0.058333	41940	41936	41964
0.06	41940	41940	41962
0.061667	41938	41946	41962
0.063333	41944	41942	41962
0.065	41948	41944	41956
0.066667	41938	41956	41956
0.068333	41932	41954	41954
0.07	41938	41940	41958
0.071667	41950	41932	41954
0.073333	41948	41940	41956
0.075	41950	41940	41958
0.076667	41944	41946	41968
0.078333	41934	41942	41972
0.08	41942	41948	41970
0.081667	41946	41944	41968
0.083333	41936	41940	41958
0.085	41942	41946	41960
0.086667	41936	41950	41970
0.088333	41938	41950	41966
0.09	41940	41944	41950
0.091667	41944	41954	41962
0.093333	41948	41944	41968
0.095	41952	41938	41966
0.096667	41948	41948	41960
0.098333	41944	41954	41960
0.1	41944	41948	41960
0.101667	41950	41948	41964
0.103333	41944	41946	41974
0.105	41942	41946	41962
0.106667	41954	41942	41958
0.108333	41940	41948	41966
0.11	41944	41948	41960
0.111667	41948	41954	41960
0.113333	41930	41950	41958
0.115	41942	41944	41942
0.116667	41938	41938	41954
0.118333	41944	41942	41956
0.12	41950	41946	41958
0.121667	41934	41940	41960
0.123333	41946	41946	41962
0.125	41948	41926	41968
0.126667	41944	41934	41968
0.128333	41940	41956	41960
0.13	41942	41944	41954
0.131667	41934	41954	41968
0.133333	41940	41952	41962
0.135	41944	41948	41966
0.136667	41926	41946	41966
0.138333	41934	41930	41962
0.14	41934	41944	41966
0.141667	41934	41952	41966
0.143333	41936	41948	41962
0.145	41938	41960	41974
0.146667	41946	41946	41978
0.148333	41944	41936	41972
0.15	41938	41946	41966
0.151667	41954	41956	41970
0.153333	41952	41948	41978
0.155	41962	41948	41974
0.156667	41966	41964	41978
0.158333	41966	41972	41980
0.16	41976	41974	41970
0.161667	41986	41978	41986
0.163333	41996	41996	41988
0.165	42012	41996	41990
0.166667	42022	42000	41982
0.168333	42030	42012	41972
0.17	42044	42012	41990
0.171667	42048	42026	42002
0.173333	42074	42032	42000
0.175	42090	42044	42010
0.176667	42108	42064	42008
0.178333	42122	42072	42026
0.18	42142	42104	42040
0.181667	42176	42132	42046
0.183333	42210	42166	42058
0.185	42260	42210	42074
0.186667	42316	42268	42094
0.188333	42400	42334	42132
0.19	42492	42432	42166
0.191667	42612	42526	42198
0.193333	42754	42660	42248
0.195	42932	42800	42290
0.196667	43148	42946	42350
0.198333	43398	43142	42400
0.2	43690	43358	42440
0.201667	44018	43588	42494
0.203333	44364	43846	42542
0.205	44744	44120	42596
0.206667	45148	44438	42674
0.208333	45558	44784	42752
0.21	45992	45170	42846
0.211667	46424	45602	42948
0.213333	46854	46050	43048
0.215	47278	46518	43172
0.216667	47676	46974	43304
0.218333	48022	47396	43414
0.22	48322	47756	43492
0.221667	48576	48030	43548
0.223333	48756	48236	43590
0.225	48860	48376	43598
0.226667	48916	48420	43584
0.228333	48864	48410	43534
0.23	48750	48328	43466
0.231667	48560	48190	43372
0.233333	48316	48000	43262
0.235	48040	47780	43150
0.236667	47740	47542	43050
0.238333	47430	47302	42972
0.24	47104	47034	42900
0.241667	46798	46758	42838
0.243333	46486	46484	42774
0.245	46186	46192	42702
0.246667	45888	45908	42648
0.248333	45610	45630	42576
0.25	45366	45352	42536
0.251667	45122	45108	42478
0.253333	44914	44876	42438
0.255	44740	44680	42418
0.256667	44596	44516	42416
0.258333	44472	44376	42434
0.26	44364	44270	42454
0.261667	44292	44188	42472
0.263333	44238	44120	42518
0.265	44208	44068	42556
0.266667	44182	44026	42582
0.268333	44160	43988	42602
0.27	44156	43966	42610
0.271667	44146	43934	42606
0.273333	44140	43890	42602
0.275	44126	43856	42586
0.276667	44104	43808	42580
0.278333	44080	43766	42566
0.28	44072	43714	42532
0.281667	44042	43668	42502
0.283333	43992	43638	42484
0.285	43982	43592	42462
0.286667	43942	43546	42432
0.288333	43918	43512	42394
0.29	43884	43482	42380
0.291667	43850	43452	42350
0.293333	43840	43412	42314
0.295	43804	43366	42290
0.296667	43768	43332	42264
0.298333	43740	43294	42234
0.3	43696	43260	42214
0.301667	43664	43228	42184
0.303333	43634	43184	42172
0.305	43596	43156	42148
0.306667	43554	43128	42124
0.308333	43522	43102	42122
0.31	43496	43096	42110
0.311667	43470	43064	42100
0.313333	43436	43032	42094
0.315	43398	43012	42086
0.316667	43384	43002	42094
0.318333	43366	43002	42094
0.32	43348	42980	42072
0.321667	43336	42958	42082
0.323333	43312	42952	42084
0.325	43300	42946	42070
0.326667	43286	42944	42082
0.328333	43278	42936	42074
0.33	43264	42922	42076
0.331667	43250	42914	42078
0.333333	43250	42908	42076
0.335	43244	42904	42074
0.336667	43236	42904	42068
0.338333	43230	42896	42074
0.34	43212	42888	42078
0.341667	43212	42882	42082
0.343333	43214	42880	42072
0.345	43196	42886	42064
0.346667	43188	42880	42066
0.348333	43192	42880	42070
0.35	43182	42872	42080
0.351667	43178	42864	42082
0.353333	43172	42860	42086
0.355	43164	42874	42078
0.356667	43168	42866	42080
0.358333	43168	42876	42088
0.36	43172	42884	42092
0.361667	43176	42886	42088
0.363333	43184	42894	42096
0.365	43196	42902	42086
0.366667	43196	42916	42096
0.368333	43210	42926	42112
0.37	43216	42938	42114
0.371667	43220	42944	42114
0.373333	43248	42952	42116
0.375	43246	42980	42126
0.376667	43262	42998	42130
0.378333	43282	43010	42138
0.38	43294	43018	42146
0.381667	43314	43028	42140
0.383333	43326	43026	42148
0.385	43328	43036	42148
0.386667	43344	43038	42152
0.388333	43338	43054	42160
0.39	43356	43070	42162
0.391667	43376	43068	42156
0.393333	43372	43078	42162
0.395	43386	43084	42152
0.396667	43404	43078	42160
0.398333	43394	43086	42166
0.4	43394	43074	42156
0.401667	43400	43072	42164
0.403333	43404	43086	42160
0.405	43408	43082	42160
0.406667	43398	43076	42162
0.408333	43416	43080	42158
0.41	43404	43078	42162
0.411667	43404	43072	42158
0.413333	43402	43068	42154
0.415	43386	43060	42160
0.416667	43386	43054	42158
0.418333	43380	43052	42152
0.42	43368	43052	42148
0.421667	43354	43046	42134
0.423333	43346	43030	42140
0.425	43348	43022	42138
0.426667	43352	43006	42136
0.428333	43328	43004	42124
0.43	43310	43004	42132
0.431667	43292	42990	42128
0.433333	43280	42984	42138
0.435	43268	42978	42132
0.436667	43258	42964	42128
0.438333	43236	42960	42126
0.44	43240	42946	42122
0.441667	43220	42938	42130
0.443333	43204	42928	42124
0.445	43202	42914	42122
0.446667	43190	42910	42118
0.448333	43174	42906	42112
0.45	43162	42898	42124
0.451667	43150	42900	42122
0.453333	43142	42886	42118
0.455	43132	42882	42120
0.456667	43118	42884	42114
0.458333	43116	42874	42118
0.46	43104	42862	42116
0.461667	43092	42866	42114
0.463333	43096	42854	42120
0.465	43086	42856	42114
0.466667	43076	42852	42118
0.468333	43068	42850	42114
0.47	43068	42848	42106
0.471667	43060	42836	42106
0.473333	43048	42840	42110
0.475	43044	42844	42104
0.476667	43044	42844	42102
0.478333	43042	42840	42100
0.48	43044	42824	42102
0.481667	43040	42816	42104
0.483333	43026	42820	42110
0.485	43016	42824	42108
0.486667	43002	42816	42098
0.488333	43002	42798	42100
0.49	43002	42802	42104
0.491667	42992	42796	42104
0.493333	42988	42786	42096
0.495	42986	42782	42100
0.496667	42986	42780	42092
0.498333	42978	42768	42096
0.5	42976	42766	42096
0.501667	42966	42768	42092
0.503333	42966	42760	42102
0.505	42950	42766	42088
0.506667	42958	42750	42086
0.508333	42944	42740	42090
0.51	42948	42740	42096
0.511667	42950	42728	42086
0.513333	42928	42726	42080
0.515	42926	42710	42074
0.516667	42916	42704	42082
0.518333	42908	42698	42082
0.52	42914	42696	42086
0.521667	42892	42692	42080
0.523333	42896	42684	42066
0.525	42900	42672	42068
0.526667	42890	42668	42076
0.528333	42876	42660	42068
0.53	42868	42652	42076
0.531667	42860	42656	42070
0.533333	42874	42656	42062
0.535	42860	42646	42062
0.536667	42848	42640	42048
0.538333	42846	42630	42054
0.54	42844	42620	42068
0.541667	42840	42616	42048
0.543333	42838	42608	42040
0.545	42826	42606	42052
0.546667	42826	42590	42046
0.548333	42816	42580	42048
0.55	42804	42592	42052
0.551667	42804	42580	42046
0.553333	42790	42580	42052
0.555	42790	42580	42048
0.556667	42788	42564	42042
0.558333	42782	42566	42044
0.56	42788	42560	42038
0.561667	42782	42556	42040
0.563333	42768	42560	42038
0.565	42766	42566	42046
0.566667	42762	42566	42038
0.568333	42776	42566	42036
0.57	42768	42560	42042
0.571667	42768	42566	42036
0.573333	42788	42576	42036
0.575	42800	42590	42044
0.576667	42804	42610	42034
0.578333	42840	42624	42034
0.58	42866	42658	42038
0.581667	42912	42698	42044
0.583333	42954	42736	42058
0.585	43006	42790	42068
0.586667	43084	42846	42076
0.588333	43162	42908	42074
0.59	43238	42966	42080
0.591667	43312	43030	42092
0.593333	43364	43076	42102
0.595	43420	43110	42106
0.596667	43474	43136	42120
0.598333	43512	43172	42122
0.6	43546	43194	42110
0.601667	43546	43210	42126
0.603333	43550	43200	42114
0.605	43546	43196	42122
0.606667	43534	43196	42128
0.608333	43514	43162	42116
0.61	43478	43132	42118
0.611667	43436	43098	42116
0.613333	43402	43064	42112
0.615	43360	43028	42112
0.616667	43320	42994	42100
0.618333	43290	42946	42090
0.62	43248	42934	42084
0.621667	43224	42906	42078
0.623333	43202	42892	42088
0.625	43178	42878	42070
0.626667	43162	42854	42062
0.628333	43146	42848	42074
0.63	43148	42842	42076
0.631667	43148	42842	42072
0.633333	43158	42834	42076
0.635	43182	42840	42068
0.636667	43214	42848	42068
0.638333	43250	42858	42080
0.64	43294	42872	42078
0.641667	43330	42892	42076
0.643333	43372	42920	42076
0.645	43416	42942	42088
0.646667	43434	42966	42092
0.648333	43454	42994	42082
0.65	43456	43000	42094
0.651667	43436	43004	42096
0.653333	43412	42994	42108
0.655	43378	42986	42110
0.656667	43330	42958	42086
0.658333	43272	42932	42102
0.66	43214	42906	42106
0.661667	43140	42868	42098
0.663333	43082	42810	42088
0.665	43008	42770	42084
0.666667	42940	42728	42068
0.668333	42874	42672	42068
0.67	42810	42636	42062
0.671667	42762	42594	42052
0.673333	42706	42558	42058
0.675	42654	42520	42048
0.676667	42610	42488	42050
0.678333	42574	42466	42042
0.68	42536	42438	42034
0.681667	42512	42416	42036
0.683333	42488	42400	42020
0.685	42474	42378	42024
0.686667	42452	42358	42018
0.688333	42444	42356	42020
0.69	42424	42354	42036
0.691667	42418	42334	42028
0.693333	42408	42330	42028
0.695	42406	42310	42030
0.696667	42410	42310	42018
0.698333	42404	42322	42006
0.7	42392	42326	42014
0.701667	42398	42322	42014
0.703333	42390	42322	42020
0.705	42386	42332	42016
0.706667	42394	42324	42020
0.708333	42398	42318	42022
0.71	42388	42334	42004
0.711667	42400	42322	42014
0.713333	42402	42326	42018
0.715	42394	42338	42012
0.716667	42384	42326	42024
0.718333	42394	42328	42028
0.72	42420	42342	42022
0.721667	42414	42338	42022
0.723333	42404	42338	42016
0.725	42410	42342	42008
0.726667	42410	42350	42014
0.728333	42410	42346	42018
0.73	42404	42348	42018
0.731667	42408	42344	42010
0.733333	42416	42342	42010
0.735	42412	42344	42018
0.736667	42416	42348	42020
0.738333	42422	42354	42022
0.74	42424	42362	42028
0.741667	42432	42372	42020
0.743333	42430	42364	42024
0.745	42434	42364	42020
0.746667	42438	42358	42022
0.748333	42430	42370	42028
0.75	42442	42368	42018
0.751667	42446	42378	42006
0.753333	42438	42386	42012
0.755	42440	42386	42020
0.756667	42438	42376	42008
0.758333	42440	42384	42008
0.76	42452	42386	42022
0.761667	42454	42396	42020
0.763333	42454	42394	42024
0.765	42458	42392	42026
0.766667	42454	42400	42022
0.768333	42466	42402	42016
0.77	42472	42404	42028
0.771667	42478	42408	42020
0.773333	42470	42416	42020
0.775	42472	42412	42018
0.776667	42472	42426	42020
0.778333	42468	42416	42022
0.78	42474	42420	42024
0.781667	42490	42428	42026
0.783333	42488	42426	42022
0.785	42484	42434	42022
0.786667	42492	42422	42022
0.788333	42478	42424	42032
0.79	42482	42436	42028
0.791667	42490	42434	42012
0.793333	42490	42442	42020
0.795	42494	42446	42022
0.796667	42490	42436	42022
0.798333	42480	42448	42030
0.8	42492	42462	42022
0.801667	42496	42464	42034
0.803333	42496	42466	42028
0.805	42498	42458	42030
0.806667	42504	42462	42028
0.808333	42500	42462	42024
0.81	42502	42458	42024
0.811667	42508	42474	42028
0.813333	42504	42464	42028
0.815	42504	42476	42032
0.816667	42518	42470	42022
0.818333	42522	42466	42020
0.82	42518	42474	42028
0.821667	42518	42486	42024
0.823333	42518	42478	42020
0.825	42520	42484	42024
0.826667	42516	42480	42030
0.828333	42514	42488	42038
0.83	42518	42492	42026
0.831667	42534	42484	42020
0.833333	42526	42484	42022
0.835	42526	42498	42020
0.836667	42522	42496	42024
0.838333	42520	42502	42024
0.84	42522	42494	42026
0.841667	42524	42506	42036
0.843333	42526	42508	42038
0.845	42530	42504	42030
0.846667	42532	42510	42028
0.848333	42528	42502	42022
0.85	42520	42504	42030
0.851667	42526	42506	42034
0.853333	42530	42504	42024
0.855	42520	42494	42028
0.856667	42528	42508	42028
0.858333	42528	42512	42030
0.86	42536	42520	42036
0.861667	42542	42522	42028
0.863333	42534	42512	42030
0.865	42538	42514	42036
0.866667	42534	42510	42036
0.868333	42536	42514	42036
0.87	42536	42514	42032
0.871667	42530	42508	42030
0.873333	42518	42508	42032
0.875	42536	42506	42028
0.876667	42526	42500	42038
0.878333	42524	42500	42034
0.88	42530	42504	42026
0.881667	42522	42504	42032
0.883333	42528	42506	42034
0.885	42526	42494	42040
0.886667	42522	42504	42034
0.888333	42522	42504	42030
0.89	42518	42492	42032
0.891667	42508	42486	42030
0.893333	42518	42496	42036
0.895	42506	42496	42034
0.896667	42514	42506	42032
0.898333	42526	42490	42022
0.9	42516	42486	42026
0.901667	42504	42494	42032
0.903333	42506	42486	42032
0.905	42510	42498	42026
0.906667	42514	42492	42024
0.908333	42514	42482	42038
0.91	42514	42482	42036
0.911667	42520	42464	42040
0.913333	42498	42460	42040
0.915	42492	42464	42026
0.916667	42502	42458	42022
0.918333	42494	42468	42024
0.92	42500	42462	42018
0.921667	42498	42456	42026
0.923333	42486	42460	42020
0.925	42484	42458	42014
0.926667	42486	42460	42022
0.928333	42482	42458	42026
0.93	42482	42438	42024
0.931667	42474	42452	42024
0.933333	42484	42450	42018
0.935	42472	42444	42026
0.936667	42462	42434	42026
0.938333	42474	42434	42024
0.94	42464	42436	42028
0.941667	42464	42428	42038
0.943333	42466	42424	42036
0.945	42464	42430	42030
0.946667	42460	42430	42018
0.948333	42452	42424	42022
0.95	42454	42416	42016
0.951667	42454	42406	42012
0.953333	42452	42418	42018
0.955	42442	42412	42022
0.956667	42436	42396	42024
0.958333	42444	42402	42032
0.96	42444	42396	42028
0.961667	42440	42392	42030
0.963333	42440	42398	42026
0.965	42444	42394	42028
0.966667	42434	42398	42030
0.968333	42422	42386	42008
0.97	42426	42374	42006
0.971667	42420	42384	42012
0.973333	42420	42380	42020
0.975	42426	42386	42028
0.976667	42422	42380	42016
0.978333	42422	42360	42008
0.98	42408	42366	42010
0.981667	42404	42370	42006
0.983333	42404	42360	42004
0.985	42402	42368	42012
0.986667	42404	42354	42018
0.988333	42400	42350	42026
0.99	42400	42352	42018
0.991667	42398	42352	42016
0.993333	42392	42350	42016
0.995	42388	42344	42010
0.996667	42388	42340	42014
0.998333	42388	42338	42012
1	42390	42332	42012
1.00167	42388	42326	42014
1.00333	42376	42334	42006
1.005	42386	42322	42010
1.00667	42380	42328	42012
1.00833	42378	42326	42008
1.01	42382	42322	42012
1.01167	42372	42316	42018
1.01333	42372	42324	42012
1.015	42366	42324	42010
1.01667	42370	42318	42004
1.01833	42378	42316	42002
1.02	42374	42310	42004
1.02167	42370	42308	42006
1.02333	42370	42300	42022
1.025	42370	42304	42016
1.02667	42372	42312	42002
1.02833	42364	42304	42006
1.03	42356	42310	42010
1.03167	42364	42310	42010
1.03333	42358	42320	42014
1.035	42362	42304	42008
1.03667	42366	42292	42004
1.03833	42358	42306	42012
1.04	42364	42304	42010
1.04167	42360	42302	42004
1.04333	42356	42310	41992
1.045	42362	42302	42002
1.04667	42356	42300	42016
1.04833	42360	42302	42002
1.05	42350	42300	42004
1.05167	42342	42302	42012
1.05333	42354	42298	42008
1.055	42364	42290	42016
1.05667	42364	42296	42000
1.05833	42360	42302	42000
1.06	42354	42290	42012
1.06167	42356	42302	42002
1.06333	42352	42312	42000
1.065	42352	42308	42012
1.06667	42354	42306	42006
1.06833	42342	42304	42012
1.07	42350	42310	42010
1.07167	42358	42308	42004
1.07333	42362	42302	42002
1.075	42370	42314	42006
1.07667	42366	42310	42012
1.07833	42354	42312	42008
1.08	42366	42312	42010
1.08167	42366	42298	42014
1.08333	42368	42296	42002
1.085	42374	42308	42000
1.08667	42368	42306	42012
1.08833	42370	42312	42008
1.09	42366	42312	42020
1.09167	42368	42318	42014
1.09333	42378	42318	42016
1.095	42374	42310	42022
1.09667	42378	42318	42012
1.09833	42388	42320	42024
1.1	42386	42318	42024
1.10167	42372	42324	42012
1.10333	42380	42322	42016
1.105	42388	42328	42018
1.10667	42390	42326	42010
1.10833	42388	42324	42026
1.11	42400	42340	42020
1.11167	42402	42332	42016
1.11333	42394	42332	42026
1.115	42400	42330	42022
1.11667	42406	42328	42028
1.11833	42402	42348	42024
1.12	42424	42348	42018
1.12167	42414	42346	42024
1.12333	42412	42356	42020
1.125	42424	42346	42026
1.12667	42418	42354	42038
1.12833	42422	42366	42036
1.13	42428	42368	42030
1.13167	42418	42380	42038
1.13333	42432	42376	42038
1.135	42436	42370	42040
1.13667	42442	42382	42040
1.13833	42442	42380	42038
1.14	42450	42388	42036
1.14167	42458	42400	42034
1.14333	42452	42396	42042
1.145	42452	42420	42048
1.14667	42470	42420	42044
1.14833	42472	42416	42060
1.15	42468	42422	42062
1.15167	42482	42422	42054
1.15333	42478	42430	42064
1.155	42490	42430	42064
1.15667	42500	42436	42064
1.15833	42500	42448	42056
1.16	42496	42460	42060
1.16167	42498	42450	42068
1.16333	42514	42472	42064
1.165	42520	42468	42068
1.16667	42528	42476	42074
1.16833	42534	42480	42074
1.17	42534	42492	42078
1.17167	42540	42490	42076
1.17333	42562	42494	42092
1.175	42560	42506	42096
1.17667	42564	42512	42092
1.17833	42582	42522	42090
1.18	42580	42526	42106
1.18167	42572	42540	42106
1.18333	42578	42544	42104
1.185	42594	42562	42116
1.18667	42598	42562	42114
1.18833	42604	42578	42120
1.19	42628	42590	42120
1.19167	42634	42600	42134
1.19333	42636	42606	42140
1.195	42654	42616	42138
1.19667	42660	42614	42140
1.19833	42666	42634	42138
1.2	42674	42648	42136
1.20167	42674	42654	42148
1.20333	42688	42656	42146
1.205	42700	42676	42156
1.20667	42712	42688	42170
1.20833	42712	42692	42168
1.21	42726	42696	42174
1.21167	42736	42718	42176
1.21333	42744	42720	42172
1.215	42754	42736	42192
1.21667	42762	42752	42200
1.21833	42780	42768	42208
1.22	42790	42776	42216
1.22167	42798	42786	42206
1.22333	42808	42796	42214
1.225	42816	42808	42224
1.22667	42832	42814	42230
1.22833	42842	42832	42238
1.23	42850	42842	42230
1.23167	42858	42860	42230
1.23333	42870	42874	42240
1.235	42884	42884	42246
1.23667	42892	42886	42258
1.23833	42894	42916	42262
1.24	42918	42930	42258
1.24167	42922	42936	42276
1.24333	42934	42954	42274
1.245	42952	42970	42284
1.24667	42968	42986	42288
1.24833	42976	42998	42288
1.25	42986	43008	42302
1.25167	42988	43006	42306
1.25333	43016	43018	42306
1.255	43026	43040	42308
1.25667	43034	43054	42322
1.25833	43048	43078	42336
1.26	43062	43086	42328
1.26167	43080	43112	42330
1.26333	43084	43114	42346
1.265	43088	43128	42356
1.26667	43112	43150	42368
1.26833	43116	43156	42366
1.27	43128	43176	42356
1.27167	43140	43184	42376
1.27333	43154	43202	42386
1.275	43176	43220	42382
1.27667	43186	43232	42394
1.27833	43188	43250	42406
1.28	43208	43258	42406
1.28167	43224	43274	42410
1.28333	43238	43296	42428
1.285	43248	43306	42434
1.28667	43266	43320	42440
1.28833	43282	43338	42438
1.29	43294	43344	42430
1.29167	43298	43368	42452
1.29333	43316	43384	42458
1.295	43342	43398	42462
1.29667	43342	43414	42454
1.29833	43352	43430	42460
1.3	43360	43442	42472
1.30167	43370	43460	42484
1.30333	43394	43470	42490
1.305	43402	43494	42496
1.30667	43414	43514	42494
1.30833	43420	43512	42512
1.31	43446	43532	42514
1.31167	43466	43552	42522
1.31333	43470	43572	42530
1.315	43488	43578	42528
1.31667	43492	43596	42530
1.31833	43510	43628	42536
1.32	43536	43636	42538
1.32167	43554	43644	42564
1.32333	43556	43666	42564
1.325	43566	43682	42560
1.32667	43574	43700	42582
1.32833	43590	43716	42574
1.33	43614	43724	42586
1.33167	43626	43746	42596
1.33333	43640	43758	42592
1.335	43656	43772	42600
1.33667	43670	43800	42600
1.33833	43682	43810	42602
1.34	43684	43818	42610
1.34167	43700	43846	42612
1.34333	43722	43870	42616
1.345	43732	43876	42618
1.34667	43742	43896	42622
1.34833	43758	43904	42634
1.35	43768	43924	42628
1.35167	43796	43942	42630
1.35333	43808	43960	42656
1.355	43816	43978	42658
1.35667	43824	43984	42652
1.35833	43838	44002	42658
1.36	43860	44010	42652
1.36167	43864	44028	42652
1.36333	43890	44052	42664
1.365	43908	44070	42674
1.36667	43916	44084	42682
1.36833	43926	44098	42682
1.37	43928	44112	42684
1.37167	43928	44124	42680
1.37333	43946	44150	42684
1.375	43966	44172	42682
1.37667	43978	44176	42682
1.37833	43998	44186	42682
1.38	44010	44194	42688
1.38167	44018	44216	42686
1.38333	44028	44230	42692
1.385	44034	44250	42678
1.38667	44040	44272	42684
1.38833	44054	44290	42696
1.39	44072	44298	42682
1.39167	44082	44300	42692
1.39333	44092	44318	42692
1.395	44108	44330	42692
1.39667	44114	44346	42698
1.39833	44112	44366	42696
1.4	44132	44376	42690
1.40167	44140	44388	42700
1.40333	44154	44394	42696
1.405	44164	44400	42684
1.40667	44172	44422	42678
1.40833	44168	44430	42674
1.41	44172	44438	42678
1.41167	44180	44462	42678
1.41333	44184	44464	42684
1.415	44188	44464	42690
1.41667	44202	44470	42684
1.41833	44212	44472	42674
1.42	44214	44486	42670
1.42167	44222	44502	42678
1.42333	44218	44506	42684
1.425	44222	44518	42666
1.42667	44236	44522	42666
1.42833	44224	44520	42670
1.43	44246	44528	42668
1.43167	44244	44536	42676
1.43333	44232	44548	42676
1.435	44238	44540	42660
1.43667	44244	44542	42662
1.43833	44244	44550	42668
1.44	44252	44546	42660
1.44167	44244	44550	42656
1.44333	44246	44562	42654
1.445	44248	44562	42646
1.44667	44244	44564	42650
1.44833	44256	44560	42648
1.45	44252	44564	42654
1.45167	44248	44558	42654
1.45333	44248	44562	42640
1.455	44244	44556	42644
1.45667	44254	44566	42644
1.45833	44252	44556	42634
1.46	44240	44560	42636
1.46167	44242	44558	42636
1.46333	44254	44556	42632
1.465	44246	44552	42630
1.46667	44256	44550	42632
1.46833	44250	44542	42628
1.47	44240	44550	42622
1.47167	44246	44540	42612
1.47333	44236	44540	42614
1.475	44234	44548	42604
1.47667	44240	44542	42608
1.47833	44236	44544	42608
1.48	44242	44540	42604
1.48167	44224	44536	42612
1.48333	44226	44530	42604
1.485	44232	44526	42604
1.48667	44238	44520	42596
1.48833	44226	44530	42588
1.49	44228	44530	42582
1.49167	44210	44534	42586
1.49333	44216	44520	42586
1.495	44224	44506	42584
1.49667	44220	44516	42580
1.49833	44220	44504	42572
1.5	44218	44494	42576
1.50167	44212	44500	42568
1.50333	44210	44492	42562
1.505	44204	44496	42576
1.50667	44206	44486	42562
1.50833	44198	44482	42554
1.51	44192	44480	42548
1.51167	44200	44482	42552
1.51333	44180	44480	42548
1.515	44178	44476	42546
1.51667	44178	44456	42550
1.51833	44178	44458	42536
1.52	44182	44462	42530
1.52167	44174	44446	42524
1.52333	44158	44442	42514
1.525	44160	44428	42506
1.52667	44152	44430	42510
1.52833	44156	44432	42514
1.53	44154	44420	42504
1.53167	44148	44412	42494
1.53333	44132	44404	42496
1.535	44116	44400	42504
1.53667	44112	44392	42490
1.53833	44116	44396	42480
1.54	44116	44384	42488
1.54167	44098	44372	42470
1.54333	44088	44362	42468
1.545	44086	44350	42464
1.54667	44074	44332	42462
1.54833	44068	44328	42454
1.55	44052	44324	42442
1.55167	44044	44308	42444
1.55333	44030	44296	42440
1.555	44020	44296	42432
1.55667	44008	44274	42434
1.55833	43986	44258	42418
1.56	43982	44240	42412
1.56167	43978	44224	42416
1.56333	43958	44214	42408
1.565	43944	44210	42412
1.56667	43936	44192	42410
1.56833	43926	44180	42400
1.57	43918	44166	42388
1.57167	43892	44140	42388
1.57333	43882	44130	42380
1.575	43878	44108	42384
1.57667	43874	44102	42376
1.57833	43854	44088	42368
1.58	43840	44064	42360
1.58167	43828	44060	42354
1.58333	43818	44032	42368
1.585	43792	44014	42378
1.58667	43780	44012	42364
1.58833	43764	43986	42356
1.59	43752	43974	42350
1.59167	43746	43956	42346
1.59333	43738	43942	42342
1.595	43724	43942	42340
1.59667	43710	43914	42326
1.59833	43696	43896	42326
1.6	43686	43878	42318
1.60167	43664	43864	42318
1.60333	43656	43846	42314
1.605	43644	43834	42304
1.60667	43624	43816	42308
1.60833	43616	43808	42300
1.61	43618	43788	42312
1.61167	43600	43774	42306
1.61333	43586	43760	42300
1.615	43568	43732	42300
1.61667	43560	43726	42288
1.61833	43548	43716	42290
1.62	43536	43712	42286
1.62167	43530	43690	42284
1.62333	43524	43670	42286
1.625	43500	43654	42278
1.62667	43488	43648	42274
1.62833	43478	43634	42292
1.63	43474	43622	42272
1.63167	43464	43600	42264
1.63333	43448	43588	42266
1.635	43446	43588	42248
1.63667	43440	43568	42254
1.63833	43428	43560	42260
1.64	43418	43538	42260
1.64167	43408	43524	42256
1.64333	43396	43520	42242
1.645	43382	43516	42244
1.64667	43358	43496	42248
1.64833	43358	43478	42240
1.65	43364	43468	42242
1.65167	43346	43454	42234
1.65333	43332	43438	42230
1.655	43322	43436	42230
1.65667	43316	43436	42230
1.65833	43300	43418	42228
1.66	43286	43404	42226
1.66167	43294	43396	42222
1.66333	43282	43384	42224
1.665	43264	43378	42228
1.66667	43264	43360	42210
1.66833	43244	43348	42206
1.67	43238	43348	42200
1.67167	43232	43332	42200
1.67333	43208	43320	42206
1.675	43204	43314	42202
1.67667	43202	43294	42210
1.67833	43184	43296	42204
1.68	43178	43280	42182
1.68167	43176	43264	42182
1.68333	43160	43256	42188
1.685	43162	43240	42190
1.68667	43146	43226	42190
1.68833	43132	43222	42184
1.69	43112	43212	42184
1.69167	43102	43206	42180
1.69333	43102	43190	42178
1.695	43096	43180	42182
1.69667	43096	43176	42178
1.69833	43082	43148	42178
1.7	43058	43138	42176
1.70167	43064	43138	42162
1.70333	43054	43122	42160
1.705	43034	43110	42166
1.70667	43028	43096	42160
1.70833	43018	43100	42160
1.71	43002	43094	42160
1.71167	43010	43076	42146
1.71333	42998	43064	42148
1.715	42990	43056	42150
1.71667	42980	43048	42154
1.71833	42976	43038	42150
1.72	42968	43020	42144
1.72167	42962	43030	42140
1.72333	42954	43006	42138
1.725	42954	42994	42138
1.72667	42932	42996	42136
1.72833	42930	42988	42132
1.73	42920	42972	42144
1.73167	42906	42952	42146
1.73333	42904	42948	42130
1.735	42894	42950	42132
1.73667	42890	42944	42126
1.73833	42872	42926	42128
1.74	42866	42926	42138
1.74167	42864	42922	42132
1.74333	42864	42912	42132
1.745	42856	42904	42126
1.74667	42846	42892	42130
1.74833	42840	42886	42132
1.75	42830	42888	42122
1.75167	42828	42868	42128
1.75333	42808	42858	42118
1.755	42814	42852	42120
1.75667	42812	42840	42122
1.75833	42792	42846	42106
1.76	42792	42836	42112
1.76167	42788	42826	42122
1.76333	42796	42820	42118
1.765	42778	42814	42104
1.76667	42768	42804	42106
1.76833	42772	42804	42110
1.77	42762	42812	42112
1.77167	42766	42794	42110
1.77333	42774	42786	42102
1.775	42762	42782	42108
1.77667	42746	42780	42102
1.77833	42744	42776	42094
1.78	42734	42766	42110
1.78167	42724	42760	42098
1.78333	42720	42752	42084
1.785	42724	42752	42092
1.78667	42718	42742	42090
1.78833	42716	42742	42102
1.79	42704	42738	42100
1.79167	42704	42720	42094
1.79333	42694	42712	42094
1.795	42696	42718	42104
1.79667	42702	42712	42092
1.79833	42684	42716	42084
1.8	42678	42712	42082
1.80167	42678	42706	42090
1.80333	42684	42706	42092
1.805	42682	42692	42084
1.80667	42676	42694	42088
1.80833	42676	42696	42092
1.81	42672	42680	42096
1.81167	42662	42672	42096
1.81333	42664	42682	42092
1.815	42654	42674	42084
1.81667	42658	42668	42086
1.81833	42660	42656	42084
1.82	42650	42658	42086
1.82167	42644	42666	42078
1.82333	42646	42652	42088
1.825	42638	42652	42088
1.82667	42644	42644	42080
1.82833	42638	42630	42090
1.83	42632	42642	42078
1.83167	42628	42630	42084
1.83333	42630	42632	42092
1.835	42632	42632	42082
1.83667	42632	42616	42080
1.83833	42620	42618	42080
1.84	42630	42622	42080
1.84167	42630	42614	42090
1.84333	42606	42622	42076
1.845	42606	42612	42080
1.84667	42606	42616	42080
1.84833	42618	42606	42080
1.85	42612	42602	42080
1.85167	42606	42604	42072
1.85333	42610	42606	42068
1.855	42594	42596	42072
1.85667	42602	42600	42082
1.85833	42610	42594	42074
1.86	42594	42596	42076
1.86167	42598	42596	42076
1.86333	42592	42590	42078
1.865	42584	42592	42072
1.86667	42584	42576	42068
1.86833	42578	42576	42070
1.87	42586	42584	42058
1.87167	42592	42572	42070
1.87333	42582	42578	42072
1.875	42578	42576	42070
1.87667	42588	42556	42074
1.87833	42584	42564	42064
1.88	42582	42566	42068
1.88167	42578	42558	42072
1.88333	42582	42558	42062
1.885	42582	42554	42058
1.88667	42576	42556	42070
1.88833	42566	42556	42072
1.89	42564	42544	42074
1.89167	42562	42546	42064
1.89333	42574	42540	42058
1.895	42560	42540	42070
1.89667	42560	42544	42064
1.89833	42574	42542	42056
1.9	42568	42544	42066
1.90167	42566	42528	42058
1.90333	42572	42528	42066
1.905	42568	42534	42066
1.90667	42562	42530	42058
1.90833	42562	42526	42056
1.91	42564	42530	42048
1.91167	42562	42526	42060
1.91333	42550	42522	42062
1.915	42552	42512	42070
1.91667	42564	42512	42074
1.91833	42552	42520	42058
1.92	42546	42516	42046
1.92167	42548	42510	42056
1.92333	42554	42508	42056
1.925	42552	42508	42048
1.92667	42542	42514	42060
1.92833	42538	42500	42052
1.93	42544	42496	42066
1.93167	42536	42508	42058
1.93333	42546	42502	42060
1.935	42544	42498	42068
1.93667	42536	42496	42060
1.93833	42546	42488	42058
1.94	42544	42486	42062
1.94167	42542	42488	42058
1.94333	42544	42494	42056
1.945	42544	42486	42060
1.94667	42530	42474	42062
1.94833	42528	42474	42054
1.95	42538	42476	42050
1.95167	42534	42458	42054
1.95333	42530	42464	42062
1.955	42538	42482	42046
1.95667	42540	42472	42052
1.95833	42534	42466	42052
1.96	42546	42468	42058
1.96167	42530	42464	42068
1.96333	42526	42470	42050
1.965	42540	42470	42062
1.96667	42532	42458	42056
1.96833	42538	42460	42044
1.97	42530	42458	42048
1.97167	42526	42470	42048
1.97333	42528	42468	42046
1.975	42508	42450	42058
1.97667	42516	42448	42054
1.97833	42528	42444	42038
1.98	42520	42444	42052
1.98167	42528	42450	42050
1.98333	42528	42436	42050
1.985	42534	42444	42050
1.98667	42524	42444	42054
1.98833	42520	42434	42056
1.99	42510	42440	42052
1.99167	42520	42434	42050
1.99333	42516	42426	42048
1.995	42516	42428	42038
1.99667	42514	42420	42050
1.99833	42502	42430	42054
2	42508	42420	42058
2.00167	42508	42422	42050
2.00333	42514	42428	42046
2.005	42520	42414	42048
2.00667	42506	42422	42056
2.00833	42514	42416	42054
2.01	42514	42416	42048
2.01167	42502	42420	42046
2.01333	42508	42418	42034
2.015	42508	42416	42042
2.01667	42502	42402	42042
2.01833	42506	42408	42040
2.02	42494	42416	42046
2.02167	42494	42408	42042
2.02333	42500	42406	42042
2.025	42492	42412	42038
2.02667	42484	42400	42034
2.02833	42482	42392	42046
2.03	42492	42404	42038
2.03167	42488	42402	42042
2.03333	42488	42400	42046
2.035	42490	42398	42042
2.03667	42496	42386	42042
2.03833	42492	42396	42040
2.04	42498	42400	42038
2.04167	42488	42392	42032
2.04333	42472	42392	42046
2.045	42480	42392	42034
2.04667	42478	42396	42044
2.04833	42488	42398	42048
2.05	42486	42390	42044
2.05167	42474	42390	42044
2.05333	42482	42394	42040
2.055	42470	42390	42042
2.05667	42476	42392	42048
2.05833	42472	42382	42038
2.06	42472	42378	42040
2.06167	42466	42374	42042
2.06333	42470	42380	42038
2.065	42466	42382	42044
2.06667	42460	42380	42038
2.06833	42454	42376	42038
2.07	42464	42374	42028
2.07167	42462	42374	42030
2.07333	42452	42374	42046
2.075	42460	42382	42040
2.07667	42458	42372	42052
2.07833	42450	42374	42042
2.08	42452	42360	42034
2.08167	42452	42358	42044
2.08333	42452	42362	42036
2.085	42454	42356	42030
2.08667	42434	42352	42038
2.08833	42442	42354	42038
2.09	42440	42354	42038
2.09167	42440	42364	42042
2.09333	42442	42362	42036
2.095	42432	42364	42042
2.09667	42436	42362	42044
2.09833	42444	42354	42042
2.1	42444	42356	42034
2.10167	42442	42360	42028
2.10333	42436	42354	42036
2.105	42434	42344	42036
2.10667	42430	42342	42034
2.10833	42432	42342	42046
2.11	42416	42336	42038
2.11167	42422	42336	42038
2.11333	42420	42342	42032
2.115	42422	42338	42030
2.11667	42420	42346	42034
2.11833	42418	42356	42040
2.12	42424	42350	42026
2.12167	42418	42332	42032
2.12333	42410	42342	42030
2.125	42412	42340	42026
2.12667	42406	42344	42036
2.12833	42414	42338	42038
2.13	42416	42338	42042
2.13167	42408	42340	42032
2.13333	42398	42338	42038
2.135	42406	42336	42028
2.13667	42410	42342	42020
2.13833	42404	42330	42030
2.14	42398	42334	42036
2.14167	42402	42332	42028
2.14333	42400	42328	42030
2.145	42404	42334	42034
2.14667	42398	42334	42024
2.14833	42394	42324	42036
2.15	42392	42338	42034
2.15167	42390	42324	42044
2.15333	42394	42330	42032
2.155	42388	42328	42030
2.15667	42388	42326	42030
2.15833	42382	42326	42038
2.16	42380	42318	42026
2.16167	42374	42312	42032
2.16333	42376	42322	42026
2.165	42384	42328	42028
2.16667	42378	42326	42032
2.16833	42378	42318	42026
2.17	42374	42326	42026
2.17167	42356	42330	42028
2.17333	42372	42312	42024
2.175	42368	42324	42022
2.17667	42374	42324	42018
2.17833	42378	42318	42020
2.18	42370	42326	42032
2.18167	42370	42324	42016
2.18333	42356	42320	42032
2.185	42356	42314	42040
2.18667	42362	42314	42026
2.18833	42354	42316	42030
2.19	42346	42314	42026
2.19167	42354	42316	42032
2.19333	42344	42316	42028
2.195	42350	42308	42024
2.19667	42356	42308	42028
2.19833	42352	42320	42022
2.2	42350	42320	42020
2.20167	42344	42314	42024
2.20333	42348	42306	42024
2.205	42356	42304	42022
2.20667	42338	42300	42024
2.20833	42336	42310	42022
2.21	42342	42306	42028
2.21167	42338	42300	42024
2.21333	42348	42306	42016
2.215	42346	42302	42028
2.21667	42336	42308	42022
2.21833	42336	42302	42026
2.22	42340	42298	42028
2.22167	42344	42314	42024
2.22333	42344	42302	42028
2.225	42338	42300	42034
2.22667	42336	42298	42024
2.22833	42338	42302	42028
2.23	42330	42312	42018
2.23167	42340	42306	42010
2.23333	42328	42308	42022
2.235	42334	42308	42024
2.23667	42332	42308	42028
2.23833	42324	42304	42024
2.24	42338	42296	42016
2.24167	42328	42292	42022
2.24333	42334	42316	42016
2.245	42342	42302	42020
2.24667	42334	42312	42034
2.24833	42338	42308	42024
2.25	42340	42294	42018
2.25167	42326	42304	42014
2.25333	42328	42306	42020
2.255	42326	42310	42022
2.25667	42328	42310	42018
2.25833	42324	42308	42026
2.26	42328	42308	42014
2.26167	42322	42306	42012
2.26333	42318	42302	42024
2.265	42310	42306	42022
2.26667	42316	42302	42024
2.26833	42320	42294	42034
2.27	42328	42306	42016
2.27167	42328	42306	42024
2.27333	42316	42300	42026
2.275	42316	42304	42036
2.27667	42318	42302	42042
2.27833	42316	42296	42030
2.28	42318	42292	42018
2.28167	42314	42298	42020
2.28333	42314	42302	42018
2.285	42326	42296	42018
2.28667	42324	42298	42024
2.28833	42326	42302	42020
2.29	42312	42290	42026
2.29167	42310	42298	42020
2.29333	42318	42298	42014
2.295	42308	42294	42018
2.29667	42302	42304	42028
2.29833	42310	42304	42022
2.3	42312	42310	42024
2.30167	42308	42304	42024
2.30333	42312	42298	42018
2.305	42306	42304	42020
2.30667	42312	42302	42020
2.30833	42302	42298	42022
2.31	42308	42304	42018
2.31167	42312	42306	42024
2.31333	42316	42312	42032
2.315	42314	42316	42020
2.31667	42314	42300	42016
2.31833	42318	42304	42022
2.32	42312	42306	42018
2.32167	42310	42296	42018
2.32333	42310	42310	42010
2.325	42322	42302	42020
2.32667	42302	42300	42012
2.32833	42304	42300	42010
2.33	42306	42292	42016
2.33167	42312	42308	42016
2.33333	42318	42302	42016
2.335	42312	42298	42028
2.33667	42310	42310	42026
2.33833	42316	42302	42032
2.34	42312	42298	42016
2.34167	42308	42292	42006
2.34333	42322	42300	42014
2.345	42310	42316	42024
2.34667	42312	42312	42018
2.34833	42310	42302	42020
2.35	42312	42310	42022
2.35167	42314	42298	42024
2.35333	42308	42302	42026
2.355	42312	42300	42008
2.35667	42302	42296	42014
2.35833	42302	42304	42024
2.36	42314	42304	42020
2.36167	42308	42302	42026
2.36333	42308	42304	42020
2.365	42300	42298	42014
2.36667	42304	42306	42016
2.36833	42308	42316	42030
2.37	42314	42300	42020
2.37167	42318	42310	42014
2.37333	42322	42312	42014
2.375	42310	42302	42022
2.37667	42300	42310	42018
2.37833	42306	42308	42014
2.38	42316	42318	42016
2.38167	42310	42314	42008
2.38333	42318	42308	42020
2.385	42318	42308	42022
2.38667	42320	42306	42018
2.38833	42306	42308	42014
2.39	42308	42304	42016
2.39167	42320	42310	42024
2.39333	42318	42316	42024
2.395	42310	42306	42012
2.39667	42318	42312	42020
2.39833	42312	42310	42034
2.4	42314	42310	42026
2.40167	42316	42302	42020
2.40333	42312	42302	42004
2.405	42316	42298	42014
2.40667	42302	42304	42018
2.40833	42314	42302	42012
2.41	42308	42302	42016
2.41167	42304	42304	42022
2.41333	42312	42308	42028
2.415	42310	42318	42024
2.41667	42306	42304	42016
2.41833	42318	42296	42012
2.42	42318	42302	42018
2.42167	42312	42304	42014
2.42333	42314	42302	42032
2.425	42312	42310	42026
2.42667	42314	42306	42008
2.42833	42320	42302	42018
2.43	42318	42312	42008
2.43167	42306	42306	42014
2.43333	42300	42312	42020
2.435	42318	42312	42018
2.43667	42320	42302	42024
2.43833	42308	42308	42016
2.44	42310	42306	42016
2.44167	42324	42302	42026
2.44333	42316	42304	42012
2.445	42324	42298	42016
2.44667	42310	42300	42030
2.44833	42310	42302	42020
2.45	42312	42296	42030
2.45167	42306	42302	42022
2.45333	42310	42300	42016
2.455	42318	42300	42022
2.45667	42314	42310	42016
2.45833	42320	42292	42014
2.46	42322	42306	42020
2.46167	42314	42296	42016
2.46333	42312	42280	42016
2.465	42310	42300	42018
2.46667	42324	42302	42014
2.46833	42318	42288	42026
2.47	42308	42294	42024
2.47167	42318	42284	42022
2.47333	42312	42280	42020
2.475	42320	42294	42012
2.47667	42326	42288	42014
2.47833	42320	42296	42022
2.48	42312	42294	42018
2.48167	42324	42296	42012
2.48333	42320	42290	42020
2.485	42326	42292	42020
2.48667	42324	42302	42022
2.48833	42314	42294	42020
2.49	42314	42282	42014
2.49167	42318	42284	42010
2.49333	42310	42290	42006
2.495	42310	42282	42008
2.49667	42308	42288	42002
2.49833	42322	42292	42012
2.5	42314	42284	42022
2.50167	42312	42292	42008
2.50333	42316	42284	42014
2.505	42314	42274	42010
2.50667	42332	42284	42004
2.50833	42326	42284	42010
2.51	42320	42282	42010
2.51167	42320	42268	42018
2.51333	42312	42278	42012
2.515	42316	42274	42006
2.51667	42306	42278	42020
2.51833	42308	42280	42032
2.52	42316	42276	42022
2.52167	42312	42276	42012
2.52333	42318	42284	42012
2.525	42320	42280	42006
2.52667	42322	42282	42004
2.52833	42316	42280	42010
2.53	42322	42280	42016
2.53167	42322	42274	42016
2.53333	42326	42270	42016
2.535	42318	42270	42026
2.53667	42326	42280	42018
2.53833	42334	42276	42006
2.54	42324	42272	42008
2.54167	42320	42278	42014
2.54333	42324	42276	42010
2.545	42326	42280	42010
2.54667	42322	42272	42012
2.54833	42322	42274	42014
2.55	42328	42266	42022
2.55167	42332	42268	42020
2.55333	42328	42264	42016
2.555	42326	42270	42010
2.55667	42328	42272	42012
2.55833	42330	42260	42014
2.56	42330	42264	42006
2.56167	42334	42268	42014
2.56333	42342	42264	42014
2.565	42334	42268	42016
2.56667	42332	42268	42018
2.56833	42332	42262	42020
2.57	42326	42264	42016
2.57167	42322	42276	42022
2.57333	42336	42262	42012
2.575	42332	42268	42020
2.57667	42336	42270	42014
2.57833	42336	42260	42024
2.58	42332	42260	42018
2.58167	42336	42270	42014
2.58333	42338	42272	42020
2.585	42336	42266	42012
2.58667	42348	42262	42010
2.58833	42350	42270	42010
2.59	42348	42276	42006
2.59167	42354	42266	42012
2.59333	42348	42280	42010
2.595	42356	42284	42018
2.59667	42362	42276	42012
2.59833	42356	42286	42020
2.6	42370	42292	42018
2.60167	42370	42296	42016
2.60333	42368	42278	42018
2.605	42372	42280	42014
2.60667	42374	42288	42014
2.60833	42368	42290	41996
2.61	42380	42286	42006
2.61167	42378	42292	42010
2.61333	42382	42300	42008
2.615	42382	42306	42026
2.61667	42390	42308	42026
2.61833	42408	42300	42024
2.62	42398	42306	42028
2.62167	42400	42312	42028
2.62333	42404	42316	42030
2.625	42398	42326	42018
2.62667	42406	42326	42014
2.62833	42410	42318	42016
2.63	42416	42322	42006
2.63167	42426	42330	42016
2.63333	42420	42348	42030
2.635	42436	42344	42008
2.63667	42456	42340	42004
2.63833	42462	42354	42014
2.64	42464	42368	42022
2.64167	42464	42376	42034
2.64333	42464	42378	42036
2.645	42472	42386	42032
2.64667	42482	42382	42030
2.64833	42490	42386	42022
2.65	42508	42394	42026
2.65167	42508	42414	42036
2.65333	42518	42408	42038
2.655	42524	42406	42040
2.65667	42526	42414	42044
2.65833	42538	42428	42044
2.66	42538	42438	42050
2.66167	42554	42444	42046
2.66333	42556	42452	42060
2.665	42568	42456	42054
2.66667	42582	42460	42042
2.66833	42572	42464	42048
2.67	42592	42478	42042
2.67167	42600	42484	42040
2.67333	42604	42490	42060
2.675	42618	42502	42060
2.67667	42630	42502	42060
2.67833	42622	42516	42058
2.68	42638	42516	42046
2.68167	42646	42522	42060
2.68333	42654	42542	42054
2.685	42674	42530	42054
2.68667	42666	42524	42068
2.68833	42676	42546	42056
2.69	42682	42550	42060
2.69167	42686	42554	42066
2.69333	42694	42558	42064
2.695	42708	42558	42072
2.69667	42704	42568	42070
2.69833	42718	42570	42068
2.7	42722	42580	42080
2.70167	42732	42582	42080
2.70333	42730	42582	42074
2.705	42730	42598	42084
2.70667	42738	42598	42074
2.70833	42744	42604	42072
2.71	42758	42610	42076
2.71167	42764	42618	42086
2.71333	42764	42616	42084
2.715	42760	42626	42086
2.71667	42774	42620	42082
2.71833	42786	42630	42090
2.72	42790	42640	42090
2.72167	42792	42646	42082
2.72333	42788	42646	42080
2.725	42804	42646	42078
2.72667	42810	42652	42090
2.72833	42820	42658	42088
2.73	42832	42650	42088
2.73167	42830	42666	42086
2.73333	42848	42670	42090
2.735	42848	42672	42102
2.73667	42848	42690	42092
2.73833	42858	42684	42090
2.74	42862	42694	42090
2.74167	42874	42692	42090
2.74333	42884	42690	42094
2.745	42876	42704	42104
2.74667	42894	42712	42106
2.74833	42894	42706	42092
2.75	42902	42724	42098
2.75167	42918	42720	42104
2.75333	42914	42716	42110
2.755	42922	42718	42112
2.75667	42940	42734	42104
2.75833	42938	42738	42108
2.76	42942	42728	42100
2.76167	42944	42744	42102
2.76333	42952	42746	42108
2.765	42956	42744	42112
2.76667	42960	42754	42112
2.76833	42964	42758	42106
2.77	42972	42754	42114
2.77167	42966	42754	42108
2.77333	42968	42752	42096
2.775	42970	42748	42102
2.77667	42976	42758	42106
2.77833	42976	42748	42110
2.78	42974	42756	42114
2.78167	42980	42768	42108
2.78333	42980	42756	42112
2.785	42976	42760	42114
2.78667	42980	42754	42110
2.78833	42974	42752	42112
2.79	42966	42750	42108
2.79167	42968	42742	42106
2.79333	42976	42748	42112
2.795	42970	42744	42106
2.79667	42968	42728	42114
2.79833	42954	42724	42114
2.8	42952	42720	42104
2.80167	42952	42722	42106
2.80333	42944	42726	42102
2.805	42946	42712	42108
2.80667	42936	42718	42102
2.80833	42928	42710	42102
2.81	42936	42702	42112
2.81167	42920	42706	42114
2.81333	42914	42690	42104
2.815	42912	42696	42104
2.81667	42914	42704	42094
2.81833	42916	42694	42088
2.82	42910	42684	42104
2.82167	42908	42682	42088
2.82333	42906	42682	42086
2.825	42902	42678	42092
2.82667	42900	42656	42094
2.82833	42884	42656	42084
2.83	42876	42656	42082
2.83167	42876	42658	42084
2.83333	42878	42654	42072
2.835	42868	42660	42074
2.83667	42862	42648	42074
2.83833	42860	42648	42076
2.84	42868	42638	42074
2.84167	42858	42632	42078
2.84333	42850	42630	42074
2.845	42858	42628	42072
2.84667	42846	42614	42090
2.84833	42854	42624	42076
2.85	42846	42628	42082
2.85167	42838	42622	42076
2.85333	42840	42618	42076
2.855	42838	42612	42072
2.85667	42836	42614	42078
2.85833	42842	42612	42080
2.86	42832	42610	42080
2.86167	42824	42604	42076
2.86333	42826	42594	42070
2.865	42814	42604	42078
2.86667	42834	42600	42070
2.86833	42828	42590	42072
2.87	42812	42586	42060
2.87167	42812	42590	42066
2.87333	42812	42580	42074
2.875	42810	42584	42064
2.87667	42816	42590	42056
2.87833	42806	42590	42066
2.88	42804	42582	42062
2.88167	42804	42582	42066
2.88333	42802	42582	42070
2.885	42812	42568	42070
2.88667	42804	42576	42066
2.88833	42802	42578	42060
2.89	42796	42568	42070
2.89167	42794	42570	42064
2.89333	42796	42566	42068
2.895	42798	42560	42074
2.89667	42800	42558	42056
2.89833	42798	42562	42062
2.9	42784	42554	42060
2.90167	42800	42560	42052
2.90333	42808	42562	42058
2.905	42792	42570	42064
2.90667	42798	42560	42062
2.90833	42806	42560	42054
2.91	42790	42562	42060
2.91167	42800	42548	42056
2.91333	42816	42552	42062
2.915	42822	42556	42056
2.91667	42824	42568	42060
2.91833	42812	42568	42056
2.92	42824	42554	42056
2.92167	42816	42554	42060
2.92333	42818	42566	42060
2.925	42828	42554	42060
2.92667	42832	42562	42060
2.92833	42838	42558	42060
2.93	42838	42570	42066
2.93167	42846	42574	42056
2.93333	42846	42572	42060
2.935	42848	42578	42056
2.93667	42854	42590	42054
2.93833	42866	42582	42052
2.94	42868	42576	42054
2.94167	42874	42588	42058
2.94333	42888	42592	42064
2.945	42892	42596	42062
2.94667	42896	42596	42058
2.94833	42902	42596	42068
2.95	42914	42594	42072
2.95167	42910	42608	42070
2.95333	42920	42618	42074
2.955	42944	42622	42060
2.95667	42948	42626	42060
2.95833	42950	42634	42068
2.96	42974	42638	42058
2.96167	42978	42636	42058
2.96333	42990	42658	42070
2.965	42998	42668	42070
2.96667	43004	42672	42080
2.96833	43024	42686	42088
2.97	43024	42682	42080
2.97167	43032	42694	42092
2.97333	43056	42700	42096
2.975	43076	42704	42092
2.97667	43078	42722	42086
2.97833	43094	42732	42086
2.98	43098	42740	42094
2.98167	43122	42750	42094
2.98333	43140	42758	42098
2.985	43146	42782	42100
2.98667	43160	42790	42108
2.98833	43176	42786	42120
2.99	43190	42808	42110
2.99167	43210	42822	42106
2.99333	43214	42840	42120
2.995	43242	42864	42130
2.99667	43258	42876	42142
2.99833	43278	42900	42136
3	43310	42912	42140
3.00167	43322	42932	42148
3.00333	43334	42970	42146
3.005	43374	42990	42154
3.00667	43384	43022	42180
3.00833	43420	43044	42180
3.01	43454	43074	42180
3.01167	43474	43116	42190
3.01333	43512	43144	42192
3.015	43528	43182	42216
3.01667	43576	43232	42218
3.01833	43620	43270	42234
3.02	43648	43322	42254
3.02167	43692	43372	42262
3.02333	43730	43426	42278
3.025	43778	43510	42290
3.02667	43838	43558	42314
3.02833	43882	43624	42342
3.03	43950	43714	42350
3.03167	44014	43798	42358
3.03333	44080	43910	42404
3.035	44154	44008	42420
3.03667	44232	44112	42442
3.03833	44320	44238	42478
3.04	44406	44362	42502
3.04167	44496	44506	42524
3.04333	44600	44666	42560
3.045	44722	44826	42594
3.04667	44834	45012	42638
3.04833	44968	45198	42674
3.05	45112	45412	42716
3.05167	45246	45624	42758
3.05333	45398	45846	42808
3.055	45570	46098	42852
3.05667	45752	46364	42890
3.05833	45942	46630	42944
3.06	46134	46914	43014
3.06167	46332	47218	43068
3.06333	46538	47520	43122
3.065	46754	47844	43186
3.06667	46998	48166	43244
3.06833	47244	48518	43324
3.07	47490	48882	43398
3.07167	47754	49248	43472
3.07333	48024	49604	43552
3.075	48298	49980	43612
3.07667	48570	50356	43706
3.07833	48846	50730	43788
3.08	49144	51114	43870
3.08167	49434	51474	43968
3.08333	49730	51858	44056
3.085	50038	52228	44146
3.08667	50320	52582	44234
3.08833	50622	52938	44332
3.09	50914	53292	44444
3.09167	51202	53628	44534
3.09333	51490	53958	44616
3.095	51748	54274	44722
3.09667	52030	54584	44828
3.09833	52298	54874	44922
3.1	52550	55150	45036
3.10167	52810	55430	45132
3.10333	53054	55686	45224
3.105	53284	55934	45328
3.10667	53506	56178	45430
3.10833	53738	56400	45532
3.11	53948	56610	45626
3.11167	54168	56818	45710
3.11333	54364	57032	45818
3.115	54570	57232	45912
3.11667	54774	57412	46002
3.11833	54966	57604	46090
3.12	55168	57792	46174
3.12167	55356	57962	46260
3.12333	55546	58144	46332
3.125	55734	58318	46412
3.12667	55916	58500	46498
3.12833	56104	58686	46572
3.13	56294	58854	46642
3.13167	56490	59030	46722
3.13333	56686	59218	46784
3.135	56888	59394	46854
3.13667	57086	59598	46916
3.13833	57290	59782	46984
3.14	57496	59986	47054
3.14167	57708	60200	47112
3.14333	57926	60398	47172
3.145	58150	60610	47216
3.14667	58364	60828	47280
3.14833	58586	61054	47346
3.15	58814	61286	47398
3.15167	59060	61520	47458
3.15333	59286	61758	47508
3.155	59522	62002	47556
3.15667	59758	62236	47610
3.15833	59992	62484	47654
3.16	60232	62718	47710
3.16167	60460	62954	47762
3.16333	60680	63190	47808
3.165	60928	63414	47860
3.16667	61148	63630	47922
3.16833	61362	63850	47970
3.17	61576	64052	48014
3.17167	61784	64252	48060
3.17333	61982	64434	48094
3.175	62162	64600	48148
3.17667	62332	64772	48176
3.17833	62492	64914	48232
3.18	62644	65042	48274
3.18167	62790	65154	48304
3.18333	62918	65250	48354
3.185	63020	65338	48384
3.18667	63126	65410	48390
3.18833	63214	65446	48430
3.19	63272	65486	48466
3.19167	63326	65488	48496
3.19333	63342	65488	48526
3.195	63364	65454	48534
3.19667	63356	65410	48552
3.19833	63342	65360	48550
3.2	63318	65284	48558
3.20167	63278	65184	48574
3.20333	63214	65074	48554
3.205	63144	64954	48552
3.20667	63072	64838	48552
3.20833	62982	64702	48534
3.21	62870	64536	48512
3.21167	62742	64368	48494
3.21333	62624	64182	48464
3.215	62490	63998	48446
3.21667	62342	63802	48404
3.21833	62196	63604	48370
3.22	62032	63396	48344
3.22167	61866	63170	48288
3.22333	61700	62948	48234
3.225	61536	62734	48188
3.22667	61362	62510	48132
3.22833	61172	62284	48074
3.23	60992	62060	48008
3.23167	60816	61832	47954
3.23333	60626	61606	47904
3.235	60438	61378	47836
3.23667	60252	61136	47758
3.23833	60058	60910	47690
3.24	59872	60676	47628
3.24167	59680	60446	47558
3.24333	59480	60228	47484
3.245	59302	59990	47412
3.24667	59108	59774	47350
3.24833	58928	59548	47276
3.25	58730	59326	47192
3.25167	58540	59120	47122
3.25333	58368	58894	47042
3.255	58168	58680	46960
3.25667	57978	58468	46886
3.25833	57806	58248	46806
3.26	57612	58038	46742
3.26167	57418	57820	46658
3.26333	57230	57610	46594
3.265	57028	57404	46524
3.26667	56842	57166	46448
3.26833	56654	56952	46384
3.27	56454	56744	46308
3.27167	56268	56524	46238
3.27333	56064	56310	46174
3.275	55872	56096	46092
3.27667	55670	55882	46032
3.27833	55468	55664	45960
3.28	55282	55432	45886
3.28167	55066	55216	45824
3.28333	54864	55012	45756
3.285	54652	54786	45678
3.28667	54438	54558	45626
3.28833	54238	54332	45552
3.29	54020	54094	45484
3.29167	53804	53882	45410
3.29333	53608	53658	45352
3.295	53388	53428	45300
3.29667	53166	53212	45230
3.29833	52960	52982	45170
3.3	52744	52766	45112
3.30167	52528	52554	45050
3.30333	52328	52322	44978
3.305	52116	52106	44914
3.30667	51910	51886	44858
3.30833	51698	51674	44784
3.31	51486	51468	44720
3.31167	51282	51248	44662
3.31333	51068	51044	44598
3.315	50874	50836	44534
3.31667	50674	50624	44486
3.31833	50482	50420	44426
3.32	50290	50228	44372
3.32167	50090	50046	44320
3.32333	49904	49852	44264
3.325	49724	49658	44208
3.32667	49532	49478	44150
[truncated: 3,999 more rows]

## Sheet: Figure 3b
Figure 3b
Treatment	SFFV(synEPOR)				PGK(synEPOR)				HBA1(synEPOR)				EPOR(synEPOR)
Condition	"-BB, -EPO"	"+BB, -EPO"	"-BB, +EPO"	"+BB, +EPO"	"-BB, -EPO"	"+BB, -EPO"	"-BB, +EPO"	"+BB, +EPO"	"-BB, -EPO"	"+BB, -EPO"	"-BB, +EPO"	"+BB, +EPO"	"-BB, -EPO"	"+BB, -EPO"	"-BB, +EPO"	"+BB, +EPO"
Values	40.4137	76.8097	114.877	102.681	2.21	91.5	108.511	119.291	98.4715	95.0418	117.941	96.7374	46.1	93.3	119.149	114.61
	59.6	84.3	110.355	108.227	2.81741	108.222	106.046	103.265	118.44	128.227	120.426	112.34	31.3993	100.683	102.503	99.8862
	17.6542	108.706	104.474	103.628	0.187573	68.1125	104.455	105.627	93.8567	88.6234	103.754	95.2218	1.21253	113.896	97.5477	94.0054
	5.96717	98.5932	99.5311	99.1794	4.27759	97.2696	103.868	102.162	91.8256	121.253	110.354	92.9155	1.39726	94.457	93.6652	96.267
	7.86121	86.1206	102.162	101.82	3.87139	103.733	101.131	104.638	113.517	95.8145	100.566	98.9819		66.6984	108.745	111.115
					0	46.1199	111.942	111.904		92.0924	109.318	112.818		89.7375
						101.344	110.882			107.209				84.555
						81.3311				104.63				96.5336
						99.3321				104.441

## Sheet: Figure 3d
Figure 3d
	PGK(synEPOR)		HBA1(synEPOR)		EPOR(synEPOR)		Treatment
	"+BB, -EPO"	"-BB, -EPO"	"+BB, -EPO"	"-BB, -EPO"	"+BB, -EPO"	"-BB, -EPO"	Condition
Time	mV
0.001667	41938	41946	41944	41972	41948	41952
0.003333	41944	41940	41950	41970	41942	41950
0.005	41940	41892	41942	41940	41936	41852
0.006667	41980	41882	42042	41898	41926	41906
0.008333	41996	41966	41994	41950	41950	41960
0.01	41948	41960	41954	41956	41946	41958
0.011667	41938	41966	41946	41964	41942	41966
0.013333	41930	41960	41956	41960	41950	41962
0.015	41942	41968	41958	41968	41952	41972
0.016667	41950	41970	41960	41964	41954	41962
0.018333	41942	41966	41952	41962	41956	41954
0.02	41946	41962	41950	41952	41958	41958
0.021667	41942	41956	41950	41962	41956	41968
0.023333	41940	41964	41948	41962	41950	41962
0.025	41940	41978	41946	41962	41962	41956
0.026667	41934	41968	41954	41950	41960	41950
0.028333	41948	41976	41944	41962	41950	41952
0.03	41940	41966	41962	41962	41962	41960
0.031667	41942	41966	41960	41962	41948	41960
0.033333	41944	41968	41958	41962	41950	41960
0.035	41946	41962	41954	41956	41948	41964
0.036667	41946	41966	41948	41974	41946	41956
0.038333	41946	41966	41936	41976	41946	41962
0.04	41932	41962	41954	41966	41942	41958
0.041667	41940	41962	41960	41966	41950	41954
0.043333	41932	41952	41954	41952	41954	41954
0.045	41936	41956	41956	41954	41952	41958
0.046667	41936	41970	41966	41960	41960	41954
0.048333	41940	41980	41952	41954	41948	41960
0.05	41944	41974	41954	41956	41952	41956
0.051667	41940	41968	41954	41966	41952	41962
0.053333	41928	41964	41960	41960	41950	41958
0.055	41944	41964	41944	41962	41950	41964
0.056667	41938	41974	41950	41974	41950	41956
0.058333	41950	41974	41956	41976	41956	41956
0.06	41940	41964	41952	41968	41962	41954
0.061667	41934	41964	41948	41960	41960	41964
0.063333	41946	41970	41954	41956	41946	41960
0.065	41946	41956	41958	41966	41958	41968
0.066667	41938	41950	41960	41964	41952	41958
0.068333	41944	41964	41952	41964	41954	41950
0.07	41938	41958	41946	41956	41948	41958
0.071667	41944	41952	41952	41954	41960	41952
0.073333	41944	41962	41954	41968	41970	41954
0.075	41934	41960	41950	41956	41964	41960
0.076667	41934	41964	41948	41954	41960	41960
0.078333	41936	41964	41952	41962	41960	41960
0.08	41938	41954	41958	41966	41954	41954
0.081667	41940	41962	41946	41972	41960	41962
0.083333	41938	41968	41946	41960	41958	41960
0.085	41940	41968	41952	41958	41948	41954
0.086667	41944	41974	41954	41960	41948	41950
0.088333	41936	41962	41950	41954	41958	41958
0.09	41940	41976	41938	41958	41948	41950
0.091667	41944	41980	41946	41956	41950	41958
0.093333	41944	41972	41958	41954	41946	41964
0.095	41948	41964	41944	41960	41942	41958
0.096667	41944	41964	41956	41958	41952	41954
0.098333	41936	41962	41956	41962	41952	41958
0.1	41946	41976	41952	41976	41952	41958
0.101667	41930	41960	41964	41976	41946	41962
0.103333	41938	41964	41970	41968	41944	41948
0.105	41944	41970	41964	41960	41956	41964
0.106667	41950	41956	41956	41950	41942	41968
0.108333	41950	41968	41950	41962	41956	41954
0.11	41940	41960	41958	41960	41958	41956
0.111667	41936	41966	41958	41956	41944	41944
0.113333	41942	41964	41956	41972	41954	41952
0.115	41944	41962	41954	41958	41954	41954
0.116667	41942	41970	41952	41976	41946	41948
0.118333	41940	41968	41952	41978	41956	41954
0.12	41938	41966	41958	41970	41962	41958
0.121667	41944	41970	41952	41966	41948	41958
0.123333	41946	41968	41938	41956	41956	41960
0.125	41930	41964	41958	41964	41952	41956
0.126667	41940	41966	41952	41958	41956	41966
0.128333	41932	41958	41942	41954	41962	41970
0.13	41936	41976	41950	41968	41948	41958
0.131667	41936	41968	41962	41960	41954	41960
0.133333	41934	41970	41960	41964	41950	41964
0.135	41948	41974	41948	41958	41950	41960
0.136667	41940	41964	41948	41970	41952	41966
0.138333	41946	41962	41950	41966	41950	41954
0.14	41956	41972	41948	41972	41958	41958
0.141667	41944	41964	41960	41962	41958	41964
0.143333	41948	41964	41954	41960	41956	41958
0.145	41948	41970	41952	41972	41956	41958
0.146667	41930	41960	41960	41968	41954	41958
0.148333	41932	41960	41952	41972	41954	41960
0.15	41942	41976	41958	41976	41958	41972
0.151667	41944	41970	41958	41966	41950	41974
0.153333	41954	41972	41966	41970	41962	41976
0.155	41948	41966	41972	41970	41968	41972
0.156667	41948	41962	41966	41978	41980	41966
0.158333	41952	41972	41982	41978	41982	41976
0.16	41964	41970	42000	41978	42004	41976
0.161667	41968	41980	41994	41976	42016	41974
0.163333	41970	41984	42014	41980	42030	41982
0.165	41972	41982	42028	41984	42040	41986
0.166667	41990	41992	42038	41994	42062	41996
0.168333	41996	41990	42062	41994	42074	42010
0.17	42004	42000	42074	42002	42092	42018
0.171667	42020	41996	42082	42008	42124	42034
0.173333	42036	41994	42102	42002	42138	42036
0.175	42050	42002	42132	42010	42168	42050
0.176667	42062	42016	42164	42008	42186	42066
0.178333	42094	42030	42208	42018	42204	42082
0.18	42132	42032	42236	42042	42244	42102
0.181667	42164	42032	42278	42046	42282	42138
0.183333	42218	42058	42334	42066	42324	42178
0.185	42260	42076	42404	42088	42388	42224
0.186667	42340	42086	42508	42114	42462	42292
0.188333	42444	42118	42606	42140	42550	42374
0.19	42574	42136	42740	42168	42658	42476
0.191667	42754	42162	42906	42186	42792	42596
0.193333	43006	42188	43106	42228	42966	42764
0.195	43304	42218	43358	42258	43190	42964
0.196667	43664	42244	43634	42298	43444	43204
0.198333	44080	42260	43944	42322	43782	43486
0.2	44518	42270	44298	42364	44190	43794
0.201667	45014	42300	44668	42410	44670	44148
0.203333	45498	42316	45072	42452	45206	44530
0.205	45998	42358	45480	42496	45802	44944
0.206667	46492	42410	45898	42568	46472	45386
0.208333	46970	42460	46338	42640	47206	45858
0.21	47420	42542	46790	42740	47974	46352
0.211667	47848	42618	47254	42836	48834	46874
0.213333	48242	42696	47714	42936	49736	47376
0.215	48612	42788	48156	43032	50676	47882
0.216667	48918	42878	48564	43112	51642	48368
0.218333	49172	42940	48914	43180	52574	48816
0.22	49344	43000	49188	43234	53470	49214
0.221667	49444	43038	49402	43258	54268	49550
0.223333	49458	43056	49528	43270	54954	49784
0.225	49402	43060	49574	43254	55484	49938
0.226667	49252	43016	49546	43194	55870	49994
0.228333	49058	42962	49434	43122	56108	49970
0.23	48798	42884	49280	43024	56214	49894
0.231667	48482	42802	49066	42936	56182	49738
0.233333	48148	42724	48800	42846	56048	49552
0.235	47816	42632	48524	42764	55814	49352
0.236667	47482	42572	48238	42706	55502	49130
0.238333	47156	42532	47952	42664	55132	48894
0.24	46846	42476	47666	42618	54700	48634
0.241667	46552	42446	47374	42576	54222	48362
0.243333	46268	42418	47084	42536	53714	48080
0.245	46002	42388	46796	42498	53156	47764
0.246667	45738	42342	46502	42454	52572	47442
0.248333	45466	42306	46220	42414	51960	47130
0.25	45230	42274	45948	42376	51342	46808
0.251667	45014	42242	45692	42356	50740	46516
0.253333	44810	42236	45460	42342	50156	46236
0.255	44638	42242	45262	42348	49608	45978
0.256667	44484	42246	45090	42374	49098	45736
0.258333	44352	42276	44956	42404	48622	45534
0.26	44260	42318	44834	42444	48200	45356
0.261667	44194	42350	44760	42470	47824	45190
0.263333	44150	42390	44702	42508	47490	45036
0.265	44106	42426	44670	42536	47188	44904
0.266667	44064	42450	44650	42548	46920	44772
0.268333	44036	42476	44644	42558	46690	44638
0.27	44004	42486	44642	42570	46480	44522
0.271667	43976	42482	44644	42562	46272	44406
0.273333	43946	42478	44634	42558	46092	44290
0.275	43910	42470	44624	42540	45934	44176
0.276667	43864	42460	44612	42526	45774	44054
0.278333	43816	42446	44600	42496	45620	43952
0.28	43768	42406	44564	42470	45462	43844
0.281667	43712	42400	44534	42462	45330	43752
0.283333	43666	42378	44504	42430	45194	43668
0.285	43626	42344	44478	42410	45048	43580
0.286667	43570	42322	44442	42394	44938	43512
0.288333	43526	42294	44420	42368	44828	43440
0.29	43492	42272	44388	42336	44722	43372
0.291667	43448	42242	44360	42304	44632	43304
0.293333	43408	42212	44340	42276	44532	43244
0.295	43374	42190	44312	42262	44444	43178
0.296667	43332	42168	44286	42234	44374	43124
0.298333	43292	42140	44254	42198	44290	43066
0.3	43260	42126	44220	42180	44210	43018
0.301667	43208	42104	44196	42156	44126	42962
0.303333	43178	42088	44164	42140	44052	42910
0.305	43136	42076	44118	42126	43980	42872
0.306667	43102	42060	44084	42114	43898	42832
0.308333	43062	42056	44054	42108	43844	42798
0.31	43020	42048	44020	42098	43780	42764
0.311667	42998	42034	43978	42094	43712	42724
0.313333	42976	42026	43946	42086	43664	42706
0.315	42946	42016	43920	42082	43616	42684
0.316667	42932	42022	43900	42086	43576	42662
0.318333	42908	42032	43864	42082	43548	42642
0.32	42884	42024	43842	42074	43500	42634
0.321667	42872	42022	43812	42072	43458	42614
0.323333	42860	42020	43802	42074	43434	42606
0.325	42828	42020	43792	42078	43404	42586
0.326667	42824	42020	43774	42064	43364	42578
0.328333	42810	42014	43768	42054	43334	42566
0.33	42802	42014	43732	42066	43320	42550
0.331667	42790	42012	43716	42068	43302	42554
0.333333	42776	42016	43710	42072	43284	42540
0.335	42778	42010	43700	42076	43260	42534
0.336667	42760	42014	43688	42064	43244	42526
0.338333	42754	42016	43672	42068	43226	42512
0.34	42748	42018	43660	42062	43218	42514
0.341667	42736	42008	43650	42058	43204	42506
0.343333	42722	42010	43640	42076	43188	42500
0.345	42712	42008	43630	42082	43174	42508
0.346667	42704	42010	43620	42066	43156	42506
0.348333	42710	42012	43616	42074	43156	42508
0.35	42702	42010	43602	42058	43154	42516
0.351667	42698	42004	43596	42058	43140	42502
0.353333	42712	42014	43584	42060	43138	42502
0.355	42694	42012	43586	42064	43132	42506
0.356667	42700	42020	43572	42074	43108	42506
0.358333	42702	42022	43580	42072	43124	42512
0.36	42696	42012	43574	42074	43116	42518
0.361667	42700	42014	43574	42086	43126	42524
0.363333	42700	42012	43578	42078	43130	42534
0.365	42714	42016	43582	42086	43126	42538
0.366667	42712	42016	43584	42090	43132	42546
0.368333	42702	42012	43596	42096	43136	42564
0.37	42714	42020	43606	42088	43142	42574
0.371667	42724	42018	43610	42094	43162	42594
0.373333	42720	42008	43632	42094	43166	42604
0.375	42740	42022	43640	42096	43166	42606
0.376667	42748	42018	43644	42094	43182	42622
0.378333	42754	42012	43662	42102	43192	42634
0.38	42764	42016	43664	42108	43218	42652
0.381667	42764	42018	43680	42108	43234	42658
0.383333	42776	42018	43696	42116	43242	42666
0.385	42784	42020	43710	42116	43248	42672
0.386667	42778	42024	43706	42114	43266	42680
0.388333	42778	42026	43720	42116	43280	42684
0.39	42784	42014	43728	42112	43294	42700
0.391667	42786	42020	43734	42114	43292	42702
0.393333	42790	42022	43740	42114	43314	42702
0.395	42796	42024	43738	42114	43318	42698
0.396667	42788	42028	43734	42112	43318	42708
0.398333	42782	42028	43758	42112	43326	42712
0.4	42784	42014	43760	42106	43328	42712
0.401667	42790	42018	43746	42108	43324	42708
0.403333	42774	42016	43734	42100	43336	42720
0.405	42778	42016	43734	42108	43336	42714
0.406667	42772	42028	43734	42102	43336	42708
0.408333	42776	42028	43742	42112	43330	42704
0.41	42768	42018	43742	42116	43318	42698
0.411667	42770	42026	43736	42104	43324	42718
0.413333	42760	42008	43738	42104	43318	42704
0.415	42760	42010	43716	42096	43308	42684
0.416667	42750	42018	43710	42092	43302	42686
0.418333	42744	42020	43702	42086	43294	42676
0.42	42734	42010	43684	42084	43290	42680
0.421667	42730	42004	43692	42094	43280	42674
0.423333	42730	42002	43678	42098	43276	42662
0.425	42720	42010	43660	42096	43268	42654
0.426667	42712	42014	43652	42078	43256	42652
0.428333	42720	42014	43640	42084	43252	42642
0.43	42712	42014	43638	42086	43232	42638
0.431667	42698	42006	43616	42080	43216	42620
0.433333	42692	42008	43598	42074	43214	42620
0.435	42678	42006	43594	42072	43200	42618
0.436667	42666	42006	43584	42072	43184	42598
0.438333	42668	42004	43576	42064	43178	42608
0.44	42676	42014	43560	42078	43166	42594
0.441667	42670	42014	43550	42082	43160	42578
0.443333	42662	42000	43538	42070	43156	42582
0.445	42646	42010	43538	42074	43136	42580
0.446667	42650	42020	43520	42088	43120	42580
0.448333	42634	42010	43518	42072	43116	42578
0.45	42644	42020	43486	42078	43102	42566
0.451667	42628	42024	43472	42070	43088	42554
0.453333	42624	42008	43474	42078	43088	42550
0.455	42622	42010	43460	42086	43074	42544
0.456667	42602	42010	43446	42080	43072	42544
0.458333	42616	42010	43446	42070	43048	42528
0.46	42622	42002	43434	42070	43064	42532
0.461667	42604	42006	43432	42062	43046	42526
0.463333	42604	42010	43416	42066	43038	42526
0.465	42600	42006	43412	42064	43040	42526
0.466667	42594	42004	43398	42060	43016	42524
0.468333	42600	42008	43392	42072	43016	42522
0.47	42594	42002	43384	42064	43006	42512
0.471667	42600	42012	43372	42064	43000	42502
0.473333	42598	42012	43368	42086	43000	42504
0.475	42590	42002	43364	42064	42994	42508
0.476667	42586	42000	43352	42066	42988	42504
0.478333	42576	42012	43354	42062	42986	42502
0.48	42574	42000	43342	42058	42974	42494
0.481667	42578	42006	43328	42054	42976	42494
0.483333	42572	42002	43324	42056	42982	42500
0.485	42566	42004	43318	42060	42982	42492
0.486667	42564	42004	43302	42064	42970	42470
0.488333	42562	42002	43312	42050	42962	42476
0.49	42566	42010	43302	42058	42946	42472
0.491667	42558	42010	43278	42064	42948	42478
0.493333	42548	42010	43286	42054	42936	42466
0.495	42552	42008	43276	42052	42938	42464
0.496667	42550	42002	43266	42046	42938	42454
0.498333	42540	42002	43252	42052	42918	42448
0.5	42532	41998	43244	42058	42920	42454
0.501667	42522	42002	43246	42050	42926	42444
0.503333	42526	42010	43228	42046	42914	42450
0.505	42524	42004	43216	42040	42908	42450
0.506667	42516	41992	43220	42042	42906	42440
0.508333	42518	41998	43204	42050	42896	42438
0.51	42510	41994	43208	42034	42894	42432
0.511667	42504	41990	43194	42046	42884	42426
0.513333	42504	41994	43166	42050	42878	42424
0.515	42492	41990	43168	42042	42872	42428
0.516667	42498	42002	43158	42044	42862	42418
0.518333	42476	41984	43166	42046	42858	42406
0.52	42476	41988	43164	42040	42852	42408
0.521667	42476	41992	43138	42044	42844	42400
0.523333	42464	41994	43126	42036	42838	42394
0.525	42458	41988	43118	42036	42834	42392
0.526667	42450	41998	43112	42030	42836	42394
0.528333	42440	41992	43104	42024	42828	42378
0.53	42438	41998	43080	42040	42824	42364
0.531667	42424	41996	43076	42028	42806	42378
0.533333	42428	41994	43086	42020	42796	42378
0.535	42424	42000	43062	42020	42800	42370
0.536667	42412	41996	43060	42014	42798	42358
0.538333	42408	41986	43056	42032	42780	42356
0.54	42416	41984	43038	42028	42784	42348
0.541667	42408	41984	43036	42024	42764	42348
0.543333	42398	41994	43030	42024	42766	42346
0.545	42394	41982	43014	42030	42760	42352
0.546667	42374	41982	43010	42022	42750	42346
0.548333	42368	41988	43006	42016	42738	42336
0.55	42362	41992	43002	42016	42734	42340
0.551667	42370	41998	42986	42008	42730	42330
0.553333	42362	41996	42982	42014	42744	42320
0.555	42360	41980	42984	42008	42722	42318
0.556667	42364	41984	42962	42022	42704	42314
0.558333	42358	41982	42958	42020	42698	42310
0.56	42358	41978	42960	42022	42696	42304
0.561667	42348	41984	42954	42030	42694	42306
0.563333	42342	41982	42938	42016	42688	42310
0.565	42340	41984	42940	42010	42688	42292
0.566667	42336	41988	42942	42012	42688	42292
0.568333	42340	41980	42946	41992	42678	42304
0.57	42346	41984	42956	41998	42676	42292
0.571667	42350	41982	42952	42018	42686	42302
0.573333	42342	41978	42972	42016	42688	42304
0.575	42348	41970	42980	42004	42694	42316
0.576667	42370	41970	43006	42012	42702	42322
0.578333	42372	41974	43036	42006	42716	42334
0.58	42398	41984	43064	42032	42750	42352
0.581667	42424	41980	43122	42020	42772	42376
0.583333	42446	41988	43186	42020	42810	42392
0.585	42478	41992	43254	42040	42874	42430
0.586667	42496	41986	43336	42046	42918	42450
0.588333	42538	41998	43410	42066	42982	42486
0.59	42570	41992	43508	42056	43060	42526
0.591667	42600	41990	43574	42060	43124	42552
0.593333	42642	42000	43638	42066	43196	42580
0.595	42656	41998	43718	42070	43252	42592
0.596667	42682	41998	43768	42074	43310	42608
0.598333	42692	42010	43818	42082	43352	42620
0.6	42708	42002	43870	42080	43364	42628
0.601667	42724	42018	43894	42092	43380	42636
0.603333	42724	42024	43920	42082	43402	42634
0.605	42726	42014	43928	42088	43412	42630
0.606667	42714	42010	43900	42090	43410	42620
0.608333	42704	42006	43884	42078	43390	42616
0.61	42704	42008	43850	42074	43370	42596
0.611667	42680	42004	43802	42072	43344	42582
0.613333	42648	42012	43748	42076	43306	42560
0.615	42632	42012	43692	42072	43260	42536
0.616667	42602	42000	43638	42058	43218	42516
0.618333	42586	41998	43584	42064	43166	42494
0.62	42564	42006	43526	42058	43128	42486
0.621667	42542	41996	43494	42046	43098	42468
0.623333	42542	42002	43450	42046	43054	42452
0.625	42532	41990	43412	42046	43028	42454
0.626667	42510	41984	43392	42036	42998	42446
0.628333	42506	41990	43356	42036	42988	42434
0.63	42488	41984	43344	42034	42986	42422
0.631667	42478	41986	43342	42040	42972	42426
0.633333	42482	41992	43328	42036	42968	42432
0.635	42476	41990	43328	42036	42966	42434
0.636667	42488	41990	43322	42034	42970	42436
0.638333	42494	41996	43330	42038	42980	42456
0.64	42504	41992	43348	42042	43000	42462
0.641667	42514	41992	43364	42044	43024	42470
0.643333	42508	41994	43406	42050	43042	42474
0.645	42520	41996	43422	42056	43062	42492
0.646667	42542	41996	43438	42056	43096	42512
0.648333	42544	41992	43470	42058	43106	42514
0.65	42558	42006	43498	42068	43132	42518
0.651667	42552	42016	43518	42060	43142	42526
0.653333	42558	42004	43530	42052	43154	42520
0.655	42564	42006	43514	42062	43156	42520
0.656667	42552	42008	43512	42052	43138	42522
0.658333	42546	41998	43494	42058	43120	42490
0.66	42546	42000	43468	42068	43108	42478
0.661667	42524	41988	43430	42056	43058	42462
0.663333	42508	41998	43366	42054	43010	42432
0.665	42488	41996	43316	42046	42976	42414
0.666667	42466	41982	43256	42046	42912	42378
0.668333	42448	41990	43194	42046	42866	42358
0.67	42410	41994	43114	42034	42816	42346
0.671667	42382	41982	43062	42030	42748	42314
0.673333	42372	41988	42994	42034	42704	42296
0.675	42334	41976	42940	42026	42646	42282
0.676667	42320	41982	42874	42024	42604	42260
0.678333	42308	41986	42810	42014	42564	42242
0.68	42284	41980	42782	42008	42532	42228
0.681667	42272	41980	42742	42002	42508	42218
0.683333	42254	41968	42700	42002	42476	42202
0.685	42246	41972	42670	42010	42442	42180
0.686667	42236	41972	42642	42004	42442	42178
0.688333	42214	41972	42630	41996	42426	42174
0.69	42216	41974	42622	41988	42412	42162
0.691667	42210	41974	42598	41992	42398	42164
0.693333	42198	41972	42576	41996	42384	42164
0.695	42186	41982	42560	42000	42378	42160
0.696667	42188	41978	42572	42002	42374	42158
0.698333	42178	41974	42562	41996	42362	42160
0.7	42186	41974	42544	41992	42360	42158
0.701667	42176	41978	42552	41996	42356	42158
0.703333	42180	41970	42550	41998	42356	42152
0.705	42182	41974	42538	41996	42362	42148
0.706667	42186	41972	42548	41986	42346	42150
0.708333	42180	41980	42540	41990	42338	42140
0.71	42188	41972	42538	41998	42346	42144
0.711667	42180	41974	42552	42000	42344	42152
0.713333	42186	41972	42542	42004	42356	42154
0.715	42170	41976	42550	41994	42352	42146
0.716667	42176	41988	42552	41998	42342	42148
0.718333	42182	41980	42544	42006	42356	42146
0.72	42188	41974	42556	41990	42344	42152
0.721667	42196	41978	42556	41998	42346	42156
0.723333	42192	41976	42548	42002	42358	42154
0.725	42188	41972	42550	41998	42342	42146
0.726667	42182	41976	42560	41988	42356	42154
0.728333	42180	41968	42564	41994	42348	42154
0.73	42190	41974	42570	42000	42362	42148
0.731667	42188	41978	42574	42002	42362	42164
0.733333	42188	41978	42574	42002	42356	42162
0.735	42190	41984	42572	42004	42362	42156
0.736667	42192	41982	42582	42002	42368	42166
0.738333	42192	41986	42584	41996	42360	42156
0.74	42186	41984	42584	42004	42374	42160
0.741667	42188	41968	42590	42004	42372	42164
0.743333	42200	41978	42590	41996	42364	42158
0.745	42208	41980	42602	41992	42368	42160
0.746667	42202	41982	42610	41982	42362	42166
0.748333	42206	41984	42612	41996	42370	42170
0.75	42200	41986	42610	42002	42378	42178
0.751667	42210	41980	42608	41998	42374	42174
0.753333	42216	41976	42610	42006	42378	42166
0.755	42210	41982	42612	42000	42374	42164
0.756667	42214	41980	42628	42000	42388	42172
0.758333	42224	41988	42632	42000	42382	42178
0.76	42220	41978	42640	41998	42374	42180
0.761667	42228	41970	42632	42002	42376	42176
0.763333	42222	41980	42640	42000	42388	42170
0.765	42214	41982	42648	42012	42388	42164
0.766667	42216	41972	42654	42008	42392	42182
0.768333	42216	41960	42662	41992	42392	42186
0.77	42226	41978	42662	42002	42386	42178
0.771667	42230	41980	42664	42004	42394	42184
0.773333	42234	41978	42670	42006	42390	42184
0.775	42230	41984	42666	42022	42402	42178
0.776667	42226	41980	42682	42018	42400	42178
0.778333	42232	41980	42684	42004	42398	42172
0.78	42238	41982	42674	42008	42400	42184
0.781667	42234	41978	42674	41998	42408	42188
0.783333	42242	41982	42690	41998	42410	42182
0.785	42242	41990	42692	42004	42418	42186
0.786667	42242	41980	42708	42006	42400	42186
0.788333	42254	41992	42704	42016	42402	42182
0.79	42248	41980	42708	42006	42410	42184
0.791667	42240	41984	42704	42004	42420	42180
0.793333	42246	41982	42714	42006	42428	42178
0.795	42242	41982	42716	42004	42426	42198
0.796667	42254	41988	42720	42000	42420	42190
0.798333	42258	41974	42708	42004	42436	42194
0.8	42258	41984	42728	42000	42430	42198
0.801667	42260	41982	42730	42002	42426	42192
0.803333	42256	41978	42728	42004	42432	42204
0.805	42258	41988	42740	42008	42438	42200
0.806667	42264	41986	42738	42008	42438	42200
0.808333	42264	41978	42750	41998	42428	42206
0.81	42272	41986	42752	42004	42432	42206
0.811667	42274	41980	42756	42014	42452	42216
0.813333	42276	41980	42760	42014	42450	42208
0.815	42276	41984	42770	42014	42442	42206
0.816667	42270	41976	42764	42010	42440	42208
0.818333	42270	41974	42760	42002	42444	42204
0.82	42276	41984	42764	42018	42448	42214
0.821667	42276	41978	42788	42014	42452	42212
0.823333	42280	41984	42790	42012	42444	42208
0.825	42288	41982	42786	42010	42454	42204
0.826667	42268	41974	42794	42008	42444	42216
0.828333	42280	41978	42792	42012	42450	42220
0.83	42276	41970	42794	42006	42448	42216
0.831667	42280	41970	42792	42000	42448	42216
0.833333	42290	41972	42796	42008	42438	42214
0.835	42292	41972	42804	42010	42444	42222
0.836667	42288	41980	42796	42010	42446	42210
0.838333	42288	41978	42810	42006	42470	42206
0.84	42286	41978	42826	42008	42466	42210
0.841667	42296	41994	42812	42006	42460	42206
0.843333	42294	41990	42816	41996	42464	42214
0.845	42296	41978	42814	42010	42466	42222
0.846667	42314	41980	42812	42014	42460	42220
0.848333	42308	41982	42828	42006	42460	42224
0.85	42306	41980	42818	42006	42468	42218
0.851667	42308	41982	42820	42012	42472	42222
0.853333	42292	41974	42822	42004	42458	42216
0.855	42298	41980	42820	42010	42460	42220
0.856667	42300	41986	42822	42006	42464	42222
0.858333	42294	41980	42824	42012	42456	42220
0.86	42310	41982	42820	42016	42460	42220
0.861667	42306	41984	42826	42016	42460	42218
0.863333	42316	41980	42832	42020	42458	42214
0.865	42304	41982	42824	42010	42468	42224
0.866667	42300	41976	42830	42004	42460	42242
0.868333	42306	41978	42826	42016	42456	42230
0.87	42306	41970	42830	42012	42462	42226
0.871667	42296	41984	42830	42010	42464	42226
0.873333	42310	41988	42820	42016	42454	42220
0.875	42306	41980	42826	42010	42452	42222
0.876667	42304	41982	42820	42022	42460	42218
0.878333	42308	41974	42820	42006	42460	42212
0.88	42308	41976	42830	42008	42462	42220
0.881667	42306	41982	42826	42012	42464	42222
0.883333	42302	41972	42822	42010	42470	42230
0.885	42304	41982	42818	42006	42458	42226
0.886667	42306	41980	42820	42004	42454	42222
0.888333	42308	41974	42824	42004	42446	42228
0.89	42308	41980	42808	42010	42452	42224
0.891667	42310	41982	42800	42006	42448	42226
0.893333	42298	41980	42814	42012	42446	42222
0.895	42300	41984	42796	42002	42446	42214
0.896667	42302	41972	42806	42000	42434	42222
0.898333	42298	41974	42808	42010	42440	42224
0.9	42300	41982	42790	42012	42448	42214
0.901667	42282	41968	42804	42002	42446	42216
0.903333	42306	41972	42806	42006	42436	42210
0.905	42292	41970	42794	42018	42430	42202
0.906667	42286	41980	42796	42006	42428	42192
0.908333	42288	41982	42782	42004	42438	42208
0.91	42286	41968	42778	42010	42432	42208
0.911667	42290	41974	42782	42018	42416	42204
0.913333	42294	41982	42772	42018	42426	42210
0.915	42288	41976	42780	42006	42424	42202
0.916667	42280	41984	42768	42000	42412	42196
0.918333	42284	41982	42762	42010	42418	42208
0.92	42286	41976	42764	42016	42420	42202
0.921667	42286	41974	42756	42012	42422	42194
0.923333	42278	41964	42752	42010	42418	42206
0.925	42272	41974	42744	42010	42404	42194
0.926667	42272	41980	42750	42008	42414	42194
0.928333	42266	41980	42754	42006	42406	42190
0.93	42270	41986	42742	42022	42412	42190
0.931667	42272	41974	42724	42004	42416	42192
0.933333	42268	41974	42734	42006	42400	42194
0.935	42272	41986	42720	42004	42398	42184
0.936667	42268	41974	42726	41996	42398	42186
0.938333	42264	41980	42726	41998	42394	42192
0.94	42260	41976	42714	41994	42390	42190
0.941667	42262	41968	42714	42004	42388	42198
0.943333	42268	41968	42710	42006	42382	42186
0.945	42264	41986	42706	42006	42388	42192
0.946667	42258	41978	42708	42012	42386	42192
0.948333	42258	41982	42692	42004	42384	42194
0.95	42260	41986	42684	42008	42378	42192
0.951667	42258	41984	42684	42004	42372	42186
0.953333	42264	41988	42680	42006	42368	42184
0.955	42248	41980	42678	41996	42370	42178
0.956667	42250	41982	42674	42010	42372	42178
0.958333	42244	41982	42672	42002	42370	42180
0.96	42244	41984	42676	41990	42374	42170
0.961667	42244	41976	42658	42006	42362	42170
0.963333	42238	41980	42654	42012	42360	42178
0.965	42236	41970	42654	42002	42356	42180
0.966667	42236	41982	42648	42012	42356	42172
0.968333	42232	41978	42646	42010	42348	42174
0.97	42240	41976	42646	42008	42344	42162
0.971667	42242	41980	42646	42002	42348	42168
0.973333	42234	41986	42646	42002	42340	42160
0.975	42234	41988	42630	42006	42340	42162
0.976667	42222	41976	42624	42002	42342	42158
0.978333	42222	41978	42626	42002	42336	42160
0.98	42230	41980	42624	42008	42336	42162
0.981667	42222	41986	42616	41998	42332	42158
0.983333	42228	41976	42612	42000	42334	42156
0.985	42224	41976	42612	42002	42332	42156
0.986667	42208	41976	42620	42006	42314	42162
0.988333	42212	41984	42602	42006	42318	42158
0.99	42216	41984	42596	41992	42310	42146
0.991667	42216	41980	42592	41996	42310	42154
0.993333	42210	41980	42582	42000	42314	42154
0.995	42196	41982	42588	42000	42310	42152
0.996667	42202	41976	42588	41988	42314	42144
0.998333	42200	41978	42572	41990	42314	42150
1	42196	41978	42576	41992	42304	42142
1.00167	42202	41974	42572	42002	42300	42144
1.00333	42204	41970	42562	41996	42296	42148
1.005	42194	41976	42568	41996	42292	42138
1.00667	42188	41988	42560	42002	42298	42144
1.00833	42180	41982	42558	41994	42300	42146
1.01	42194	41976	42540	42004	42308	42138
1.01167	42190	41980	42542	42002	42296	42144
1.01333	42188	41968	42552	41992	42288	42140
1.015	42198	41982	42546	42004	42290	42136
1.01667	42188	41974	42544	42006	42280	42146
1.01833	42184	41976	42542	41998	42286	42132
1.02	42186	41978	42540	41998	42292	42138
1.02167	42184	41970	42544	41990	42286	42128
1.02333	42192	41976	42530	41996	42280	42128
1.025	42172	41974	42534	42004	42274	42136
1.02667	42170	41982	42530	42002	42268	42126
1.02833	42190	41978	42528	41998	42260	42124
1.03	42174	41978	42518	41996	42278	42124
1.03167	42176	41980	42528	41996	42278	42118
1.03333	42180	41988	42524	42000	42278	42126
1.035	42184	41976	42530	41984	42276	42126
1.03667	42174	41980	42524	41992	42274	42134
1.03833	42176	41980	42526	42000	42270	42142
1.04	42174	41976	42520	41994	42262	42134
1.04167	42170	41982	42512	42008	42264	42128
1.04333	42164	41982	42512	42000	42270	42132
1.045	42164	41974	42512	41994	42264	42128
1.04667	42160	41974	42512	42002	42256	42126
1.04833	42174	41970	42516	42004	42252	42122
1.05	42176	41974	42510	42012	42260	42116
1.05167	42170	41974	42504	42006	42258	42122
1.05333	42168	41976	42508	41998	42264	42124
1.055	42170	41978	42502	42002	42260	42128
1.05667	42170	41984	42504	41988	42264	42132
1.05833	42166	41982	42500	41998	42264	42126
1.06	42162	41982	42504	41994	42262	42120
1.06167	42158	41982	42508	41996	42256	42122
1.06333	42168	41984	42498	42004	42256	42126
1.065	42178	41982	42502	42002	42266	42118
1.06667	42164	41978	42508	41990	42260	42118
1.06833	42162	41984	42512	42006	42262	42130
1.07	42170	41972	42510	42012	42266	42124
1.07167	42166	41978	42498	42004	42262	42114
1.07333	42168	41982	42504	41994	42260	42120
1.075	42156	41984	42504	41986	42262	42126
1.07667	42162	41980	42502	41996	42256	42124
1.07833	42166	41978	42506	42004	42264	42130
1.08	42160	41962	42514	41992	42266	42124
1.08167	42168	41974	42502	42002	42268	42128
1.08333	42170	41976	42504	42006	42272	42138
1.085	42168	41980	42500	42002	42266	42130
1.08667	42180	41986	42498	42004	42268	42130
1.08833	42178	41974	42520	42004	42272	42130
1.09	42170	41982	42514	42002	42264	42136
1.09167	42176	41984	42510	42006	42270	42136
1.09333	42174	41976	42510	41996	42264	42136
1.095	42172	41982	42506	42002	42266	42138
1.09667	42174	41980	42516	41996	42268	42142
1.09833	42182	41984	42522	41996	42264	42138
1.1	42176	41990	42514	42010	42262	42152
1.10167	42174	41978	42522	42002	42264	42146
1.10333	42192	41978	42522	41998	42274	42138
1.105	42178	41984	42522	42004	42280	42150
1.10667	42186	41978	42540	42002	42270	42134
1.10833	42192	41988	42518	42014	42262	42142
1.11	42184	41988	42524	42012	42264	42146
1.11167	42188	41982	42532	42012	42278	42150
1.11333	42194	41994	42530	42004	42282	42148
1.115	42186	41980	42536	41998	42272	42154
1.11667	42190	41984	42540	42010	42268	42140
1.11833	42186	41988	42538	42004	42284	42148
1.12	42186	41970	42552	42002	42278	42164
1.12167	42192	41984	42542	42002	42284	42146
1.12333	42194	41990	42540	42004	42296	42158
1.125	42200	41986	42552	42012	42292	42160
1.12667	42208	41990	42556	42014	42296	42158
1.12833	42200	41982	42564	42008	42292	42166
1.13	42212	41986	42558	42012	42286	42164
1.13167	42206	41984	42566	42010	42300	42164
1.13333	42202	41982	42570	42012	42290	42168
1.135	42210	41984	42568	42012	42306	42176
1.13667	42214	41998	42574	42014	42298	42190
1.13833	42214	41996	42576	42016	42304	42186
1.14	42218	41988	42568	42024	42318	42190
1.14167	42208	41978	42582	42018	42322	42194
1.14333	42222	41986	42594	42020	42318	42178
1.145	42218	41982	42596	42022	42320	42184
1.14667	42218	41980	42612	42016	42312	42192
1.14833	42234	41986	42606	42032	42326	42192
1.15	42242	41982	42612	42034	42328	42198
1.15167	42240	41996	42610	42028	42322	42194
1.15333	42246	41994	42618	42032	42336	42210
1.155	42242	41982	42628	42028	42340	42210
1.15667	42234	41990	42628	42032	42352	42210
1.15833	42242	41996	42634	42038	42360	42216
1.16	42242	41988	42646	42038	42354	42228
1.16167	42250	41988	42640	42042	42352	42228
1.16333	42260	41984	42654	42034	42356	42234
1.165	42256	41984	42652	42028	42358	42226
1.16667	42254	42000	42652	42038	42366	42244
1.16833	42254	41984	42674	42038	42360	42242
1.17	42274	41986	42678	42048	42362	42242
1.17167	42268	41982	42674	42040	42378	42254
1.17333	42274	41996	42690	42036	42374	42258
1.175	42296	41996	42696	42048	42374	42254
1.17667	42298	41998	42708	42046	42386	42278
1.17833	42296	41998	42712	42048	42390	42278
1.18	42306	42000	42708	42064	42398	42278
1.18167	42298	41990	42726	42056	42414	42292
1.18333	42302	42000	42730	42054	42418	42274
1.185	42306	41998	42738	42068	42418	42290
1.18667	42314	41988	42758	42060	42426	42308
1.18833	42326	42002	42756	42064	42440	42304
1.19	42332	41994	42768	42068	42444	42314
1.19167	42330	41998	42770	42074	42438	42320
1.19333	42348	42006	42776	42070	42448	42324
1.195	42354	41988	42802	42062	42458	42334
1.19667	42368	41996	42802	42072	42466	42338
1.19833	42368	42008	42810	42082	42470	42340
1.2	42364	42006	42826	42074	42470	42350
1.20167	42364	42010	42824	42076	42480	42360
1.20333	42372	42002	42836	42084	42488	42360
1.205	42382	42002	42846	42094	42482	42364
1.20667	42390	42012	42848	42096	42514	42364
1.20833	42396	42006	42868	42094	42516	42384
1.21	42402	42008	42878	42096	42514	42386
1.21167	42408	42008	42892	42096	42524	42412
1.21333	42414	42018	42908	42106	42534	42418
1.215	42432	42016	42906	42112	42546	42414
1.21667	42438	42000	42920	42110	42566	42422
1.21833	42444	42008	42930	42110	42556	42432
1.22	42446	42020	42944	42110	42568	42442
1.22167	42444	42018	42954	42110	42574	42448
1.22333	42460	42010	42980	42122	42574	42458
1.225	42470	42018	42986	42120	42604	42476
1.22667	42478	42018	43000	42122	42608	42474
1.22833	42480	42016	43000	42138	42618	42470
1.23	42486	42020	43010	42132	42626	42492
1.23167	42500	42026	43028	42138	42630	42504
1.23333	42510	42030	43034	42136	42642	42506
1.235	42516	42012	43044	42134	42644	42524
1.23667	42526	42018	43056	42144	42650	42526
1.23833	42528	42016	43070	42156	42668	42548
1.24	42532	42020	43086	42156	42674	42552
1.24167	42550	42030	43092	42158	42690	42552
1.24333	42552	42020	43110	42156	42694	42568
1.245	42564	42038	43120	42156	42696	42572
1.24667	42576	42042	43136	42162	42710	42584
1.24833	42576	42034	43164	42170	42726	42608
1.25	42592	42042	43176	42178	42722	42606
1.25167	42594	42042	43180	42180	42740	42624
1.25333	42602	42036	43198	42184	42754	42618
1.255	42614	42026	43206	42192	42768	42626
1.25667	42622	42034	43220	42182	42776	42640
1.25833	42628	42042	43240	42184	42782	42652
1.26	42642	42040	43240	42192	42792	42668
1.26167	42650	42028	43264	42184	42796	42684
1.26333	42660	42038	43274	42196	42818	42698
1.265	42666	42034	43288	42202	42822	42714
1.26667	42682	42032	43306	42198	42830	42716
1.26833	42696	42042	43316	42208	42850	42726
1.27	42686	42042	43330	42202	42864	42724
1.27167	42698	42034	43346	42206	42866	42734
1.27333	42706	42042	43362	42216	42888	42748
1.275	42716	42030	43384	42214	42896	42764
1.27667	42738	42040	43390	42220	42898	42770
1.27833	42748	42046	43396	42220	42912	42782
1.28	42762	42042	43414	42224	42928	42794
1.28167	42770	42052	43436	42236	42940	42812
1.28333	42762	42048	43448	42236	42960	42820
1.285	42760	42036	43458	42236	42964	42814
1.28667	42778	42056	43472	42238	42974	42840
1.28833	42784	42038	43504	42238	42994	42854
1.29	42796	42056	43508	42246	42998	42862
1.29167	42814	42040	43520	42254	43010	42868
1.29333	42824	42046	43540	42250	43016	42878
1.295	42840	42068	43546	42268	43030	42892
1.29667	42842	42062	43566	42256	43042	42904
1.29833	42854	42046	43586	42262	43056	42920
1.3	42858	42056	43588	42258	43076	42926
1.30167	42856	42056	43616	42272	43082	42942
1.30333	42874	42056	43632	42280	43088	42946
1.305	42880	42058	43642	42280	43110	42970
1.30667	42896	42052	43666	42276	43124	42984
1.30833	42912	42062	43670	42284	43134	42980
1.31	42924	42062	43676	42286	43142	43002
1.31167	42928	42056	43694	42294	43148	43012
1.31333	42940	42062	43716	42298	43168	43028
1.315	42942	42062	43742	42294	43198	43048
1.31667	42962	42062	43748	42300	43204	43052
1.31833	42976	42060	43768	42300	43214	43070
1.32	42976	42060	43780	42304	43216	43070
1.32167	42980	42066	43786	42310	43244	43088
1.32333	42974	42068	43816	42318	43256	43110
1.325	42998	42070	43832	42320	43256	43114
1.32667	43002	42074	43834	42324	43276	43122
1.32833	43008	42068	43844	42314	43296	43144
1.33	43036	42064	43866	42328	43306	43148
1.33167	43044	42072	43890	42328	43324	43162
1.33333	43048	42068	43900	42330	43332	43180
1.335	43068	42066	43906	42318	43340	43192
1.33667	43072	42066	43932	42326	43350	43212
1.33833	43070	42062	43960	42324	43360	43220
1.34	43082	42068	43966	42340	43378	43208
1.34167	43094	42076	43986	42332	43392	43242
1.34333	43100	42084	43998	42334	43406	43246
1.345	43112	42078	44008	42338	43424	43258
1.34667	43118	42074	44034	42334	43428	43274
1.34833	43134	42090	44034	42340	43454	43286
1.35	43138	42070	44058	42344	43470	43306
1.35167	43150	42070	44080	42342	43478	43318
1.35333	43164	42074	44094	42346	43498	43338
1.355	43166	42068	44114	42354	43510	43340
1.35667	43178	42070	44114	42366	43518	43346
1.35833	43180	42076	44132	42354	43538	43360
1.36	43194	42074	44156	42346	43550	43378
1.36167	43210	42076	44176	42354	43564	43390
1.36333	43218	42070	44180	42356	43580	43394
1.365	43220	42068	44196	42358	43594	43402
1.36667	43226	42074	44218	42360	43608	43426
1.36833	43232	42076	44232	42360	43612	43434
1.37	43246	42072	44250	42366	43622	43444
1.37167	43248	42074	44254	42364	43638	43468
1.37333	43250	42070	44272	42368	43646	43466
1.375	43266	42070	44298	42372	43666	43474
1.37667	43270	42068	44314	42366	43678	43496
1.37833	43276	42072	44324	42360	43690	43506
1.38	43270	42080	44330	42364	43706	43518
1.38167	43284	42076	44352	42358	43726	43530
1.38333	43296	42070	44356	42372	43724	43538
1.385	43294	42062	44366	42358	43744	43546
1.38667	43298	42066	44392	42350	43750	43554
1.38833	43300	42076	44396	42352	43754	43562
1.39	43314	42070	44420	42342	43768	43572
1.39167	43322	42084	44446	42342	43780	43584
1.39333	43320	42078	44446	42360	43798	43590
1.395	43314	42062	44468	42354	43804	43604
1.39667	43334	42074	44480	42352	43820	43608
1.39833	43330	42072	44488	42350	43836	43618
1.4	43328	42066	44508	42356	43842	43630
1.40167	43342	42064	44514	42356	43854	43630
1.40333	43336	42064	44532	42354	43862	43648
1.405	43348	42062	44544	42356	43874	43644
1.40667	43350	42058	44554	42356	43876	43662
1.40833	43346	42062	44584	42344	43886	43666
1.41	43356	42070	44578	42352	43888	43660
1.41167	43356	42068	44588	42348	43902	43668
1.41333	43352	42068	44606	42344	43900	43672
1.415	43348	42064	44608	42340	43918	43678
1.41667	43350	42054	44622	42342	43924	43690
1.41833	43346	42056	44634	42342	43932	43692
1.42	43354	42072	44644	42336	43940	43692
1.42167	43356	42066	44660	42334	43950	43696
1.42333	43354	42060	44670	42338	43960	43706
1.425	43354	42064	44664	42338	43952	43712
1.42667	43352	42062	44672	42338	43954	43710
1.42833	43358	42060	44682	42332	43970	43716
1.43	43354	42060	44694	42326	43980	43716
1.43167	43346	42058	44696	42324	43982	43718
1.43333	43352	42060	44702	42334	43992	43722
1.435	43342	42054	44720	42320	43986	43720
1.43667	43348	42062	44716	42312	43982	43720
1.43833	43348	42062	44720	42328	43992	43730
1.44	43350	42048	44738	42310	43986	43722
1.44167	43350	42054	44738	42320	43986	43718
1.44333	43348	42044	44744	42310	44000	43728
1.445	43342	42046	44746	42304	44004	43722
1.44667	43336	42058	44748	42310	44010	43718
1.44833	43342	42050	44762	42312	44010	43722
1.45	43342	42046	44754	42310	44018	43716
1.45167	43340	42060	44770	42310	44024	43724
1.45333	43328	42050	44774	42300	44018	43728
1.455	43328	42046	44760	42312	44016	43720
1.45667	43324	42044	44762	42318	44028	43728
1.45833	43328	42050	44772	42302	44016	43716
1.46	43326	42066	44768	42310	44022	43714
1.46167	43322	42046	44768	42306	44022	43716
1.46333	43324	42044	44768	42314	44024	43720
1.465	43322	42060	44770	42304	44032	43734
1.46667	43318	42056	44772	42286	44032	43716
1.46833	43310	42048	44758	42290	44028	43710
1.47	43310	42044	44762	42284	44028	43718
1.47167	43308	42046	44760	42284	44020	43712
1.47333	43320	42054	44764	42288	44020	43712
1.475	43312	42058	44762	42284	44020	43710
1.47667	43314	42056	44762	42294	44022	43714
1.47833	43312	42056	44760	42292	44026	43714
1.48	43308	42050	44764	42290	44024	43708
1.48167	43314	42046	44752	42290	44022	43698
1.48333	43310	42038	44754	42278	44030	43708
1.485	43304	42044	44764	42284	44036	43692
1.48667	43292	42046	44750	42284	44026	43692
1.48833	43296	42048	44754	42274	44022	43704
1.49	43288	42052	44748	42268	44022	43700
1.49167	43284	42052	44752	42270	44036	43694
1.49333	43282	42042	44746	42268	44036	43692
1.495	43290	42046	44738	42272	44024	43688
1.49667	43282	42044	44732	42256	44026	43696
1.49833	43270	42040	44734	42252	44022	43688
1.5	43278	42042	44730	42264	44030	43684
1.50167	43268	42044	44722	42262	44036	43686
1.50333	43264	42046	44724	42268	44036	43682
1.505	43260	42042	44720	42256	44032	43686
1.50667	43250	42038	44714	42256	44022	43686
1.50833	43258	42036	44716	42254	44018	43680
1.51	43252	42042	44716	42246	44020	43680
1.51167	43256	42044	44706	42238	44022	43688
1.51333	43256	42038	44700	42242	44030	43682
1.515	43242	42036	44700	42238	44030	43674
1.51667	43248	42042	44702	42236	44028	43660
1.51833	43248	42038	44696	42228	44028	43674
1.52	43232	42030	44686	42234	44024	43666
1.52167	43232	42042	44678	42240	44020	43650
1.52333	43224	42032	44678	42238	44016	43656
1.525	43218	42032	44676	42228	44012	43656
1.52667	43212	42020	44670	42238	44010	43642
1.52833	43202	42028	44670	42218	44004	43634
1.53	43200	42032	44666	42220	44004	43626
1.53167	43190	42032	44662	42218	44008	43630
1.53333	43194	42020	44660	42222	44000	43624
1.535	43194	42028	44652	42214	43998	43616
1.53667	43172	42026	44646	42208	43992	43622
1.53833	43176	42026	44652	42212	43986	43604
1.54	43178	42032	44640	42216	43982	43608
1.54167	43156	42024	44634	42210	43984	43590
1.54333	43160	42022	44624	42208	43980	43592
1.545	43146	42022	44630	42204	43980	43578
1.54667	43142	42018	44622	42200	43958	43568
1.54833	43140	42022	44612	42202	43960	43572
1.55	43134	42018	44598	42196	43958	43562
1.55167	43132	42016	44600	42202	43942	43546
1.55333	43120	42018	44588	42208	43946	43534
1.555	43108	42014	44584	42182	43942	43522
1.55667	43106	42026	44576	42184	43928	43518
1.55833	43096	42022	44560	42184	43916	43516
1.56	43088	42018	44554	42172	43908	43508
1.56167	43082	42008	44540	42180	43902	43494
1.56333	43068	42020	44542	42176	43894	43488
1.565	43054	42018	44524	42172	43884	43476
1.56667	43052	42020	44524	42172	43878	43460
1.56833	43040	42022	44518	42174	43872	43448
1.57	43034	42022	44496	42174	43852	43438
1.57167	43040	42024	44486	42174	43846	43426
1.57333	43026	42018	44474	42172	43828	43422
1.575	43026	42016	44462	42176	43822	43408
1.57667	43008	42010	44450	42164	43812	43386
1.57833	43006	42008	44440	42166	43800	43370
1.58	42998	42010	44416	42162	43788	43372
1.58167	42978	42010	44410	42158	43786	43366
1.58333	42974	42014	44394	42158	43764	43344
1.585	42978	42010	44376	42156	43760	43340
1.58667	42964	42008	44368	42148	43758	43318
1.58833	42958	42016	44362	42156	43740	43314
1.59	42934	42012	44336	42146	43720	43310
1.59167	42940	42018	44320	42146	43704	43290
1.59333	42938	42010	44310	42142	43698	43282
1.595	42922	42002	44298	42146	43684	43270
1.59667	42920	42004	44278	42146	43666	43258
1.59833	42912	42004	44264	42142	43650	43254
1.6	42908	42006	44242	42130	43634	43240
1.60167	42896	42008	44224	42140	43634	43222
1.60333	42872	42004	44218	42138	43624	43222
1.605	42880	42016	44196	42132	43602	43204
1.60667	42874	42012	44180	42132	43592	43204
1.60833	42850	42004	44178	42126	43578	43188
1.61	42856	42008	44158	42130	43564	43158
1.61167	42848	42002	44136	42128	43552	43168
1.61333	42840	42000	44116	42112	43544	43154
1.615	42836	42014	44098	42130	43536	43144
1.61667	42830	42004	44094	42128	43520	43144
1.61833	42826	42012	44064	42124	43496	43120
1.62	42824	42008	44048	42122	43490	43114
1.62167	42816	42004	44038	42122	43482	43106
1.62333	42812	42008	44018	42134	43468	43094
1.625	42798	42006	44002	42116	43454	43088
1.62667	42782	42000	43996	42112	43442	43080
1.62833	42788	42000	43962	42108	43434	43058
1.63	42784	41994	43952	42102	43424	43058
1.63167	42774	42000	43944	42102	43416	43052
1.63333	42774	42008	43936	42102	43402	43048
1.635	42764	41996	43932	42104	43394	43034
1.63667	42756	41994	43908	42114	43386	43012
1.63833	42754	41990	43894	42120	43376	43018
1.64	42746	41990	43884	42108	43358	42988
1.64167	42742	42010	43856	42112	43354	42982
1.64333	42734	41988	43844	42106	43342	42978
1.645	42722	41984	43836	42106	43320	42968
1.64667	42718	41998	43822	42104	43326	42960
1.64833	42710	41982	43812	42096	43320	42960
1.65	42718	41986	43798	42100	43312	42954
1.65167	42710	41984	43782	42100	43300	42940
1.65333	42700	41994	43766	42102	43282	42934
1.655	42704	42010	43748	42100	43274	42934
1.65667	42684	42006	43746	42094	43266	42918
1.65833	42678	41996	43730	42084	43250	42904
1.66	42680	42002	43718	42086	43242	42902
1.66167	42680	41992	43700	42082	43240	42896
1.66333	42670	42000	43684	42084	43216	42884
1.665	42668	42002	43682	42086	43206	42886
1.66667	42660	41984	43676	42088	43196	42872
1.66833	42648	41990	43662	42090	43200	42862
1.67	42638	41992	43640	42084	43190	42864
1.67167	42636	41994	43630	42088	43174	42852
1.67333	42638	41994	43622	42090	43164	42838
1.675	42632	41986	43604	42082	43168	42826
1.67667	42626	41990	43594	42082	43150	42814
1.67833	42626	41988	43590	42074	43146	42820
1.68	42612	41982	43582	42090	43134	42814
1.68167	42602	41998	43566	42082	43128	42808
1.68333	42598	41984	43556	42080	43118	42798
1.685	42598	41988	43546	42068	43106	42784
1.68667	42606	41992	43530	42078	43098	42780
1.68833	42596	41994	43524	42076	43084	42770
1.69	42596	41990	43510	42078	43072	42760
1.69167	42582	41998	43498	42076	43074	42752
1.69333	42578	41992	43502	42074	43054	42756
1.695	42570	41992	43480	42078	43056	42738
1.69667	42568	41984	43468	42062	43046	42722
1.69833	42564	41990	43464	42064	43032	42720
1.7	42564	41996	43442	42078	43030	42710
1.70167	42546	41984	43432	42058	43024	42710
1.70333	42542	41994	43418	42058	43004	42688
1.705	42530	41984	43416	42062	43006	42690
1.70667	42526	41978	43410	42054	42994	42684
1.70833	42534	41990	43392	42064	42984	42684
1.71	42530	41986	43380	42064	42972	42680
1.71167	42520	41990	43368	42054	42954	42656
1.71333	42510	41996	43368	42064	42944	42652
1.715	42506	41986	43362	42050	42942	42642
1.71667	42512	41984	43342	42056	42934	42638
1.71833	42504	41982	43326	42050	42930	42632
1.72	42498	41976	43322	42058	42914	42626
1.72167	42504	41994	43308	42050	42910	42614
1.72333	42500	41994	43292	42044	42900	42620
1.725	42486	41976	43284	42052	42886	42602
1.72667	42488	41996	43282	42054	42878	42602
1.72833	42476	41988	43280	42042	42862	42596
1.73	42478	41994	43258	42048	42860	42594
1.73167	42466	41982	43246	42056	42862	42590
1.73333	42456	41986	43234	42048	42840	42566
1.735	42468	41990	43216	42054	42836	42562
1.73667	42462	41984	43214	42050	42826	42570
1.73833	42464	41984	43210	42050	42822	42556
1.74	42458	41988	43200	42054	42818	42546
1.74167	42438	41978	43192	42040	42806	42538
1.74333	42444	41988	43176	42036	42798	42536
1.745	42452	41986	43174	42046	42800	42536
1.74667	42438	41978	43160	42038	42786	42528
1.74833	42438	41980	43146	42036	42772	42506
1.75	42426	41980	43156	42040	42772	42510
1.75167	42424	41994	43150	42038	42754	42504
1.75333	42426	41982	43130	42048	42754	42494
1.755	42416	41976	43126	42036	42754	42488
1.75667	42428	41988	43116	42036	42742	42482
1.75833	42426	41982	43100	42042	42746	42486
1.76	42422	41976	43088	42032	42740	42472
1.76167	42418	41986	43072	42040	42728	42474
1.76333	42396	41982	43084	42032	42714	42480
1.765	42402	41980	43080	42034	42716	42470
1.76667	42406	41982	43070	42038	42696	42460
1.76833	42396	41972	43066	42028	42682	42452
1.77	42406	41974	43058	42038	42690	42446
1.77167	42402	41978	43042	42032	42694	42446
1.77333	42390	41978	43040	42026	42682	42444
1.775	42384	41988	43024	42030	42680	42438
1.77667	42374	41982	43026	42028	42678	42438
1.77833	42384	41982	43022	42036	42660	42428
1.78	42384	41980	43002	42044	42666	42418
1.78167	42380	41974	43008	42032	42650	42426
1.78333	42374	41978	43002	42032	42644	42410
1.785	42372	41970	42982	42036	42644	42418
1.78667	42374	41970	42972	42026	42642	42410
1.78833	42376	41970	42976	42024	42640	42402
1.79	42366	41972	42976	42030	42640	42404
1.79167	42362	41984	42966	42028	42624	42404
1.79333	42368	41988	42960	42028	42616	42408
1.795	42364	41980	42966	42032	42610	42394
1.79667	42362	41978	42952	42030	42596	42380
1.79833	42364	41984	42940	42026	42610	42386
1.8	42348	41980	42940	42026	42608	42378
1.80167	42356	41986	42920	42030	42600	42372
1.80333	42348	41976	42926	42026	42604	42382
1.805	42344	41978	42924	42032	42586	42374
1.80667	42344	41978	42904	42028	42596	42374
1.80833	42334	41978	42908	42030	42578	42374
1.81	42334	41976	42902	42022	42576	42370
1.81167	42336	41966	42890	42020	42580	42362
1.81333	42346	41968	42888	42018	42576	42360
1.815	42344	41982	42880	42024	42570	42360
1.81667	42334	41978	42890	42024	42568	42352
1.81833	42338	41982	42886	42022	42556	42352
1.82	42336	41978	42872	42022	42560	42348
1.82167	42332	41974	42880	42020	42554	42344
1.82333	42330	41978	42882	42022	42542	42338
1.825	42320	41986	42864	42026	42546	42344
1.82667	42308	41978	42854	42028	42542	42340
1.82833	42322	41982	42856	42026	42550	42328
1.83	42326	41982	42854	42020	42544	42336
1.83167	42320	41974	42848	42020	42534	42336
1.83333	42330	41986	42844	42018	42532	42328
1.835	42322	41966	42842	42008	42530	42336
1.83667	42326	41964	42840	42018	42522	42326
1.83833	42318	41984	42844	42030	42528	42334
1.84	42318	41980	42850	42024	42520	42330
1.84167	42316	41980	42834	42030	42514	42330
1.84333	42312	41978	42826	42018	42518	42318
1.845	42304	41972	42824	42018	42506	42316
1.84667	42304	41976	42810	42026	42508	42316
1.84833	42312	41970	42806	42010	42494	42316
1.85	42312	41978	42808	42020	42498	42304
1.85167	42300	41982	42812	42022	42510	42308
1.85333	42294	41978	42814	42020	42500	42312
1.855	42304	41982	42802	42022	42506	42302
1.85667	42294	41988	42804	42018	42506	42306
1.85833	42290	41988	42794	42016	42494	42310
1.86	42296	41984	42786	42018	42496	42306
1.86167	42302	41976	42792	42012	42502	42298
1.86333	42302	41982	42788	42014	42486	42292
1.865	42298	41982	42772	42020	42494	42302
1.86667	42282	41976	42780	42018	42478	42290
1.86833	42288	41982	42776	42006	42480	42292
1.87	42292	41978	42778	42016	42480	42286
1.87167	42292	41972	42774	42012	42482	42288
1.87333	42290	41978	42766	42018	42470	42292
1.875	42290	41970	42764	42020	42468	42296
1.87667	42298	41976	42766	42030	42462	42290
1.87833	42288	41980	42762	42026	42470	42286
1.88	42282	41976	42758	42018	42468	42282
1.88167	42278	41974	42758	42022	42462	42282
1.88333	42278	41974	42760	42014	42460	42286
1.885	42280	41972	42754	42012	42468	42282
1.88667	42290	41982	42746	42014	42466	42292
1.88833	42282	41980	42758	42002	42456	42292
1.89	42288	41980	42746	42016	42462	42268
1.89167	42284	41984	42740	42018	42460	42282
1.89333	42282	41978	42738	42012	42448	42268
1.895	42278	41976	42736	42018	42454	42264
1.89667	42268	41974	42724	42012	42458	42274
1.89833	42274	41974	42728	42012	42450	42270
1.9	42270	41990	42730	42024	42454	42266
1.90167	42266	41982	42724	42016	42444	42274
1.90333	42270	41976	42718	42024	42442	42270
1.905	42274	41972	42720	42014	42450	42274
1.90667	42258	41966	42714	42014	42442	42266
1.90833	42268	41984	42720	42016	42430	42268
1.91	42258	41980	42720	42018	42434	42258
1.91167	42262	41978	42714	42016	42430	42258
1.91333	42270	41974	42712	42026	42436	42268
1.915	42268	41976	42712	42020	42428	42270
1.91667	42258	41972	42706	42024	42426	42256
1.91833	42264	41978	42720	42018	42434	42268
1.92	42260	41968	42712	42022	42430	42268
1.92167	42266	41978	42700	42016	42424	42266
1.92333	42256	41968	42706	42018	42426	42262
1.925	42258	41964	42710	42010	42422	42252
1.92667	42268	41974	42698	42018	42430	42264
1.92833	42264	41978	42704	42012	42428	42268
1.93	42262	41978	42708	42016	42416	42260
1.93167	42258	41968	42680	42018	42414	42256
1.93333	42252	41966	42698	42014	42414	42246
1.935	42260	41980	42698	42022	42422	42248
1.93667	42250	41988	42688	42006	42418	42252
1.93833	42248	41974	42688	41998	42406	42250
1.94	42254	41982	42686	42012	42406	42252
1.94167	42248	41982	42688	42006	42404	42250
1.94333	42252	41976	42676	42012	42406	42244
1.945	42248	41974	42676	42006	42418	42248
1.94667	42248	41970	42686	42004	42410	42246
1.94833	42244	41978	42672	42016	42400	42248
1.95	42248	41972	42676	42014	42408	42254
1.95167	42242	41968	42668	42014	42408	42242
1.95333	42252	41970	42672	42016	42406	42250
1.955	42242	41966	42676	42014	42414	42242
1.95667	42252	41970	42664	42020	42398	42240
1.95833	42248	41976	42662	42010	42398	42250
1.96	42248	41984	42660	42008	42394	42244
1.96167	42248	41982	42656	42018	42396	42244
1.96333	42248	41980	42656	42014	42404	42238
1.965	42244	41978	42652	42026	42400	42238
1.96667	42228	41980	42656	42026	42398	42240
1.96833	42224	41972	42660	42004	42386	42234
1.97	42236	41972	42658	42008	42394	42228
1.97167	42234	41966	42644	42018	42400	42240
1.97333	42234	41972	42660	42014	42392	42236
1.975	42232	41974	42646	42010	42396	42230
1.97667	42230	41972	42644	42014	42400	42242
1.97833	42232	41974	42642	42006	42388	42244
1.98	42240	41984	42638	42022	42382	42234
1.98167	42236	41976	42644	42014	42386	42230
1.98333	42230	41976	42638	42016	42378	42232
1.985	42228	41978	42634	42022	42382	42232
1.98667	42228	41968	42646	42014	42380	42228
1.98833	42232	41978	42634	42010	42372	42224
1.99	42230	41980	42630	42016	42380	42232
1.99167	42230	41970	42628	42008	42378	42234
1.99333	42228	41972	42616	42010	42388	42228
1.995	42226	41974	42626	42010	42382	42220
1.99667	42234	41980	42620	42012	42378	42230
1.99833	42226	41978	42616	42014	42378	42240
2	42226	41966	42618	42006	42376	42234
2.00167	42230	41974	42610	42014	42384	42222
2.00333	42228	41980	42604	42014	42370	42236
2.005	42232	41976	42616	42020	42364	42228
2.00667	42224	41980	42604	42022	42370	42228
2.00833	42214	41968	42604	42012	42362	42230
2.01	42222	41964	42610	42012	42354	42222
2.01167	42222	41980	42602	42012	42358	42220
2.01333	42216	41970	42606	42016	42354	42224
2.015	42224	41980	42592	42012	42352	42226
2.01667	42218	41970	42596	42004	42354	42222
2.01833	42218	41970	42596	42000	42356	42222
2.02	42220	41976	42600	42000	42356	42222
2.02167	42214	41976	42602	42000	42354	42222
2.02333	42218	41966	42598	42014	42354	42222
2.025	42212	41966	42580	42006	42358	42226
2.02667	42214	41972	42604	42006	42350	42212
2.02833	42212	41978	42588	42006	42362	42216
2.03	42208	41974	42592	42000	42358	42216
2.03167	42202	41974	42586	42004	42352	42220
2.03333	42206	41978	42584	42012	42356	42224
2.035	42210	41960	42596	42008	42354	42216
2.03667	42210	41966	42576	42000	42348	42212
2.03833	42212	41966	42588	42002	42350	42220
2.04	42206	41976	42576	42006	42338	42216
2.04167	42214	41982	42572	42008	42350	42210
2.04333	42216	41974	42578	42002	42340	42212
2.045	42208	41962	42576	42000	42330	42214
2.04667	42220	41974	42572	42000	42340	42210
2.04833	42218	41978	42586	41998	42338	42218
2.05	42214	41968	42570	41998	42338	42210
2.05167	42210	41980	42576	42008	42348	42210
2.05333	42206	41976	42578	42004	42332	42210
2.055	42204	41976	42572	41996	42332	42208
2.05667	42200	41976	42574	41998	42340	42226
2.05833	42198	41968	42572	41998	42338	42204
2.06	42214	41974	42566	42008	42352	42198
2.06167	42202	41966	42576	42004	42344	42206
2.06333	42206	41966	42562	42010	42342	42194
2.065	42212	41972	42564	42002	42336	42204
2.06667	42208	41960	42560	41998	42328	42212
2.06833	42200	41974	42552	42000	42336	42214
2.07	42198	41982	42560	42008	42328	42210
2.07167	42200	41982	42564	42000	42318	42200
2.07333	42202	41976	42556	42008	42322	42210
2.075	42198	41978	42560	41996	42332	42202
2.07667	42202	41970	42544	42006	42330	42202
2.07833	42204	41972	42546	42002	42328	42202
2.08	42196	41972	42548	41998	42324	42192
2.08167	42202	41962	42548	42006	42322	42186
2.08333	42200	41964	42550	41998	42326	42204
2.085	42196	41964	42548	42004	42328	42196
2.08667	42200	41968	42540	42000	42324	42188
2.08833	42194	41978	42546	41998	42326	42186
2.09	42188	41978	42538	42008	42318	42182
2.09167	42192	41980	42534	42004	42332	42192
2.09333	42196	41978	42546	41988	42320	42200
2.095	42198	41972	42544	42004	42320	42194
2.09667	42196	41970	42544	42000	42312	42198
2.09833	42198	41974	42542	42000	42306	42188
2.1	42196	41980	42534	42004	42310	42190
2.10167	42188	41970	42528	41992	42304	42182
2.10333	42198	41978	42536	42008	42314	42176
2.105	42192	41972	42534	42006	42314	42174
2.10667	42184	41966	42536	42004	42312	42186
2.10833	42182	41960	42530	42004	42316	42198
2.11	42200	41972	42528	41998	42316	42196
2.11167	42196	41970	42528	42004	42310	42178
2.11333	42196	41966	42520	42010	42318	42180
2.115	42192	41966	42526	42002	42298	42178
2.11667	42194	41964	42520	42010	42300	42176
2.11833	42186	41972	42516	41996	42302	42180
2.12	42188	41978	42526	41986	42306	42178
2.12167	42180	41972	42518	41992	42302	42174
2.12333	42184	41968	42518	41996	42298	42186
2.125	42192	41970	42512	42002	42294	42170
2.12667	42192	41976	42516	42004	42302	42176
2.12833	42192	41970	42516	42002	42304	42178
2.13	42202	41964	42508	42006	42302	42172
2.13167	42192	41962	42514	42006	42296	42180
2.13333	42180	41956	42508	42002	42300	42182
2.135	42186	41976	42500	42008	42298	42170
2.13667	42192	41972	42510	42006	42304	42172
2.13833	42188	41972	42508	42004	42300	42168
2.14	42182	41970	42502	42004	42300	42166
2.14167	42180	41968	42506	41996	42298	42158
2.14333	42192	41964	42504	42000	42290	42170
2.145	42182	41966	42510	41994	42296	42172
2.14667	42180	41962	42506	41998	42292	42172
2.14833	42182	41978	42500	42008	42284	42174
2.15	42184	41972	42502	42010	42290	42172
2.15167	42184	41962	42498	42010	42288	42158
2.15333	42174	41978	42498	42000	42286	42160
2.155	42176	41972	42504	41986	42284	42164
2.15667	42176	41976	42496	41994	42282	42156
2.15833	42186	41972	42488	41996	42276	42172
2.16	42180	41974	42500	41998	42284	42164
2.16167	42182	41978	42488	41998	42276	42158
2.16333	42176	41970	42490	41998	42278	42154
2.165	42170	41970	42500	41994	42276	42158
2.16667	42164	41976	42494	41992	42288	42164
2.16833	42172	41970	42488	41996	42282	42160
2.17	42172	41970	42484	41992	42280	42156
2.17167	42176	41972	42484	41992	42282	42166
2.17333	42176	41960	42490	41988	42274	42160
2.175	42174	41962	42486	41998	42274	42154
2.17667	42174	41966	42492	41994	42278	42150
2.17833	42174	41976	42486	41990	42278	42154
2.18	42170	41976	42470	42002	42280	42156
2.18167	42176	41974	42478	42000	42274	42150
2.18333	42180	41968	42464	42002	42272	42152
2.185	42174	41972	42476	41996	42288	42146
2.18667	42176	41970	42482	41986	42262	42150
2.18833	42178	41976	42484	41994	42280	42140
2.19	42168	41958	42496	41998	42292	42146
2.19167	42172	41966	42490	41992	42272	42142
2.19333	42170	41972	42492	41992	42278	42142
2.195	42166	41972	42488	41998	42260	42150
2.19667	42170	41976	42470	41996	42258	42150
2.19833	42166	41978	42484	41996	42272	42156
2.2	42170	41976	42482	42008	42280	42150
2.20167	42180	41970	42474	42000	42268	42144
2.20333	42180	41972	42476	41994	42270	42144
2.205	42176	41976	42474	41996	42272	42140
2.20667	42176	41970	42472	41998	42272	42142
2.20833	42162	41966	42478	41982	42282	42142
2.21	42170	41972	42466	41988	42278	42138
2.21167	42176	41982	42466	41992	42272	42144
2.21333	42160	41970	42476	41990	42268	42146
2.215	42170	41970	42474	41992	42272	42136
2.21667	42168	41970	42478	41984	42270	42142
2.21833	42156	41972	42462	41992	42270	42146
2.22	42162	41972	42462	42000	42256	42140
2.22167	42156	41976	42468	41990	42264	42142
2.22333	42168	41964	42470	41994	42258	42134
2.225	42176	41970	42474	41990	42274	42136
2.22667	42164	41970	42474	41992	42266	42140
2.22833	42170	41980	42464	42006	42266	42134
2.23	42162	41964	42470	42000	42268	42146
2.23167	42160	41974	42474	41996	42254	42140
2.23333	42170	41978	42460	41996	42260	42130
2.235	42166	41956	42466	41992	42260	42134
2.23667	42166	41964	42460	41994	42260	42138
2.23833	42160	41972	42458	41996	42264	42140
2.24	42156	41986	42470	41988	42266	42132
2.24167	42168	41974	42470	41986	42254	42136
2.24333	42174	41970	42472	41994	42256	42142
2.245	42170	41974	42474	41994	42262	42136
2.24667	42170	41976	42450	42002	42266	42124
2.24833	42160	41964	42460	41998	42260	42124
2.25	42166	41970	42454	41984	42250	42124
2.25167	42162	41970	42452	41992	42262	42130
2.25333	42160	41958	42452	41994	42260	42130
2.255	42164	41966	42452	42000	42248	42120
2.25667	42160	41962	42456	42002	42256	42126
2.25833	42162	41964	42460	41992	42256	42126
2.26	42172	41976	42466	42000	42254	42136
2.26167	42158	41968	42462	41998	42254	42134
2.26333	42164	41960	42456	41996	42240	42126
2.265	42162	41972	42456	41996	42258	42132
2.26667	42154	41974	42462	41986	42250	42134
2.26833	42172	41978	42452	41990	42256	42134
2.27	42166	41972	42460	41994	42258	42132
2.27167	42162	41974	42450	41990	42248	42116
2.27333	42156	41976	42446	41990	42262	42126
2.275	42166	41968	42454	41984	42256	42136
2.27667	42160	41974	42446	41992	42252	42130
2.27833	42168	41972	42452	41996	42254	42134
2.28	42160	41964	42448	41992	42254	42136
2.28167	42164	41964	42450	41994	42256	42120
2.28333	42158	41976	42454	41994	42258	42132
2.285	42168	41972	42456	41990	42262	42134
2.28667	42166	41966	42458	41992	42256	42128
2.28833	42166	41968	42460	41992	42242	42126
2.29	42162	41976	42462	41986	42246	42114
2.29167	42168	41982	42442	41990	42256	42128
2.29333	42154	41968	42446	41994	42258	42118
2.295	42158	41974	42446	41994	42258	42118
2.29667	42162	41968	42442	41996	42258	42112
2.29833	42162	41964	42452	41986	42254	42114
2.3	42166	41974	42458	41992	42248	42120
2.30167	42160	41972	42456	41982	42248	42134
2.30333	42160	41970	42456	41996	42250	42120
2.305	42164	41970	42454	41990	42258	42124
2.30667	42166	41966	42462	41990	42256	42122
2.30833	42168	41972	42452	41992	42248	42130
2.31	42168	41968	42460	41994	42250	42130
2.31167	42170	41966	42460	41986	42258	42114
2.31333	42166	41980	42458	41990	42260	42128
2.315	42168	41982	42468	41986	42250	42118
2.31667	42168	41986	42464	41996	42244	42120
2.31833	42160	41972	42462	42000	42246	42124
2.32	42170	41970	42462	41992	42258	42128
2.32167	42168	41976	42452	41994	42248	42122
2.32333	42174	41970	42464	41990	42254	42132
2.325	42184	41970	42460	41988	42252	42130
2.32667	42174	41976	42458	41998	42262	42120
2.32833	42174	41968	42466	42000	42266	42130
2.33	42170	41972	42458	42004	42262	42130
2.33167	42162	41976	42450	42004	42262	42130
2.33333	42154	41966	42464	41994	42254	42134
2.335	42168	41968	42456	41992	42260	42134
2.33667	42158	41972	42456	41998	42258	42138
2.33833	42156	41968	42470	41986	42248	42128
2.34	42166	41964	42466	41998	42256	42130
2.34167	42172	41962	42468	41990	42262	42126
2.34333	42170	41970	42456	41992	42266	42114
2.345	42166	41970	42444	41992	42256	42118
2.34667	42160	41968	42460	41982	42258	42124
2.34833	42170	41968	42462	41994	42262	42116
2.35	42172	41956	42470	41992	42254	42118
2.35167	42172	41966	42464	41996	42258	42122
2.35333	42176	41966	42462	41992	42264	42116
2.355	42168	41964	42466	42004	42258	42120
2.35667	42178	41974	42466	42000	42260	42126
2.35833	42168	41984	42458	41996	42270	42134
2.36	42154	41976	42452	41992	42268	42122
2.36167	42166	41980	42460	41996	42262	42116
2.36333	42160	41964	42476	41988	42260	42134
2.365	42164	41974	42458	41994	42254	42122
2.36667	42174	41980	42450	41996	42260	42128
2.36833	42168	41968	42464	41998	42268	42130
2.37	42170	41970	42470	42000	42264	42126
2.37167	42174	41964	42458	42002	42264	42116
2.37333	42172	41962	42472	41990	42266	42126
2.375	42172	41978	42462	41996	42266	42130
2.37667	42178	41966	42460	41996	42268	42140
2.37833	42170	41974	42462	41998	42254	42128
2.38	42176	41972	42458	42002	42262	42128
2.38167	42168	41966	42462	41992	42270	42128
2.38333	42174	41972	42456	41998	42258	42128
2.385	42176	41972	42460	41998	42276	42134
2.38667	42178	41968	42468	41998	42270	42136
2.38833	42170	41982	42460	41998	42268	42126
2.39	42166	41970	42464	41994	42264	42128
2.39167	42176	41972	42464	42002	42268	42122
2.39333	42178	41972	42470	41994	42274	42116
2.395	42164	41964	42464	41984	42272	42132
2.39667	42166	41962	42464	41986	42260	42130
2.39833	42174	41966	42470	41986	42266	42128
2.4	42166	41964	42476	41992	42266	42132
2.40167	42168	41968	42466	41994	42264	42130
2.40333	42164	41970	42476	41992	42268	42122
2.405	42176	41968	42468	41988	42272	42122
2.40667	42178	41982	42456	41994	42268	42136
2.40833	42166	41972	42468	41998	42266	42134
2.41	42166	41968	42460	42000	42266	42128
2.41167	42172	41962	42460	41990	42276	42126
2.41333	42170	41960	42474	41986	42260	42120
2.415	42166	41964	42460	42000	42258	42122
2.41667	42164	41954	42458	42000	42262	42132
2.41833	42152	41964	42472	41992	42268	42130
2.42	42158	41974	42474	42000	42262	42134
2.42167	42164	41970	42470	41990	42264	42132
2.42333	42176	41974	42466	42006	42266	42132
2.425	42178	41964	42470	42004	42276	42136
2.42667	42172	41970	42474	41994	42268	42126
2.42833	42166	41966	42464	41994	42276	42126
2.43	42164	41968	42464	41998	42274	42130
2.43167	42166	41972	42466	41998	42264	42122
2.43333	42158	41968	42464	42000	42272	42136
2.435	42162	41968	42472	41990	42264	42138
2.43667	42172	41966	42464	41994	42266	42136
2.43833	42186	41974	42462	41998	42274	42140
2.44	42166	41966	42470	41996	42264	42144
2.44167	42170	41964	42468	42004	42274	42132
2.44333	42172	41972	42466	41996	42272	42144
2.445	42164	41974	42462	41988	42258	42130
2.44667	42160	41976	42458	42004	42266	42136
2.44833	42162	41962	42460	41998	42268	42132
2.45	42158	41978	42464	42000	42258	42120
2.45167	42162	41984	42454	42002	42260	42130
2.45333	42160	41972	42472	41996	42256	42132
2.455	42168	41978	42460	42004	42264	42130
2.45667	42166	41982	42450	41990	42268	42126
2.45833	42164	41982	42462	41996	42264	42132
2.46	42162	41984	42464	41996	42266	42138
2.46167	42166	41970	42472	41980	42262	42134
2.46333	42160	41976	42466	41992	42260	42120
2.465	42158	41962	42460	41996	42272	42138
2.46667	42164	41976	42462	41986	42268	42132
2.46833	42166	41982	42458	41982	42266	42124
2.47	42168	41970	42450	42000	42264	42124
2.47167	42162	41970	42454	41996	42258	42130
2.47333	42168	41978	42452	41990	42254	42132
2.475	42170	41962	42466	41994	42254	42126
2.47667	42166	41966	42452	42000	42252	42122
2.47833	42164	41974	42452	41996	42260	42130
2.48	42160	41970	42458	41992	42258	42130
2.48167	42160	41974	42458	42000	42258	42126
2.48333	42156	41966	42462	41994	42260	42132
2.485	42158	41970	42456	42008	42254	42134
2.48667	42160	41978	42452	42004	42256	42140
2.48833	42154	41972	42452	41992	42248	42142
2.49	42160	41976	42452	42000	42250	42132
2.49167	42160	41962	42450	42000	42264	42128
2.49333	42160	41968	42454	42000	42260	42130
2.495	42156	41972	42448	42002	42254	42130
2.49667	42158	41968	42454	41996	42256	42138
2.49833	42168	41964	42458	41998	42256	42124
2.5	42170	41982	42454	42002	42262	42130
2.50167	42168	41976	42466	41988	42254	42126
2.50333	42162	41978	42456	41996	42248	42122
2.505	42158	41960	42450	41998	42252	42126
2.50667	42152	41962	42456	42000	42254	42122
2.50833	42164	41974	42446	41998	42252	42126
2.51	42162	41972	42450	41992	42252	42130
2.51167	42158	41964	42454	41994	42240	42124
2.51333	42160	41964	42450	42002	42242	42118
2.515	42152	41974	42452	41994	42252	42130
2.51667	42150	41984	42446	42000	42242	42124
2.51833	42150	41980	42458	41998	42242	42130
2.52	42156	41972	42454	42004	42242	42126
2.52167	42158	41972	42444	42004	42242	42118
2.52333	42154	41976	42452	42000	42246	42126
2.525	42146	41980	42456	41996	42238	42118
2.52667	42152	41988	42452	42002	42246	42120
2.52833	42146	41968	42446	41994	42240	42118
2.53	42148	41970	42446	42004	42232	42122
2.53167	42156	41972	42440	42002	42244	42132
2.53333	42146	41978	42438	42002	42244	42120
2.535	42156	41982	42446	42008	42244	42122
2.53667	42158	41972	42446	42000	42252	42126
2.53833	42152	41968	42438	41996	42250	42122
2.54	42152	41972	42438	42002	42240	42134
2.54167	42156	41980	42442	41992	42244	42132
2.54333	42152	41978	42444	41994	42240	42124
2.545	42152	41984	42440	42006	42240	42128
2.54667	42156	41970	42446	41998	42242	42124
2.54833	42154	41968	42432	41998	42246	42124
2.55	42146	41970	42442	41996	42250	42120
2.55167	42154	41968	42452	41984	42246	42120
2.55333	42160	41976	42450	42006	42238	42126
2.555	42156	41966	42454	41994	42230	42124
2.55667	42152	41972	42440	42000	42242	42120
2.55833	42156	41974	42450	42008	42240	42122
2.56	42152	41974	42442	41986	42236	42126
2.56167	42148	41980	42442	42000	42248	42124
2.56333	42152	41978	42452	41992	42252	42132
2.565	42152	41978	42446	42002	42238	42128
2.56667	42166	41980	42442	42000	42234	42126
2.56833	42154	41972	42448	41994	42232	42128
2.57	42158	41966	42444	41998	42230	42128
2.57167	42152	41966	42446	42002	42242	42128
2.57333	42158	41964	42450	41994	42236	42114
2.575	42166	41980	42444	41998	42236	42116
2.57667	42156	41978	42452	42000	42242	42126
2.57833	42148	41974	42446	41998	42238	42116
2.58	42162	41976	42432	41996	42244	42124
2.58167	42164	41970	42450	42000	42240	42138
2.58333	42156	41976	42452	41994	42234	42132
2.585	42158	41976	42454	42004	42236	42128
2.58667	42152	41966	42462	42008	42236	42120
2.58833	42164	41976	42462	42004	42244	42122
2.59	42166	41970	42462	42004	42246	42130
2.59167	42156	41970	42456	42002	42234	42136
2.59333	42160	41970	42448	42000	42234	42134
2.595	42150	41976	42466	42000	42232	42136
2.59667	42160	41972	42466	42002	42224	42126
2.59833	42162	41974	42460	42002	42226	42118
2.6	42158	41976	42464	41994	42226	42126
2.60167	42164	41976	42474	41998	42234	42134
2.60333	42156	41974	42468	42000	42238	42126
2.605	42156	41976	42464	42002	42246	42124
2.60667	42164	41980	42470	41994	42244	42136
2.60833	42164	41966	42478	41998	42240	42136
2.61	42168	41962	42478	42008	42244	42132
2.61167	42172	41970	42476	42004	42242	42148
2.61333	42178	41972	42480	42004	42244	42132
2.615	42176	41980	42490	41996	42250	42138
2.61667	42168	41978	42498	41988	42258	42146
2.61833	42162	41980	42500	42002	42260	42148
2.62	42182	41978	42502	42010	42254	42152
2.62167	42172	41972	42516	42000	42266	42152
2.62333	42182	41972	42508	42020	42262	42138
2.625	42178	41982	42520	42018	42272	42148
2.62667	42176	41982	42528	42002	42264	42156
2.62833	42194	41982	42536	42008	42260	42142
2.63	42184	41982	42540	42012	42284	42154
2.63167	42186	41986	42540	42012	42270	42156
2.63333	42188	41986	42552	42008	42276	42160
2.635	42188	41972	42558	42008	42282	42168
2.63667	42186	41982	42562	42014	42286	42166
2.63833	42194	41986	42572	42014	42286	42168
2.64	42198	41980	42576	42018	42282	42174
2.64167	42198	41974	42572	42020	42300	42184
2.64333	42194	41976	42588	42020	42300	42182
2.645	42196	41984	42594	42026	42294	42178
2.64667	42212	41992	42608	42022	42312	42194
2.64833	42204	41980	42622	42024	42300	42190
2.65	42208	41982	42624	42024	42310	42192
2.65167	42220	41982	42626	42028	42314	42192
2.65333	42218	41976	42640	42034	42328	42200
2.655	42232	41986	42640	42048	42322	42208
2.65667	42232	41990	42652	42036	42330	42218
2.65833	42230	41982	42666	42040	42326	42216
2.66	42242	41986	42666	42040	42334	42228
2.66167	42244	41988	42680	42038	42338	42240
2.66333	42246	41992	42690	42038	42336	42234
2.665	42252	42000	42708	42036	42350	42242
2.66667	42252	41986	42724	42046	42346	42244
2.66833	42260	41992	42718	42056	42344	42248
2.67	42272	41984	42736	42048	42352	42252
2.67167	42268	41984	42746	42048	42370	42256
2.67333	42266	41986	42748	42050	42374	42270
2.675	42264	41988	42760	42066	42384	42270
2.67667	42280	41988	42774	42066	42392	42262
2.67833	42278	41996	42776	42068	42398	42274
2.68	42284	41994	42792	42064	42384	42276
2.68167	42290	41996	42802	42070	42386	42282
2.68333	42296	41986	42804	42066	42390	42296
2.685	42300	41982	42802	42070	42388	42290
2.68667	42308	41992	42812	42078	42414	42294
2.68833	42304	41996	42834	42070	42414	42302
2.69	42312	42002	42842	42072	42414	42308
2.69167	42328	42000	42850	42080	42424	42312
2.69333	42316	42002	42858	42078	42422	42314
2.695	42328	42002	42858	42076	42424	42320
2.69667	42330	41996	42872	42080	42434	42334
2.69833	42328	41994	42880	42074	42444	42318
2.7	42344	42002	42888	42082	42444	42322
2.70167	42344	41994	42900	42080	42446	42336
2.70333	42342	42006	42908	42082	42452	42344
2.705	42340	42006	42912	42082	42452	42344
2.70667	42342	42006	42920	42080	42450	42346
2.70833	42360	42010	42926	42094	42458	42348
2.71	42354	42000	42930	42096	42458	42346
2.71167	42348	41998	42934	42090	42460	42350
2.71333	42360	42002	42938	42100	42480	42362
2.715	42362	42000	42944	42104	42472	42372
2.71667	42368	41996	42960	42110	42476	42374
2.71833	42364	41996	42964	42106	42478	42378
2.72	42364	42004	42966	42100	42482	42372
2.72167	42370	42012	42964	42098	42492	42360
2.72333	42360	42004	42984	42104	42496	42368
2.725	42376	42006	42992	42112	42496	42374
2.72667	42380	42010	42986	42108	42502	42388
2.72833	42386	42006	42992	42108	42498	42394
2.73	42396	42012	43000	42112	42504	42392
2.73167	42392	42006	43000	42108	42502	42396
2.73333	42398	42002	43024	42110	42508	42404
2.735	42402	42008	43028	42106	42520	42408
2.73667	42400	42008	43034	42102	42528	42420
2.73833	42398	42012	43042	42104	42524	42406
2.74	42410	42004	43046	42108	42526	42426
2.74167	42416	41996	43060	42110	42534	42428
2.74333	42424	42000	43066	42124	42532	42420
2.745	42412	42010	43072	42120	42536	42418
2.74667	42404	42010	43064	42114	42536	42424
2.74833	42422	42020	43068	42118	42548	42424
2.75	42416	42014	43084	42112	42554	42432
2.75167	42414	42004	43096	42116	42560	42436
2.75333	42426	42000	43100	42114	42550	42422
2.755	42428	42010	43102	42114	42554	42438
2.75667	42442	42006	43098	42120	42562	42440
2.75833	42442	42004	43114	42120	42560	42450
2.76	42442	42012	43124	42112	42560	42452
2.76167	42462	42016	43118	42118	42570	42454
2.76333	42450	42014	43140	42124	42568	42464
2.765	42452	42018	43152	42128	42586	42446
2.76667	42464	42004	43142	42126	42592	42456
2.76833	42458	42000	43156	42128	42592	42462
2.77	42462	42016	43148	42118	42578	42462
2.77167	42468	42008	43164	42128	42590	42472
2.77333	42472	42006	43178	42132	42590	42464
2.775	42464	42008	43172	42128	42598	42476
2.77667	42458	42010	43166	42130	42604	42478
2.77833	42456	41998	43174	42128	42600	42470
2.78	42472	42008	43164	42130	42606	42472
2.78167	42454	42012	43180	42120	42598	42480
2.78333	42456	42010	43166	42134	42598	42472
2.785	42456	42008	43170	42138	42592	42474
2.78667	42462	42018	43174	42128	42598	42476
2.78833	42470	42014	43176	42136	42602	42476
2.79	42466	42016	43174	42132	42606	42478
2.79167	42468	42010	43176	42128	42588	42466
2.79333	42474	42012	43174	42132	42598	42484
2.795	42456	42014	43168	42130	42596	42486
2.79667	42456	42020	43154	42130	42588	42464
2.79833	42474	42020	43148	42134	42598	42464
2.8	42460	42010	43156	42128	42596	42460
2.80167	42454	42012	43158	42130	42590	42458
2.80333	42454	42010	43150	42126	42576	42464
2.805	42454	42018	43144	42120	42578	42460
2.80667	42462	42018	43136	42120	42590	42458
2.80833	42456	42010	43144	42118	42590	42454
2.81	42454	42006	43130	42120	42582	42446
2.81167	42440	42012	43134	42128	42590	42458
2.81333	42450	42008	43130	42122	42590	42452
2.815	42460	42010	43108	42132	42582	42452
2.81667	42454	42002	43110	42120	42572	42446
2.81833	42444	42006	43100	42112	42576	42440
2.82	42450	42000	43092	42110	42580	42430
2.82167	42448	42010	43086	42108	42566	42436
2.82333	42442	42012	43084	42112	42562	42424
2.825	42432	42006	43078	42110	42572	42424
2.82667	42438	42010	43080	42104	42556	42414
2.82833	42434	42012	43064	42114	42546	42416
2.83	42426	42010	43056	42106	42548	42418
2.83167	42426	42008	43060	42106	42542	42404
2.83333	42426	42012	43052	42110	42548	42406
2.835	42416	42004	43056	42098	42540	42402
2.83667	42416	42016	43046	42096	42544	42400
2.83833	42422	42006	43040	42092	42546	42406
2.84	42414	42002	43032	42088	42546	42404
2.84167	42414	42000	43028	42096	42546	42402
2.84333	42412	41996	43032	42094	42546	42394
2.845	42410	41996	43030	42098	42534	42388
2.84667	42410	41998	43016	42096	42538	42390
2.84833	42404	42002	43018	42088	42532	42394
2.85	42398	42000	43012	42094	42524	42382
2.85167	42394	41998	43008	42096	42516	42394
2.85333	42394	42004	43010	42090	42512	42392
2.855	42402	42008	43014	42094	42514	42386
2.85667	42398	42008	43002	42092	42522	42378
2.85833	42396	42006	42994	42080	42514	42366
2.86	42388	42006	42986	42078	42518	42372
2.86167	42388	41998	42996	42072	42512	42370
2.86333	42392	42006	42998	42082	42504	42376
2.865	42384	41996	42990	42096	42506	42368
2.86667	42384	41996	42982	42088	42510	42366
2.86833	42380	42008	42974	42088	42504	42368
2.87	42376	42002	42980	42086	42502	42362
2.87167	42384	42000	42976	42076	42496	42360
2.87333	42378	42008	42976	42072	42502	42358
2.875	42382	41998	42980	42066	42492	42364
2.87667	42382	42006	42982	42070	42486	42354
2.87833	42374	41992	42978	42072	42492	42356
2.88	42378	41988	42968	42074	42482	42354
2.88167	42382	41998	42958	42080	42482	42348
2.88333	42356	41998	42966	42068	42486	42354
2.885	42364	41996	42964	42080	42492	42344
2.88667	42374	42002	42956	42074	42504	42352
2.88833	42362	41996	42966	42072	42498	42338
2.89	42358	41998	42966	42086	42490	42334
2.89167	42364	41994	42968	42076	42498	42342
2.89333	42368	41990	42968	42078	42474	42340
2.895	42372	41990	42970	42084	42482	42332
2.89667	42366	41988	42976	42076	42478	42336
2.89833	42364	41998	42976	42076	42486	42338
2.9	42368	42002	42970	42072	42498	42336
2.90167	42362	41988	42966	42078	42484	42342
2.90333	42358	42000	42964	42066	42482	42334
2.905	42364	42002	42968	42060	42476	42328
2.90667	42362	41996	42968	42056	42462	42318
2.90833	42366	41990	42962	42064	42466	42324
2.91	42368	41990	42974	42070	42482	42338
2.91167	42358	41976	42984	42066	42474	42330
2.91333	42362	41980	42974	42056	42482	42322
2.915	42358	41988	42976	42060	42484	42340
2.91667	42362	41986	42980	42060	42464	42328
2.91833	42362	41994	42986	42064	42470	42324
2.92	42356	41996	42982	42060	42474	42328
2.92167	42366	42000	42986	42066	42476	42324
2.92333	42362	41996	42986	42064	42474	42326
2.925	42358	41990	42996	42068	42472	42326
2.92667	42364	42006	42990	42068	42480	42324
2.92833	42360	42000	43004	42058	42476	42324
2.93	42364	42002	43012	42058	42480	42328
2.93167	42360	42000	43010	42066	42492	42332
2.93333	42370	41996	43014	42062	42482	42326
2.935	42372	41996	43018	42066	42484	42324
2.93667	42370	41996	43024	42068	42480	42324
2.93833	42366	42000	43022	42062	42488	42328
2.94	42362	42000	43028	42070	42496	42326
2.94167	42368	41986	43042	42056	42492	42332
2.94333	42378	42000	43046	42062	42496	42330
2.945	42376	42002	43040	42062	42498	42336
2.94667	42376	41998	43052	42058	42486	42334
2.94833	42386	42002	43058	42062	42490	42342
2.95	42382	42006	43070	42066	42502	42340
2.95167	42382	42000	43084	42064	42502	42340
2.95333	42396	41994	43086	42074	42504	42346
2.955	42396	41994	43098	42072	42500	42346
2.95667	42396	42006	43102	42066	42504	42340
2.95833	42404	42002	43102	42062	42512	42356
2.96	42398	41992	43118	42060	42508	42350
2.96167	42402	42000	43126	42072	42528	42352
2.96333	42402	41998	43130	42070	42532	42360
2.965	42406	41994	43132	42074	42526	42360
2.96667	42424	42000	43144	42066	42538	42378
2.96833	42416	41996	43156	42064	42538	42390
2.97	42422	42000	43170	42076	42538	42380
2.97167	42432	42008	43190	42074	42554	42386
2.97333	42426	42006	43204	42078	42558	42388
2.975	42436	41998	43200	42078	42568	42392
2.97667	42438	42004	43220	42072	42578	42406
2.97833	42444	42004	43238	42078	42576	42402
2.98	42452	41998	43242	42084	42588	42402
2.98167	42456	41998	43262	42080	42598	42412
2.98333	42460	42002	43270	42082	42606	42418
2.985	42468	41994	43280	42092	42612	42428
2.98667	42472	41996	43300	42084	42620	42434
2.98833	42490	42008	43312	42084	42636	42446
2.99	42498	42002	43336	42088	42640	42450
2.99167	42512	42012	43356	42100	42638	42450
2.99333	42522	42004	43374	42102	42654	42466
2.995	42520	42010	43394	42094	42670	42472
2.99667	42528	42008	43400	42098	42680	42484
2.99833	42542	42010	43416	42102	42700	42498
3	42552	42014	43444	42098	42704	42494
3.00167	42562	42014	43458	42100	42718	42512
3.00333	42570	42012	43476	42100	42744	42538
3.005	42586	42014	43512	42116	42760	42540
3.00667	42602	42030	43538	42128	42766	42540
3.00833	42610	42020	43560	42126	42776	42560
3.01	42626	42026	43590	42124	42794	42570
3.01167	42638	42030	43616	42128	42824	42594
3.01333	42646	42018	43660	42140	42840	42612
3.015	42656	42024	43682	42150	42858	42628
3.01667	42674	42016	43726	42148	42882	42658
3.01833	42694	42020	43766	42150	42912	42656
3.02	42722	42026	43814	42148	42940	42694
3.02167	42740	42028	43858	42156	42982	42718
3.02333	42754	42030	43914	42176	43008	42746
3.025	42782	42026	43956	42174	43046	42778
3.02667	42804	42026	44012	42176	43070	42814
3.02833	42832	42038	44080	42194	43118	42844
3.03	42866	42036	44142	42196	43168	42878
3.03167	42894	42042	44214	42204	43206	42916
3.03333	42922	42044	44298	42204	43274	42966
3.035	42964	42048	44378	42222	43326	43016
3.03667	43008	42056	44466	42246	43382	43050
3.03833	43034	42058	44568	42258	43458	43108
3.04	43056	42056	44684	42264	43524	43166
3.04167	43114	42062	44794	42268	43606	43216
3.04333	43164	42074	44910	42280	43678	43294
3.045	43214	42070	45058	42302	43760	43362
3.04667	43274	42078	45202	42320	43866	43438
3.04833	43338	42074	45372	42332	43964	43520
3.05	43406	42080	45530	42352	44074	43600
3.05167	43470	42090	45722	42378	44202	43684
3.05333	43538	42094	45924	42384	44320	43780
3.055	43616	42104	46124	42402	44458	43896
3.05667	43690	42112	46350	42418	44592	44002
3.05833	43776	42106	46586	42444	44746	44110
3.06	43868	42108	46844	42468	44910	44240
3.06167	43946	42106	47118	42488	45080	44368
3.06333	44056	42124	47390	42522	45264	44514
3.065	44154	42136	47694	42542	45464	44666
3.06667	44258	42124	48020	42564	45668	44814
3.06833	44392	42132	48338	42594	45890	44976
3.07	44498	42144	48678	42624	46104	45140
3.07167	44618	42158	49026	42656	46328	45318
3.07333	44748	42174	49378	42692	46570	45504
3.075	44878	42178	49746	42716	46820	45702
3.07667	45024	42192	50116	42754	47076	45898
3.07833	45172	42204	50498	42800	47340	46090
3.08	45322	42208	50886	42830	47600	46292
3.08167	45480	42214	51274	42882	47870	46514
3.08333	45630	42232	51672	42904	48150	46738
3.085	45794	42242	52058	42948	48424	46950
3.08667	45960	42244	52446	42984	48730	47176
3.08833	46124	42256	52850	43026	49020	47408
3.09	46304	42258	53230	43072	49302	47630
3.09167	46478	42272	53600	43114	49596	47864
3.09333	46650	42274	53984	43154	49872	48090
3.095	46820	42284	54348	43206	50162	48308
3.09667	46988	42304	54708	43254	50434	48542
3.09833	47180	42316	55072	43296	50712	48760
3.1	47366	42330	55402	43342	50986	48982
3.10167	47532	42346	55732	43400	51248	49190
3.10333	47706	42354	56046	43452	51502	49390
3.105	47890	42354	56354	43498	51770	49614
3.10667	48064	42368	56640	43538	52008	49806
3.10833	48250	42392	56910	43598	52250	49998
3.11	48410	42406	57180	43650	52486	50212
3.11167	48572	42414	57440	43700	52698	50390
3.11333	48740	42424	57670	43764	52910	50558
3.115	48900	42438	57910	43806	53126	50742
3.11667	49056	42452	58134	43864	53316	50902
3.11833	49208	42466	58340	43902	53510	51076
3.12	49356	42478	58534	43964	53686	51234
3.12167	49506	42496	58730	44016	53866	51374
3.12333	49642	42494	58920	44064	54040	51528
3.125	49788	42510	59094	44118	54200	51668
3.12667	49930	42532	59282	44174	54364	51810
3.12833	50052	42544	59462	44214	54514	51956
3.13	50180	42558	59626	44264	54658	52096
3.13167	50304	42572	59804	44314	54824	52238
3.13333	50412	42580	59980	44354	54974	52360
3.135	50540	42606	60148	44402	55130	52492
3.13667	50644	42622	60330	44454	55278	52622
3.13833	50758	42630	60494	44502	55424	52734
3.14	50874	42648	60668	44544	55570	52868
3.14167	50978	42670	60854	44574	55718	53000
3.14333	51086	42682	61046	44622	55862	53124
3.145	51190	42686	61240	44656	56016	53258
3.14667	51288	42694	61444	44690	56176	53378
3.14833	51394	42706	61640	44728	56334	53508
3.15	51498	42710	61858	44760	56500	53640
3.15167	51596	42722	62080	44794	56666	53768
3.15333	51704	42744	62300	44832	56838	53902
3.155	51790	42748	62536	44860	57006	54040
3.15667	51886	42768	62764	44888	57182	54166
3.15833	51996	42782	63012	44922	57370	54306
3.16	52086	42782	63260	44940	57560	54442
3.16167	52194	42790	63514	44962	57752	54588
3.16333	52296	42788	63766	44988	57938	54728
3.165	52406	42798	64010	45030	58120	54864
3.16667	52504	42802	64254	45054	58310	55008
3.16833	52596	42808	64506	45058	58500	55140
3.17	52700	42824	64748	45084	58680	55272
3.17167	52812	42830	64978	45108	58862	55412
3.17333	52896	42840	65212	45140	59044	55546
3.175	52998	42838	65416	45160	59216	55668
3.17667	53096	42838	65620	45178	59386	55812
3.17833	53206	42858	65824	45188	59550	55930
3.18	53290	42866	66012	45216	59722	56046
3.18167	53386	42866	66196	45230	59870	56160
3.18333	53480	42868	66362	45258	60014	56268
3.185	53566	42878	66502	45270	60142	56374
3.18667	53648	42878	66634	45284	60264	56464
3.18833	53722	42882	66762	45294	60380	56534
3.19	53798	42876	66862	45318	60490	56620
3.19167	53872	42892	66944	45330	60578	56684
3.19333	53950	42898	67012	45346	60644	56734
3.195	54010	42892	67074	45352	60706	56794
3.19667	54064	42900	67106	45370	60756	56824
3.19833	54108	42896	67130	45372	60798	56856
3.2	54146	42898	67134	45392	60824	56878
3.20167	54186	42906	67116	45404	60842	56876
3.20333	54216	42904	67088	45404	60838	56870
3.205	54236	42904	67030	45408	60822	56852
3.20667	54254	42910	66960	45428	60800	56842
3.20833	54256	42912	66886	45434	60764	56798
3.21	54260	42918	66788	45430	60700	56742
3.21167	54248	42918	66668	45438	60642	56696
3.21333	54236	42916	66548	45438	60562	56630
3.215	54222	42918	66402	45436	60484	56568
3.21667	54182	42914	66258	45434	60392	56494
3.21833	54152	42916	66102	45432	60268	56402
3.22	54114	42922	65922	45434	60154	56302
3.22167	54066	42914	65734	45406	60036	56200
3.22333	54010	42916	65552	45396	59906	56082
3.225	53958	42908	65348	45388	59758	55982
3.22667	53882	42906	65136	45374	59610	55864
3.22833	53804	42906	64924	45360	59452	55728
3.23	53722	42900	64708	45342	59296	55594
3.23167	53642	42894	64494	45314	59130	55464
3.23333	53564	42900	64266	45290	58958	55320
3.235	53462	42882	64040	45264	58794	55180
3.23667	53358	42880	63806	45234	58614	55036
3.23833	53266	42876	63574	45206	58434	54900
3.24	53168	42866	63336	45176	58254	54750
3.24167	53070	42858	63102	45158	58082	54598
3.24333	52958	42856	62870	45132	57900	54454
3.245	52840	42854	62640	45098	57714	54302
3.24667	52726	42846	62396	45068	57542	54148
3.24833	52614	42828	62176	45032	57354	53996
3.25	52490	42824	61942	45000	57164	53844
3.25167	52380	42818	61714	44958	56986	53694
3.25333	52264	42802	61490	44912	56800	53534
3.255	52144	42790	61250	44882	56616	53376
3.25667	52016	42778	61026	44840	56444	53238
3.25833	51888	42772	60800	44802	56260	53088
3.26	51772	42766	60570	44756	56082	52926
3.26167	51644	42762	60350	44720	55900	52780
3.26333	51530	42754	60126	44694	55726	52640
3.265	51418	42734	59912	44652	55562	52496
3.26667	51290	42718	59686	44612	55378	52336
3.26833	51176	42716	59438	44566	55202	52194
3.27	51038	42700	59218	44524	55026	52054
3.27167	50918	42686	59010	44486	54848	51904
3.27333	50812	42678	58786	44452	54674	51764
3.275	50680	42664	58560	44398	54502	51612
3.27667	50560	42664	58324	44370	54316	51466
3.27833	50448	42654	58088	44330	54156	51322
3.28	50324	42654	57858	44284	53968	51168
3.28167	50218	42648	57640	44258	53796	51012
3.28333	50096	42628	57408	44218	53624	50884
3.285	49972	42612	57166	44174	53444	50738
3.28667	49856	42612	56954	44144	53272	50598
3.28833	49738	42604	56726	44098	53088	50454
3.29	49616	42582	56480	44078	52908	50300
3.29167	49508	42558	56236	44030	52732	50146
3.29333	49396	42560	56002	43994	52554	49996
3.295	49272	42546	55760	43972	52372	49854
3.29667	49146	42534	55534	43930	52188	49714
3.29833	49030	42526	55288	43894	52006	49564
3.3	48918	42522	55052	43858	51826	49422
3.30167	48790	42506	54818	43824	51646	49286
3.30333	48676	42486	54572	43782	51460	49136
3.305	48568	42482	54334	43752	51278	48992
3.30667	48446	42478	54082	43708	51084	48852
3.30833	48332	42478	53852	43684	50916	48692
3.31	48210	42456	53610	43650	50738	48558
3.31167	48100	42450	53370	43612	50560	48416
3.31333	47980	42446	53148	43580	50386	48270
3.315	47858	42438	52916	43556	50200	48118
3.31667	47742	42424	52686	43522	50016	47982
3.31833	47634	42416	52456	43490	49832	47844
3.32	47516	42402	52236	43450	49656	47706
3.32167	47408	42402	52008	43418	49486	47576
3.32333	47286	42380	51800	43388	49316	47444
3.325	47176	42374	51576	43360	49148	47300
3.32667	47070	42366	51362	43330	48972	47176
[truncated: 4,003 more rows]

## Sheet: Figure 3e
Figure 3e
Treatment	Mock										PGK(synEPOR)					HBA1(synEPOR)					EPOR(synEPOR)
Condition	"-BB, +EPO"					"-BB, -EPO"					"-BB, +EPO"					"-BB, +EPO"					"-BB, +EPO"
Timepoint	day 0	day 4	day 7	day 11	day 14	day 0	day 4	day 7	day 11	day 14	day 0	day 4	day 7	day 11	day 14	day 0	day 4	day 7	day 11	day 14	day 0	day 4	day 7	day 11	day 14
Values	1	2.45423	30.5792	741.793	1152.15	1	2.77389	6.43543	15.9965	6.75991	1	13.9143	128.011	1170.94	1803.42	1	4.94286	102.811	823.212	1447.37	1	6.05714	86.0114	647.059	906.2
	1	0.428	16.557	384.868	730.263	1	2	2.72	6.0646	2.43902	1	15.5836	118.435	1468.8	1346.99	1	4.87689	89.3447	738.636	1278.41	1	6.25323	100.052	868.217	997.416
	1	1.12857	17.4364	454.708	655.209	1	1.85065	3.62013	9.13149	3.94481	1	10.2885	130.458	1418.14	1668.4	1	3.25714	67.0971	539.005	976.658	1	8.47116	99.6208	852.878	1135.25
	1	3.66269	54.9404	1569.08	2999.19	1	4.83356	14.984	98.4952	21.2494
	1	5.51429	70.0314	900.167	1911.03	1	7.08571	13.7463	54.9648	19.3466
	1	4.54286	57.24	653.842	1298.24	1	2.85714	5.68286	7.4709	4.08466

## Sheet: Figure 3f
Figure 3f
	Panel F
Treatment	PGK(synEPOR)																		HBA1(synEPOR)																		EPOR(synEPOR)
Condition	"+EPO"									"-EPO"									"+EPO"									"-EPO"									"+EPO"									"-EPO"
[BB] (M)	0	1e-12	1e-11	3.3e-11	1e-10	3.3e-10	1e-09	3.3e-09	1e-08	0	1e-12	1e-11	3.3e-11	1e-10	3.3e-10	1e-09	3.3e-09	1e-08	0	1e-12	1e-11	3.3e-11	1e-10	3.3e-10	1e-09	3.3e-09	1e-08	0	1e-12	1e-11	3.3e-11	1e-10	3.3e-10	1e-09	3.3e-09	1e-08	0	1e-12	1e-11	3.3e-11	1e-10	3.3e-10	1e-09	3.3e-09	1e-08	0	1e-12	1e-11	3.3e-11
Values	108.511	111.549	106.824	108.53	108.399	101.024	119.291	101.479	119.149	2.21	16.1417	80.9711	95.4068	97.5066	94.7668	91.5	99.0899	128.369	117.941	106.562	104.856	97.9003	94.8819	97.8385	96.7374	93.8567	125.957	98.4715	115.092	104.724	104.331	100.656	95.2218	95.0418	82.2526	132.766	119.149	65.9504	58.843	63.1405	69.0909	102.844	114.61	98.8623	110.355	46.1	42.8099	65.2893	72.8926
	106.046	101.322	80.4959	89.5868	17.8512		103.265		104.664	2.81741	17.8512	69.9174	42.4419	67.6357		108.222		97.4972	120.426	105.785	68.0992	78.1818	87.7686		112.34		97.9522	118.44	96.8595	94.876	98.6777	82.314		128.227		89.1923	102.503	106.395	99.8062	94.186	86.6279		99.8862		103.527	31.3993	48.6434	33.7209	65.1163
	104.455	130.039	134.302	131.589	105.039		105.627			0.187573	1.72481	18.7597		90.785		68.1125			109.318	108.527	111.628	102.132	96.7054		112.818			93.8567	114.147	111.047	133.527	115.504		92.0924			97.5477				102.275		94.0054			1.21253
	103.868				102.958		102.162			4.27759						97.2696			103.754				104.778		95.2218			91.8256				102.503		88.6234			93.6652						96.267			1.39726
	110.882						104.638			3.87139						46.1199			110.354						92.9155			113.517						121.253			108.745						111.115
	101.131						111.904			0						103.733			100.566						98.9819									95.8145
	111.942
[truncated: 5 more columns]

## Sheet: Figure 4b
Figure 4b
	Mock		PGK(synEPOR)	HBA1(synEPOR)	EPOR(synEPOR)	Treatment
	"-BB/-EPO"	"-BB/+EPO"	"+BB/-EPO"	"+BB/-EPO"	"+BB/-EPO"	Condition
Gene	d0	d14	d14	d14	d14	Timepoint
A1BG	0	0	0	0	0.0116503
A1CF	0	0	0	0	0
A2M	0.35837	0.0281623	0.0585537	0.0565157	0.0517837
A2ML1	0	0.0536807	0.083699	0.111434	0.0405263
A3GALT2	0.9128	0.007818	0.038736	0	0.358816
A4GALT	0.372968	8.19544	23.6124	30.7947	11.9095
A4GNT	0	0.00390533	0	0	0
AAAS	0	0.182351	0.310201	1.31015	0.242407
AACS	1.19563	1.34038	6.9154	14.3425	4.50989
AADAC	0	0	0	0	0
AADACL2	0	0	0	0	0
AADACL3	0	0	0	0	0
AADACL4	0	0.006709	0	0	0.0528997
AADAT	0.107656	0.018231	0.0210067	0	0.00549833
AAGAB	0.492197	1.28808	2.88955	4.76522	1.72234
AAK1	0.897539	3.25631	7.96767	3.92542	4.93877
AAMDC	1.26126	0.022841	0.149536	0.126856	0
AAMP	5.00619	11.0184	36.14	39.1277	24.8847
AANAT	0	0	0	0	0.0249647
AAR2	0.373086	1.12193	1.91385	3.61114	0.828806
AARD	0.0347223	0.00291667	0	0.0035885	0.005387
AARS1	1.96792	20.6941	59.4853	63.3951	47.5317
AARS2	1.00958	0.220362	0.958424	1.73824	0.56099
AARSD1	2.07864	1.69606	4.26916	7.67548	2.21933
AASDH	0.1969	0.265281	1.19118	1.45573	0.827372
AASDHPPT	1.27084	1.65898	3.29141	4.21947	1.15376
AASS	0.268403	0.118613	0.222402	1.02765	0.186786
AATF	2.97043	3.87871	7.51085	9.77155	6.70528
AATK	0.334665	0.00237467	0.0471847	0.118064	0.053273
ABAT	0	0	0.062294	0	0.415462
ABC7-42404400C24.1	0.370835	0.263588	0.298402	0.692032	0.604898
ABCA1	0.481186	0.0151787	0.0706997	0.177595	0.0707337
ABCA10	1.93085	0	0	0.171812	0
ABCA12	0.0163103	0	0.00436167	0	0
ABCA13	6.6667e-07	3.3333e-07	0.00522433	0.00244525	6.6667e-07
ABCA2	0.892032	0	0.0432227	0.0804118	0
ABCA3	0.501114	0.00093133	0.013783	0.0492115	0.082132
ABCA4	0.0444547	0.011502	0.0254053	0.00542325	0.029265
ABCA5	0.0952743	0.0265973	0.088075	0.582996	0.0572843
ABCA6	0.0707297	0	0.0276017	0.0053875	0
ABCA7	8.31649	3.26036	9.30414	12.2134	7.83275
ABCA8	0.0800867	0	0.00972733	0.046763	0
ABCA9	0.0944523	0	0.0456617	0.282415	0.0162517
ABCB1	0.308467	0	0	0.105917	0.0105557
ABCB10	1.90125	30.808	49.417	59.6555	28.9157
ABCB11	0	0	0	0	0
ABCB4	0	0.0706403	0.160902	0.0448487	0.0242593
ABCB5	0.00966667	0.189164	0.200549	0.254373	0.132517
ABCB6	1.28358	34.0131	60.1481	48.9255	47.2574
ABCB7	0.337136	1.45793	2.32361	3.64207	1.36417
ABCB8	1.09172	0.353404	0.994195	2.44673	0.508533
ABCB9	0.336039	1.01789	2.8023	2.77335	2.1032
ABCC1	1.36017	0.246748	2.62421	2.8111	1.66615
ABCC10	0	0.031379	0.984027	0.644566	0.162658
ABCC11	0	0.00528433	0.0810707	0.008428	0.0112557
ABCC12	0	0	0	0	0.00222867
ABCC2	0	0	0	0	0
ABCC3	0	0	0	0	0.0276783
ABCC4	0.915565	12.2125	20.169	29.5098	15.4442
ABCC5	1.37254	1.46966	10.287	30.4642	3.94074
ABCC6	0.212739	0.00363433	0.00808	0.00448275	0.0368453
ABCC8	0	0	0	0	0.00630733
ABCC9	3.25261	0.0581073	0.11466	0.129654	0.177821
ABCD1	1.54473	0.0702813	0.608971	0.656013	0.205922
ABCD2	0.039692	0	0	0	0
ABCD3	1.30746	0.788596	1.57175	2.29406	0.712335
ABCD4	1.15678	0.376877	0.909919	1.81965	0.506272
ABCE1	0.267731	0.335436	1.08657	2.00334	0.402689
ABCF1	2.626	10.7566	21.8711	26.3957	17.8422
ABCF2	1.43344	1.33208	3.6266	5.08175	1.77471
ABCF2-H2BE1	0.888756	1.14726	2.86522	4.83259	1.61312
ABCF3	2.29414	1.7894	6.01205	9.62815	6.43349
ABCG1	0	0	0	0	0
ABCG2	0.0143163	5.86133	10.5067	15.8183	6.22793
ABCG4	0.500233	0.004726	0.029592	0.156944	0.059573
ABCG5	0	0	0.00394167	0.0164615	0.0212607
ABCG8	0.254814	0	0	0.004162	0
ABHD1	0	0	0.0240883	0	0.0824207
ABHD10	1.38483	0.766252	1.29724	1.83452	0.522875
ABHD11	0.561399	0.423975	0.305866	0.654583	0.319177
ABHD12	1.53836	1.08632	2.89108	3.36621	1.37698
ABHD12B	0.362104	0	0	0	0.00703733
ABHD13	0.425391	0.886721	1.20721	2.93597	0.744855
ABHD14A	0.145014	0.080586	0.312812	0.189806	0.075479
ABHD14A-ACY1	0.726658	0.544428	0.623014	0.636128	0.225745
ABHD14B	3.22713	1.35128	3.28018	4.48503	0.914271
ABHD15	0.738912	0.0202403	0.201646	0.322617	0.085916
ABHD16A	1.62943	6.12546	9.20485	10.295	6.79221
ABHD16B	0.377087	0	0.576366	1.59699	0.260206
ABHD17A	6.32253	9.20192	23.8388	33.4555	14.1551
ABHD17B	1.07982	0.592467	2.04449	3.35394	0.873749
ABHD17C	0.209398	0	0.13086	0.188684	0.0298693
ABHD18	0.114219	0.209437	0.503286	0.852333	0.326304
ABHD2	2.93527	0.748201	4.62463	2.39877	1.36296
ABHD3	0.502084	0.699583	2.68999	6.21458	3.63778
ABHD4	1.90953	19.0258	32.9687	35.3193	25.2282
ABHD5	0	0.155508	1.45541	0.939616	0.807122
ABHD6	0.177605	0.0376317	0.148884	0.289672	0.0558063
ABHD8	2.66962	0.493137	1.06808	0.700907	0.686305
ABI1	2.5957	3.1106	5.40793	9.68357	3.59264
ABI2	0.909206	0.630459	1.93315	3.94639	0.736293
ABI3	0.583608	0.159749	0.459852	0.247564	0.304596
ABI3BP	0.232455	0	0.0637927	0.383788	0
ABITRAM	0.623886	1.21544	2.76135	5.02857	1.73994
ABL1	2.04311	0.452503	2.67826	2.23932	0.990421
ABL2	0.5659	0.016894	0.173476	0.190258	0.0545313
ABLIM1	0.705397	1.36661	2.33254	2.06241	1.26009
ABLIM2	0	0	0	0	0.0149783
ABLIM3	0.349884	0.00381233	0.029757	0.100143	0.0739017
ABO	0.164057	0	0	0.218153	0
ABR	1.60286	0.00422467	0.133229	0.404446	0.0379683
ABRA	0.122675	0	0.00383	0.00412525	0.0310867
ABRACL	8.85601	1.45425	1.63643	6.43402	0.844672
ABRAXAS1	0.250779	0.161521	0.816363	1.69158	0.214967
ABRAXAS2	0.837189	1.61826	3.15785	6.91704	1.7458
ABT1	1.0056	2.69788	5.18819	6.82596	4.5107
ABTB1	7.21531	16.0685	36.0484	46.6211	24.2167
ABTB2	0.856891	0.109882	0.455501	0.598896	0.261093
AC001226.8	0	0	0	0	0
AC003002.4	0	0	0.446633	0	0
AC003002.6	0.439013	0.102108	1.29452	0.855266	0.468043
AC003006.7	0.568895	0	0	0	0
AC004067.6	0.130981	0	0	0	0.006139
AC004076.7	3.3408	0.107524	0	0.186257	0.73037
AC004076.9	0.04208	0	0.0796007	0.286527	0
AC005281.1	0.124788	0.014507	0.00602667	0	0
AC005787.5	0	0.18923	0.337462	0	0.459557
AC006486.14	0	0.648816	0	0	0
AC006486.9	2.55283	18.3327	29.6981	25.1109	15.6403
AC006538.4	0	1.16961	4.45547	3.12902	1.54413
AC007040.11	1.09102	0.0270277	0.0247753	0.0317083	0.103636
AC007326.13	0.597345	0.10515	0.0942167	0.147968	0.0159857
AC009412.8	0	0	0.402374	0	0
AC010646.3	0.67869	0	0	0	0.344868
AC011513.3	0	0	0	0	0
AC011530.4	0	0	0.395929	0.113133	0.132117
AC012488.3	1.92726	8.4902	12.4337	14.3007	10.7178
AC024592.12	0	1.02624	1.02026	1.51829	1.14011
AC037459.4	0.321732	0	0.145777	0.0548855	0
AC068533.7	0	0.0505313	0.028819	0.135338	0
AC069368.3	0.85156	0.0565017	0.026589	0.131897	0.101849
AC092442.3	0	0	0	0	0
AC092835.2	0	0	0	0.00572925	0.041294
AC093323.3	0.561763	0.595289	1.49569	0.838979	0.769322
AC104534.3	1.16283	0.561703	0.213253	0.326078	0.049756
AC116366.7	0.206584	0.266369	1.1198	1.04092	0.636236
AC138647.1	0.251574	0	0	0	0.0781453
AC138969.4	9.78327	14.7432	34.5154	72.5751	36.2475
ACAA1	4.28701	0.57864	1.02371	1.29536	0.469216
ACAA2	2.03051	3.46419	10.7732	17.0623	4.80021
ACACA	0.783744	0.064194	0.481131	0.728464	0.118108
ACACB	0.195384	0.00129767	0.0318573	0.0350095	0.0189203
ACAD10	1.68714	0.362422	1.07139	2.15659	0.653327
ACAD11	0.963105	0	0.078026	0.312509	0.0733113
ACAD8	1.28657	0.327827	0.918376	2.5178	0.635451
ACAD9	2.23548	1.50818	3.49683	6.72375	2.82144
ACADL	0.198189	0.002199	0.00873967	0	0
ACADM	2.28766	1.78278	3.6947	5.77682	1.54674
ACADS	4.45322	2.32428	5.47074	6.41729	3.17683
ACADSB	0.460137	0.233301	0.610628	0.912316	0.25572
ACADVL	28.8963	12.4854	36.9889	56.5142	20.3372
ACAN	0.183605	0.00447133	0.00226533	0.0010535	0.037979
ACAP1	13.6356	0.319836	2.46076	5.81649	0.450511
ACAP2	0.770955	2.81113	5.88013	7.1793	4.81762
ACAP3	13.5038	0.869574	3.42292	6.57737	2.20396
ACAT1	1.94716	8.06856	10.092	17.5691	9.79847
ACAT2	3.28813	3.36215	9.57874	23.7503	3.4453
ACBD3	1.73054	2.22287	5.3088	7.25551	3.84686
ACBD4	0.081716	0.187143	0.502717	0.24657	0.247734
ACBD5	0.0560797	0.0229157	0.222649	0.178033	0.068006
ACBD6	0.597369	0.733961	1.82013	2.98479	0.888168
ACBD7	0.102275	0.0134013	0.027245	0.0328393	0.0265327
ACCS	0.170529	0	0.0427317	0.252053	0
ACCSL	0	0	0	0	0
ACD	1.06869	0.817145	3.16407	3.30359	1.24884
ACE	0.029948	0.00105533	0.0611927	0.0708243	0.0432207
ACE2	0	0	0.004137	0.00369625	0.00410967
ACER1	0.839942	0	0.0112187	0	0.14994
ACER2	0.039282	0.105098	0.476899	0.490464	0.1923
ACER3	0	0.058479	0.596385	1.22721	0.228664
ACHE	0	12.2423	28.1734	50.5715	22.8359
ACIN1	7.65216	6.11593	17.146	32.6235	13.3756
ACKR1	0	1.77907	2.49856	3.0469	2.19919
ACKR2	0.526739	0.0947503	0.115016	0.0675402	0.0870293
ACKR3	0.298955	0.0132667	0	0	0
ACKR4	0.439293	0.027483	0.0464533	0.138386	0.0596253
ACLY	4.75083	2.49121	10.6332	12.2017	3.2527
ACMSD	0	0	0	0.0091425	0
ACO1	1.46536	0.561114	1.72352	2.32764	0.673703
ACO2	1.42822	6.79405	14.1428	24.3028	13.2428
ACOD1	0.0632133	0.00314033	0	0	0
ACOT1	1.59199	0.343599	0.14353	0.322829	0.249469
ACOT11	0.199467	0.020942	0.168229	0.217637	0.061185
ACOT12	0	0.00324567	0.005237	0	0
ACOT13	0.291304	0.699738	2.19881	2.80879	1.20995
ACOT2	0.256772	0.609789	0.98322	1.44388	0.632768
ACOT4	0.505002	0.01511	0.118081	0.0744257	0.0391653
ACOT6	0	0	0	0.011924	0.0718237
ACOT7	4.37143	2.40973	5.20161	6.44533	2.32798
ACOT8	1.29968	3.77306	7.13664	9.25472	3.09067
ACOT9	0.548007	0.0135363	0.208388	0.354777	0.086703
ACOX1	0.794611	0.574709	3.13776	6.48412	1.22548
ACOX2	0.0808867	0	0	0	0
ACOX3	0.869325	0.444047	1.3476	2.01256	0.673249
ACOXL	0.41216	0.594784	1.69588	1.27778	1.3472
ACP1	3.57516	15.5664	19.2835	34.6145	17.5574
ACP2	1.636	1.35142	4.26729	8.4415	3.46935
ACP3	0	0	0	0	0
ACP4	0	0.00842267	0	0.0552635	0.0404677
ACP5	0.208619	26.3465	36.045	35.1547	19.4487
ACP6	0	0.005627	0	0.0127025	0
ACP7	0	0	0	0	0
ACR	0.0847143	0	0.0111997	0.0349095	0.00720867
ACRBP	0.308026	0.127344	0.65533	1.56242	1.00939
ACRV1	0	0.0496123	0.103605	0.0803133	0.123603
ACSBG1	0.348512	0.224424	0.889972	1.59358	0.445998
ACSBG2	0	0	0	0	0
ACSF2	0	0	0.213602	0.07877	0.029549
ACSF3	0.476229	1.45872	4.64162	4.25508	2.86028
ACSL1	0.866166	2.46015	3.89053	9.04	3.48619
ACSL3	1.07366	0.678251	3.54225	6.71985	1.56229
ACSL4	1.96939	0.795901	4.66454	6.16102	0.861144
ACSL5	0.599882	0.885642	1.86961	2.78762	0.844147
ACSL6	0	2.41253	1.4258	1.04405	1.1691
ACSM1	0	0.289267	0.582476	1.55982	0.350742
ACSM2A	0	0	0	0	0
ACSM2B	0.255233	0.00221233	0	0	0
ACSM3	0.800081	0.252713	3.12869	8.49116	0.773215
ACSM4	0	0.013172	0.0659453	0.0046775	0.0134537
ACSM5	0.348296	0	0	0	0
ACSM6	0	0	0	0	0
ACSS1	1.49991	4.71731	8.16103	17.5279	5.29607
ACSS2	0	0	0.266215	0.0555415	0
ACSS3	2.29346	0	0	0	0
ACTA1	0.783991	0.037021	0.0398527	0.0404185	0.103252
ACTA2	11.214	0.707713	3.12121	6.25428	1.85635
ACTB	71.5689	93.8047	216.107	251.935	101.319
ACTBL2	0	0	0.00388867	0	0.020601
ACTC1	28.0796	0.0105953	0.017563	0	0.0390233
ACTG1	96.2535	2.79196	19.2612	28.2819	3.85234
ACTG2	0.100624	0	0.011364	0.0619792	0
ACTL10	0.514626	0.088677	0.299098	0.229144	0.146801
ACTL6A	2.93684	3.85139	6.84015	12.5778	3.48186
ACTL6B	0.172609	0	0.0233857	0	0.0432947
ACTL7A	0	0	0.0160083	0	0.0177827
ACTL7B	0.369957	0.0393047	0	0.0716912	0.176762
ACTL8	0.100505	0.00750267	0.00829667	0	0.048451
ACTL9	0.497606	0	0.02602	0	0.0481777
ACTN1	8.15408	0.006649	0.420005	0.223767	0.058991
ACTN2	1.05587	0	0	0	0.101838
ACTN3	0.262295	0.00175633	0.00930167	0.0437525	0.0739403
ACTN4	10.2264	8.4827	36.1182	43.8711	15.1781
ACTR10	0.993711	3.48286	5.31973	7.80926	3.15038
ACTR1A	5.63836	13.4932	26.2353	35.0656	15.2588
ACTR1B	2.68392	0.217517	1.61567	2.54076	0.702141
ACTR2	11.0597	5.06746	13.786	19.7314	4.79549
ACTR3	1.79915	4.55498	11.1096	13.7601	4.46112
ACTR3B	0.920652	0.0446163	0.286161	0.427464	0.203695
ACTR3C	0.094212	0.00108667	0.0115063	0.001767	0.014082
ACTR5	0.364065	1.21165	3.20343	3.3458	3.4171
ACTR6	0.693228	0.403315	1.29439	2.1188	0.437981
ACTR8	0.57772	0.345484	1.25011	0.96778	0.493439
ACTRT1	0.455602	0	0.008336	0	0.046301
ACTRT2	0.894608	0	0	0.00618875	0.0371983
ACTRT3	0	0.164299	0.252593	0.240021	0.134733
ACVR1	0.09133	0	0.584201	0.42426	0.008813
ACVR1B	0.740887	0.231406	1.7493	1.58391	0.54399
ACVR1C	0.010363	0.003476	0.0326647	0.0936397	0.00636367
ACVR2A	0.353274	0.00648967	0.0370753	0.0813202	0.0235077
ACVR2B	0.269295	0.0500667	0.321791	0.456143	0.099312
ACVRL1	0.580523	0.0204317	0.17432	0.0590167	0.0738463
ACY1	1.86246	0.606373	1.45247	2.67269	0.225691
ACY3	0.491233	0	0	0	0.0570617
ACYP1	0.33378	0.482964	1.44635	4.50079	0.585016
ACYP2	0.186847	0.436676	1.02579	1.6127	0.18838
ADA	8.98923	0.311379	0.866213	1.68112	0.187029
ADA2	0.427818	0	0.115347	0.0207927	0.041194
ADAD1	0	0	0	0	0
ADAD2	0	0	0.0292257	0.0227782	0.0541537
ADAL	0.220576	0.367472	0.713186	0.934126	0.413294
ADAM10	1.22857	0.500198	1.22372	1.89321	0.731375
ADAM11	0.229893	0.009116	0.0573463	0.036092	0.072504
ADAM12	0.987373	0.00913933	0.022258	0.0258677	0.008674
ADAM15	3.69248	0.706803	1.77718	2.27399	0.938154
ADAM17	1.3141	2.6731	7.91783	11.6098	7.28855
ADAM18	0	0	0	0	0
ADAM19	1.85936	0	0.0413667	0.276009	0.0185623
ADAM2	0	0	0	0	0
ADAM20	0	0.00900033	0.0467303	0.156085	0.0837203
ADAM21	0.259794	0	0.0157437	0.0258048	0.0246757
ADAM22	0.0198557	0.0111487	0.0267877	0.0471022	0.017256
ADAM23	0.216667	0	0.00156967	0.017206	0.0198077
ADAM28	0.578676	0.00855933	0.0169713	0.106605	0.0161813
ADAM29	0	0	0.02646	0	0
ADAM30	0	0	0.02653	0	0.00310067
ADAM32	0	0	0	0	0
ADAM33	0.441082	0.0400943	0	0	0
ADAM7	0	0.0154083	0	0	0
ADAM8	1.79261	0.294741	1.96634	1.95706	1.2299
ADAM9	1.01693	0.145615	1.16322	1.93016	0.270582
ADAMDEC1	0	0.00567333	0.0240323	0.0050735	0
ADAMTS1	0.674854	0	0	0	0
ADAMTS10	1.15265	0.0180753	0.0197533	0.160231	0.0995957
ADAMTS12	0.323218	0.00203733	0.009095	0.0008775	0.003648
ADAMTS13	0.387232	0.00599133	0.055466	0.0412	0.035291
ADAMTS14	0.447432	0.00111533	0.032256	0.00498775	0.0114487
ADAMTS15	0.36801	0.00514067	0	0.00718925	0.046287
ADAMTS16	0	0	0	0	0.0135513
ADAMTS17	0.11039	0	0.001571	0.039497	0.0167293
ADAMTS18	0	0	0	0	0
ADAMTS19	0.0132787	0.003588	0.00598333	0	0.0335983
ADAMTS2	0.790456	0.001811	0.00151067	0.002236	0.046239
ADAMTS20	0.086023	0	0	0	0.015734
ADAMTS3	0.0772553	0.0722703	0.37635	0.433854	0.063747
ADAMTS4	1.03923	0.0271577	0.089285	0.100109	0.177657
ADAMTS5	0.596154	0.00189233	0.004211	0.0033135	0.0114173
ADAMTS6	0.0737853	0	0.00808667	0	0.0153833
ADAMTS7	1.5545	0	0.059223	0.066449	0.0606317
ADAMTS8	0.246488	0	0.002926	0	0.0519667
ADAMTS9	0.0850123	0.002406	0	0	0.013399
ADAMTSL1	1.32514	0	0	0	0.012918
ADAMTSL2	0.0862287	0.003928	0.002588	0	0.0315977
ADAMTSL3	0.065593	0.00357267	0.0104313	0.0022055	0.00992333
ADAMTSL4	0.0231557	0.471269	6.51732	20.088	1.90534
ADAMTSL5	0.027167	0.0106723	0.048658	0.032739	0
ADAP1	4.62924	0.0237363	0.410733	0.933972	0.555154
ADAP2	1.25642	0	0	0.0273203	0.107438
ADAR	1.42458	3.6542	16.6877	26.1682	9.30638
ADARB1	0.880336	0.0410923	0.503849	0.7921	0.32057
ADARB2	0.0948833	0	0.003201	0.00377475	0.018411
ADAT1	0.634171	0.932616	1.93384	2.75885	1.20506
ADAT2	0.7449	0.100355	0.362219	0.718468	0.157411
ADAT3	2.96857	0.753429	2.89491	3.66692	1.20241
ADCK1	1.15013	0.610732	0.89343	1.50756	0.89185
ADCK2	0.361636	0.214916	0.578813	0.879469	0.295054
ADCK5	3.50577	0.302588	1.78497	4.23778	0.559318
ADCY1	0.0692117	0	0	0	0.007637
ADCY10	0.0700447	0.169149	0.103932	0.188959	0.241338
ADCY2	0.01562	0	0	0.001142	0.00514067
ADCY3	0.846394	0.0346543	0.359521	0.373445	0.0592487
ADCY4	0	0	0.052047	0.028435	0
ADCY5	0.136586	0.0194953	0.032428	0.0392697	0.0616207
ADCY6	1.72914	0.005065	0.0191547	0.010631	0.067489
ADCY7	0	0.0189017	1.27169	0.574726	0.166938
ADCY8	0.12428	0	0	0.0021165	0.0133763
ADCY9	0.441878	0	0	0.0912667	0.0501543
ADCYAP1	0.369727	0	0	0.00880825	0.012094
ADCYAP1R1	0.182394	0.000926	0.001545	0.003239	0.0314057
ADD1	4.94152	15.1947	33.0769	43.9751	19.6814
ADD2	0.301819	4.39459	7.09248	8.17181	4.48996
ADD3	1.66623	0.888057	5.78874	8.13833	1.63604
ADGB	0	0	0	0	0
ADGRA1	0.0491947	0.002953	0	0	0.019123
ADGRA2	2.01747	0	0.063278	0	0
ADGRA3	1.12389	0.0335123	0.092716	0.0209473	0.055474
ADGRB1	0	0	0	0	0
ADGRB2	0.657156	0	0	0	0.0128857
ADGRB3	0.0485863	0	0	0.00308175	0.003752
ADGRD1	0.0660783	0.0116067	0.0592783	0.0599447	0.0635317
ADGRD2	0	0	0.0297213	0.0153163	0.0129913
ADGRE1	0.012278	0.0371863	0.018385	0.0219317	0.0159043
ADGRE2	0.646058	0.0155637	0.153881	0.161139	0.0591993
ADGRE3	0.068612	0.005306	0.099685	0.0419628	0
ADGRE5	3.4366	0.200298	1.08763	1.44702	0.279151
ADGRF1	0	0.00571233	0	0	0.010574
ADGRF2	0	0	0.00471933	0.0110983	0
ADGRF3	0.011745	0.0221587	0	0.0386935	0.0549857
ADGRF4	0.326253	0	0.00466567	0.003128	0.00388633
ADGRF5	0.203322	0	0	0	0.013918
ADGRG1	0.511587	0	0.0854633	0.0289273	0.0326017
ADGRG2	0	0	0.0103253	0.0083035	0
ADGRG3	0.157165	0.00504067	0.166834	0.224437	0.0637317
ADGRG4	0.0103157	0.00244167	0	0	0.00226133
ADGRG5	0.347925	0.005771	0.0971847	0.0402005	0.0700253
ADGRG6	0.128377	0	0.001943	0.003905	0.0142063
ADGRG7	0	0	0	0	0
ADGRL1	1.43839	0.0163463	0.135897	0.108342	0.110477
ADGRL2	0.23214	0.00208333	0	0	0.00688933
ADGRL3	0.156353	0.000438	0.00073133	0	0.00818733
ADGRL4	0	0	0	0	0
ADGRV1	0	0.0564143	0.181871	0.137165	0.298461
ADH1A	0	0	0	0	0
ADH1B	0.086703	0.003106	0	0	0
ADH1C	0.0693737	0	0	0.007611	0.027501
ADH4	0.111826	0	0	0	0
ADH5	3.02414	1.14261	3.13286	5.85534	1.32854
ADH6	0	0	0	0	0
ADH7	0	0	0	0	0
ADHFE1	0.443072	0.0267653	0	0	0.0538587
ADI1	4.58088	2.43337	5.55262	7.09018	2.59164
ADIG	0	0	0	0	0
ADIPOQ	0.0183763	0.0104603	0.00528867	0.00210925	0.012612
ADIPOR1	3.76759	181.638	183.574	190.336	148.233
ADIPOR2	1.64749	11.6153	39.4976	47.0714	26.0825
ADIRF	0	0	0	0	0
ADK	2.69653	1.12747	1.3447	3.12345	0.915358
ADM	1.10453	0.83265	2.24577	3.82878	1.66915
ADM2	0.700498	0.0401753	0.730527	1.27465	0.259155
ADM5	0.998556	0.264926	0.869999	0.85504	0.918069
ADNP	1.30827	2.65604	8.05887	8.79562	4.64472
ADNP2	0.685514	4.54546	8.68252	9.52622	6.41378
ADO	0.990594	0.173221	0.590177	0.890866	0.305526
ADORA1	0.647987	0.0131073	0	0.00668025	0
ADORA2A	0	0	0.157819	0.29554	0
ADORA2B	1.49743	0.1979	1.41889	1.40337	0.291726
ADORA3	0	0.0910513	0.041437	0.0107467	0
ADPGK	1.50705	0.67702	2.9066	3.70943	1.08888
ADPRH	0.384002	0.00115767	0.14833	0.193577	0.0788017
ADPRHL1	0.206404	0.0139727	0.113025	0.099696	0.0530283
ADPRM	0.545694	0.224879	0.865434	1.05808	0.597822
ADPRS	3.18373	5.0449	15.5261	19.3981	15.3237
ADRA1A	0	0	0	0	0
ADRA1B	0	0	0	0	0
ADRA1D	0.314212	0.021443	0.0612257	0.00815425	0.094244
ADRA2A	0.328024	0.00463833	0.03086	0.0687205	0.0462923
ADRA2B	0.38355	0.00344233	0	0.0139845	0.0558533
ADRA2C	0.049381	0	0.0147063	0	0.0490047
ADRB1	0.912398	0.0149047	0.0354597	0.0200652	0.132945
ADRB2	0.779873	0.101263	0.145262	0.179112	0.226004
ADRB3	0.181333	0.00763967	0.00755	0.00627025	0.077178
ADRM1	8.59006	24.2144	69.3455	84.219	63.8933
ADSL	3.98265	3.064	6.99412	11.6837	2.46881
ADSS1	0.203332	0.573591	0.441156	0.236897	0.868678
ADSS2	2.14828	1.23861	2.86428	4.44978	1.08466
ADTRP	0	0.004144	0.006881	0.00635625	0
AEBP1	3.66671	0	0.0246643	0.0462005	0.0477043
AEBP2	1.81844	0.380621	2.53605	2.04945	0.733097
AEN	1.26784	35.9816	64.4395	58.5165	61.2616
AF011889.5	0.289577	0.0456717	0.432818	0.547875	0.1104
AFAP1	0.91289	0.00415167	0.155302	0.160485	0.0431957
AFAP1L1	0.254827	0	0.00341933	0	0.013283
AFAP1L2	0.292667	0	0.0123343	0.0052835	0.0199673
AFDN	0.562843	0.740129	1.46273	2.81584	1.36996
AFF1	0.658131	9.02217	25.1446	12.0919	7.00597
AFF2	0.0230597	0.00066933	0.0123373	0.00613575	0.00315733
AFF3	0.0290353	0.00061567	0.00205533	0.00304225	0.015189
AFF4	0.992931	2.13945	6.21394	5.85632	3.31515
AFG1L	0.0844937	0.08377	0.12224	0.169397	0.048345
AFG3L2	2.81946	9.73687	32.9366	35.0022	15.6603
AFM	0	0	0	0	0.0188987
AFMID	0.74146	0.387789	0.916109	1.97671	0.597541
AFP	0	0	0	0	0
AFTPH	1.12995	6.68178	8.69472	11.5446	7.77402
AGA	0.926581	1.06105	1.98144	4.79313	1.54312
AGAP1	0.331387	0.0448443	0.167207	0.16209	0.0432953
AGAP2	0.937814	0.0560233	0.245829	0.137814	0.160167
AGAP3	4.51678	0.0423553	0.484534	1.18196	0.115002
AGAP4	0.558547	1.06489	2.20667	3.68214	1.7295
AGAP5	0.239874	0.571678	2.19989	3.34984	2.70155
AGAP6	2.30574	1.23792	5.07279	11.495	4.73501
AGAP9	1.97941	0.215903	1.91451	6.13794	0.819632
AGBL1	0.0422943	0.00097833	0	0	0.0144973
AGBL2	0	0	0	0.0143897	0.002942
AGBL3	0.043197	0	0	0	0
AGBL4	0	0.00216833	0	0	0
AGBL5	0	0	0.199836	0.438315	0.176849
AGER	2.09587	0.843627	2.43334	3.84231	1.56806
AGFG1	1.15925	10.0342	27.5587	25.319	15.1398
AGFG2	0.275003	0.333898	0.681571	0.477811	0.331395
AGGF1	0.744059	1.15101	2.06424	3.00049	0.968294
AGK	0.531297	0.306054	1.05588	1.10444	0.289766
AGL	0.241474	0.124064	0.450103	0.676318	0.141394
AGMAT	0.29591	0.00847467	0.111401	0.111247	0.152854
AGMO	0	0	0	0	0.0148117
AGO1	0.572924	0.0304277	0.176086	0.200841	0.046067
AGO2	0.666737	4.28335	9.64123	8.54289	5.49738
AGO3	0.231994	0.0595063	0.312651	0.512703	0.13919
AGO4	1.119	0.0861693	0.429824	1.16104	0.0760427
AGPAT1	3.48069	7.78549	23.7294	28.1447	9.15082
AGPAT2	12.1798	0.0563797	0.209932	0.954514	0.136396
AGPAT3	1.00847	4.38839	10.6767	13.0891	5.85498
AGPAT4	0.353357	1.49148	3.23598	3.9605	2.68299
AGPAT5	0.872967	1.28841	2.26627	3.66401	1.145
AGPS	0	0.00612267	0.066085	0.0644045	0.0606083
AGR2	0.163155	0	0	0	0
AGR3	0	0	0	0	0
AGRN	3.23376	0.361817	4.23101	4.27955	1.38608
AGRP	2.26049	0.092604	0	0	0
AGT	0	0.0142393	0.0255983	0.0984108	0.0785883
AGTPBP1	0.745851	5.65935	8.25398	10.791	6.60324
AGTR1	0.0392397	0.028218	0.0109483	0.0347525	0.00521267
AGTR2	0	0	0	0	0
AGTRAP	4.43715	3.363	7.98878	18.8916	5.33258
AGXT	0.574773	0.006362	0.018433	0	0.0280617
AGXT2	0.525993	0	0	0	0
AHCTF1	0.634483	0.802477	3.09382	3.15543	1.73036
AHCY	9.96903	2.29048	7.91233	9.00731	1.90618
AHCYL1	1.67964	1.94754	6.30974	8.25228	3.43165
AHCYL2	0.349719	0.072952	0.267401	0.278762	0.131676
AHDC1	1.53912	0.131907	1.38696	1.86026	0.396545
AHI1	0	0	0.0723527	0.046346	0.001347
AHNAK	1.68107	0	0.0924473	0.0202643	0
AHNAK2	0.176672	0.00569733	0.0170903	0.0634095	0
AHR	0.155208	0.0469207	0.643775	1.08789	0.0775303
AHRR	2.10713	0.103808	1.22385	2.20415	0.472546
AHSA1	3.91069	14.5586	41.3009	61.5137	27.5507
AHSG	0.135888	0	0.0272427	0.152588	0.049975
AHSP	2.05582	2451.88	2070.47	3570.84	2557.86
AICDA	0.360772	0.0106867	0.00775	0.010959	0.036754
AIDA	1.94048	13.3965	22.045	37.0042	11.6957
AIF1	19.6334	0.857729	0.374477	1.98918	0.656895
AIF1L	0	0	0.00879733	0	0
AIFM1	0.684364	0.433956	0.947755	1.7806	0.722903
AIFM2	0.106894	0.8567	1.69547	2.47643	1.07272
AIFM3	1.44823	0.0302417	0.0648263	0.061035	0.0638517
AIG1	0.651796	0.544741	0.625837	0.581061	0.215556
AIM2	0.041251	0.00803267	0	0.042548	0.0182987
AIMP1	0.448566	0.377607	2.63347	3.74	1.37203
AIMP2	1.82346	3.77824	8.33237	10.3966	7.62505
AIP	3.68934	0.711032	4.40201	4.80213	2.1313
AIPL1	1.55726	0	0	0	0.277309
AIRE	0	0.00487233	0	0.0075165	0.00402833
AJAP1	0.10558	0.004991	0.004999	0.00123325	0.009036
AJM1	0.652224	0.147881	0.896491	1.85193	0.773679
AJUBA	1.16404	0.012102	0.0630433	0.0501	0.069878
AK1	1.51403	4.45583	7.43698	10.768	5.74774
AK2	3.4928	1.26817	2.73508	4.76452	1.10019
AK3	1.56985	1.40603	3.95852	7.79498	2.16389
AK4	0.605717	0.544684	4.91381	7.48796	1.34003
AK5	1.60371	0	0.008699	0	0.0362233
AK6	1.14435	3.58466	5.57616	9.34679	4.60124
AK7	0.0389617	0.717809	1.26898	1.50516	0.795946
AK8	0	0.0275853	0.0363073	0.145608	0.0148607
AK9	0.0544943	0.0395223	0.119511	0.173692	0.037053
AKAIN1	0	0.00210933	0	0	0
AKAP1	0	0.015353	0.103384	0	0
AKAP10	0.583972	1.36068	3.84688	5.45793	2.27582
AKAP11	0.55674	0.278938	1.224	1.6451	0.319441
AKAP12	1.20476	0.0241153	0.749071	0.624031	0.103006
AKAP13	0.310569	0.040463	0.106519	0.0985335	0.0713587
AKAP14	0	0	0	0	0
AKAP17A	2.81971	2.70792	12.3969	15.818	12.2082
AKAP3	0.0924423	0	0.0298707	0.0329272	0.00960067
AKAP4	0	0.064934	0.110949	0.123395	0.0226953
AKAP5	0.18747	0	0.0114523	0.0152163	0.012723
AKAP6	0.0149137	0.004433	0.0150243	0.005281	0.0100837
AKAP7	0.223776	0.379975	0.133384	0.296765	0.213851
AKAP8	1.53315	1.62437	5.63165	6.29684	3.05855
AKAP8L	13.3459	17.0125	23.6295	33.2406	20.0117
AKAP9	0.462425	2.19101	2.95639	5.22127	2.88232
AKIP1	2.1505	1.69924	2.41029	4.25951	1.45322
AKIRIN1	4.45422	8.99956	16.1205	16.0084	9.87712
AKIRIN2	3.13454	12.6334	18.6347	23.1194	14.901
AKNA	1.95613	0.0130447	0.212151	0.279095	0.067458
AKNAD1	0	0	0	0	0
AKR1A1	6.19323	0.678413	2.28238	4.10602	0.782117
AKR1B1	13.9664	0.49024	5.83907	12.6306	0.901255
AKR1B10	0.036512	0.00669167	0	0.0254452	0
AKR1B15	0	0	0	0	0
AKR1C1	0.182806	0.736646	0.483468	0.986427	0.650541
AKR1C2	0.276239	0.160519	0.148376	0.510514	0.117456
AKR1C3	1.14507	0	0.277635	0.37159	0.127497
AKR1C4	0	0	0	0	0
AKR1C8P	0	0	0	0.025046	0
AKR1D1	0	0	0	0	0.0345527
AKR1E2	0	0.123314	0	0.11716	0
AKR7A2	4.53287	1.77667	4.0044	4.41418	1.57105
AKR7A3	1.24641	0.0693867	0.0822687	0.114908	0.0855003
AKR7L	0.241453	0.0364313	0.0133607	0.0489945	0.011171
AKT1	2.3847	0.933457	3.58092	4.18165	1.29284
AKT1S1	4.77441	26.5551	46.4616	56.7316	37.5687
AKT2	2.05925	5.72006	14.6969	17.6414	9.16279
AKT3	0.203176	0	0.018321	0.121871	0.030017
AKTIP	0.511404	0.0523887	0.13803	0.423253	0.044843
AL021546.6	0	0.0921543	0.470472	0.730953	0.109715
AL135749.6	0	0	0	0	0.0313747
ALAD	1.69646	28.8055	46.6352	61.2336	33.8926
ALAS1	1.60145	1.44466	5.45099	6.25672	1.80285
ALAS2	0.119584	779.109	971.879	1008.88	779.04
ALB	0	0	0	0	0
ALCAM	1.71786	0.00743867	0.0133157	0.154003	0.0311623
ALDH16A1	0.703553	0.33975	0.273905	0.596986	0.511393
ALDH18A1	2.44005	1.79028	3.44909	4.92806	1.15036
ALDH1A1	2.50806	0.181668	0.113033	1.21724	0.0737173
ALDH1A2	0.069499	0	0	0	0.0205453
ALDH1A3	1.05084	0	0	0	0
ALDH1B1	1.69526	0.31707	1.24229	1.30217	0.289606
ALDH1L1	0	0	0	0.0071585	0.00380233
ALDH1L2	0.0895297	0	0	0	0
ALDH2	1.08321	0.256537	0.273079	0.738597	0.411647
ALDH3A1	0.213186	0	0	0.0827418	0.00682967
ALDH3A2	1.03686	0.0322203	0.177184	0.520243	0.098768
ALDH3B1	0.443535	7.06034	16.2988	26.0703	7.92795
ALDH3B2	0.154646	0	0	0	0.0637463
ALDH4A1	1.14237	0.460786	1.33769	1.5152	0.416755
ALDH5A1	0.220724	1.29383	1.70982	1.71379	0.933941
ALDH6A1	0.647364	0.653696	1.46012	1.58632	0.955603
ALDH7A1	1.76154	0	0	0	0.014445
ALDH8A1	0	0.078781	0.191872	0.203642	0.151474
ALDH9A1	1.99926	2.23964	3.33402	5.6551	2.1916
ALDOA	1.72755	2.83747	13.4447	10.8695	3.64278
ALDOB	0	0.00548367	0.0182327	0.0364675	0.003908
ALDOC	0.881012	3.9609	14.0564	15.4728	4.71558
ALG1	0.105484	0.0344687	0	0.443098	0
ALG10	0	0	0.42923	0.430516	0.0698227
ALG10B	0.276536	0.049557	0.240082	0.333943	0.0635103
ALG11	0	0	0.185559	0.150424	0.0154957
ALG12	0.345195	0.295402	1.19352	1.44595	0.875036
ALG13	0.052439	1.1333	1.71221	3.01235	1.4809
ALG14	0.439785	0.114913	0.143178	0.288952	0.082452
ALG1L2	0.294887	0.01684	0	0.0102635	0.0154457
ALG2	1.32434	1.73294	4.83856	8.87597	5.05494
ALG3	3.41191	1.83508	6.25673	6.95375	2.75344
ALG5	1.15515	0.777644	1.82459	4.17036	0.983818
ALG6	0.401238	0.202607	0.407987	0.40571	0.182964
ALG8	1.4048	0.334238	1.72714	1.92528	0.428417
ALG9	0.176007	0.135794	0.375524	0.902577	0.122712
ALK	0.228859	0	0.0437373	0	0
ALKAL1	0.359521	0	0	0	0.0111513
ALKAL2	0.454464	0	0.0141663	0.0750813	0.020972
ALKBH1	0.014136	0.368967	1.22565	1.71325	0.356803
ALKBH2	1.28197	0.251581	0.219584	0.420676	0.214168
ALKBH3	2.2401	0.887086	2.22639	4.21419	1.18004
ALKBH4	0.99665	0.148758	0.694702	0.981373	0.468918
ALKBH5	0.746884	5.09717	14.2438	9.76099	5.41492
ALKBH6	0.268632	0.320812	0.884928	1.36234	0.396202
ALKBH7	7.67991	10.2148	23.1664	24.3827	13.1933
ALKBH8	0.164881	0.0987613	0.210975	0.54803	0.079672
ALLC	0	0	0.00811533	0.258585	0
ALMS1	0.176263	0.224769	1.00749	0.983704	0.28977
ALOX12	1.34134	0.531152	1.31693	1.2067	0.893902
ALOX12B	0.0361377	0.0105033	0.0186667	0.00323225	0.0582173
ALOX15	0	0	0.0508307	0	0.00448933
ALOX15B	0.105602	0.00232133	0.0122913	0.010237	0
ALOX5	0.0850617	0.123315	1.78538	4.90816	0.211085
ALOX5AP	4.18158	0.517111	0.591471	0.720579	0.332955
ALOXE3	0.124516	0.0509793	0.077192	0.0796272	0.055147
ALPG	0.179144	0.005306	0.010297	0	0.100698
ALPI	0	0.0182207	0	0	0.0488643
ALPK1	0.512112	0.0211807	0.0634017	0.597551	0.0491463
ALPK2	0.451758	0	0	0	0.00669433
ALPK3	0.483329	0.0157183	0.099484	0.076667	0.0416157
ALPL	2.22067	0.123287	0.184683	0.266962	0.130129
ALPP	0.368047	0	0.0144813	0	0.049635
ALS2	0.391678	0.437764	0.868351	1.03505	0.423198
ALS2CL	0.066991	0	0.009231	0.0255303	0.0122403
ALX1	0	0	0	0	0
ALX3	0	0	0.125739	0.100457	0.0509857
ALX4	0.0806183	0.003242	0	0	0.0468267
ALYREF	14.1343	40.7239	42.2122	80.9857	33.6162
AMACR	0.273703	0	0	0.0181578	0.01576
AMBN	0	0	0.00564667	0	0.018812
AMBP	0	0.0455147	0	0	0
AMBRA1	0.760103	7.72188	18.1368	16.1948	10.9661
AMD1	1.55861	4.08546	1.95603	4.60884	2.35417
AMDHD1	0	0	0	0	0
AMDHD2	1.86117	8.14283	19.4386	14.863	20.3191
AMELX	0	0	0	0	0
AMELY	0	0	0	0	0
AMER1	0.119787	0.019064	0.0912917	0.0784253	0.0299803
AMER2	0.23227	0.00057033	0	0.002703	0.0435133
AMER3	0.495783	0.000992	0.00330933	0.00244875	0.0484913
AMFR	2.52285	11.4981	30.5783	30.019	23.3983
AMH	0.468622	0.719871	2.54838	1.66245	4.61228
AMHR2	0	0.0747813	0.244537	0.401916	0.0255387
AMIGO1	0.199055	0.002427	0.00269867	0.020573	0.00847233
AMIGO2	0.482915	0.273335	3.23417	11.7844	0.672815
AMIGO3	0.042423	0.544992	2.00259	1.08432	1.34853
AMMECR1	0.627032	6.99703	15.6222	15.8884	7.99767
AMMECR1L	0.798869	2.70527	3.77803	5.24909	5.09513
AMN	0.089807	0	0	0.0475558	0
AMN1	0.189489	0.213546	0.419087	0.691307	0.140355
AMOT	0.0667643	0.001363	0.0142327	0.010737	0
AMOTL1	0.476358	0	0.0577643	0.0958602	0
AMOTL2	1.19629	0	0	0.0134375	0
AMPD1	0	0.011948	0	0.009359	0
AMPD2	0.425287	0.309882	0.404547	0.310061	0.413065
AMPD3	0	0.0371617	0.279229	0.04419	0.227967
AMPH	0.30256	0	0	0	0.013921
AMT	0.874423	0.100544	0.019643	0.123475	0.0604993
AMTN	0	0	0	0	0
AMY1A	0	0	0	0	0
AMY1C	0	0	0	0	0
AMY2A	0	0	0	0	0
AMY2B	1.32181	0.217746	0.620753	2.35122	0.457306
AMZ1	0.146114	0.00439133	0.101204	0.0840198	0.0526487
AMZ2	1.17469	1.28119	2.50761	5.2087	1.40462
ANAPC1	0.894684	0.223706	1.21068	1.76108	0.365249
ANAPC10	0.397131	0.652482	0.828364	1.74008	0.554646
ANAPC11	18.7865	36.7664	81.8164	110.534	58.121
ANAPC13	4.65015	3.40241	8.05984	11.8988	3.71809
ANAPC15	0.556861	0.283498	0.323714	0.297052	0.714055
ANAPC16	0.536689	3.12115	4.93661	7.30893	4.89239
ANAPC2	2.77119	3.62462	12.4651	16.8636	9.47234
ANAPC4	1.76967	0.338115	1.0232	2.39766	0.46168
ANAPC5	3.71173	2.19675	7.69682	10.3617	4.25327
ANAPC7	1.47276	0.860654	3.54424	5.2035	1.58528
ANG	0.172757	0.0484533	0.050416	0.117946	0.0884257
ANGEL1	0.582389	0.145854	0.673574	0.808488	0.352653
ANGEL2	0.788009	0.586274	1.10612	2.40153	0.733347
ANGPT1	0.651962	0.00455633	0	0.0155272	0.0182603
ANGPT2	0.182722	0.00335067	0.0194243	0.01458	0.0266327
ANGPT4	0.0707657	0.004478	0.004447	0.010974	0.029616
ANGPTL1	0.0450377	0.005114	0.00290733	0.0463758	0.009996
ANGPTL2	1.0562	0	0.006192	0	0
ANGPTL3	0	0	0.004926	0.003427	0.0123103
ANGPTL4	0	0.361217	0.564403	0.34523	0.447321
ANGPTL5	0	0	0	0.00835275	0
ANGPTL6	0.417031	0.0332177	0.038074	0.0963502	0.103131
ANGPTL7	0	0.015083	0.0250863	0.0404043	0.00986867
ANGPTL8	0	0.009476	0.010231	0.0634268	0.126467
ANHX	0	0	0	0	0.00545767
ANK1	0.32615	81.4655	150.754	168.122	123.596
ANK2	0.134716	0	0	0.0223785	0.00249067
ANK3	0.121851	0.003134	0.001725	0.00379275	0.00565533
ANKAR	0.0830283	0.00163533	0.00253033	0.0181685	0.013453
ANKDD1A	0.023148	0.0143037	0.106254	0.329912	0.072619
ANKDD1B	0	0	0.0537907	0.0421832	0.015612
ANKEF1	0.0207037	0.006994	0.0129153	0.00800025	0.00400833
ANKFN1	0	0	0	0	0
ANKFY1	0.663565	0.61349	2.06219	3.65747	0.907774
ANKH	1.5013	5.77795	13.3559	16.6464	8.35942
ANKHD1	0.228396	2.80693	10.5549	10.5039	6.6911
ANKHD1-EIF4EBP3	5.32984	2.64873	7.86631	10.6145	5.93257
ANKIB1	0.830641	0.361926	1.18462	2.81715	0.428413
ANKK1	0.156192	0.00258233	0.0128923	0.0622765	0.0385827
ANKLE1	0.33686	11.0672	16.7582	17.9701	14.1254
ANKLE2	2.35473	1.5619	6.58369	10.2664	3.17623
ANKMY1	0.304067	0.329475	1.69596	2.11089	1.17429
ANKMY2	0.582065	0.618603	1.61082	2.14004	0.625711
ANKRA2	0.556309	3.36986	6.73843	9.57035	6.39499
ANKRD1	1.61328	0.0232623	0.0257607	0.00595225	0.0110297
ANKRD10	3.20436	0.494516	1.62667	5.24616	0.708329
ANKRD11	1.88431	1.54545	9.10447	11.8756	11.0804
ANKRD12	0	0.690316	0.763823	1.42168	0
ANKRD13A	2.12648	2.26697	5.23618	9.65172	2.18506
ANKRD13B	0	0	0	0	0
ANKRD13C	0.561027	1.98152	3.22619	4.6237	2.38088
ANKRD13D	24.2015	0.019097	0.743656	2.57789	0.278402
ANKRD16	0.721739	0.123413	0.237751	0.413442	0.122138
ANKRD17	1.02451	1.3697	3.83422	4.98907	2.0913
ANKRD18A	0.182331	0.012695	0.452718	1.52664	0.0994363
ANKRD18B	0.140077	0.549592	4.14132	26.4727	2.77034
ANKRD2	0	0.00416667	0.0165737	0.0429493	0.0266563
ANKRD20A1	0	0.001678	0.055313	0.155999	0.0797817
ANKRD20A2P	0	0	0	0.0278522	0.0754507
ANKRD20A3P	0	0	0.076574	0.0099835	0
ANKRD20A4P	0	0.00933167	0.0546767	0.72202	0.0448743
ANKRD22	0.310159	0.00328667	0.00581033	0.0888257	0.004694
ANKRD23	0.561449	0	0.108165	0	0.016923
ANKRD24	0.826577	0.0237913	0.483579	0.509806	0.38933
ANKRD26	0.101027	0.0218347	0.201232	0.430458	0.13623
ANKRD27	1.82206	7.67884	18.2588	20.9529	15.0615
ANKRD28	1.46106	0.193873	0.413391	1.01258	0.205729
ANKRD29	0.149201	0.00189167	0	0	0
ANKRD30A	0	0	0	0	0.00918967
ANKRD30B	0	0	0	0	0.00535233
ANKRD30BL	0	0	0	0	0
ANKRD31	0	0	0	0	0
ANKRD33	0.13614	0.268704	2.23271	1.8482	0.504845
ANKRD33B	0.242413	0.0567877	0.247159	0.346989	0.157716
ANKRD34A	0.204996	0.029469	0.176787	0.166684	0.130272
ANKRD34B	0	0.00681667	0.00378633	0.00527125	0.0189147
ANKRD34C	0.0767887	0	0	0	0.007865
ANKRD35	0.410389	0.00976733	0.0359313	0.061378	0.0570413
ANKRD36	0.334033	0.0235827	0.11709	0.135332	0.129599
ANKRD36B	0	0	0.00297967	0.0874608	0.00987867
ANKRD36C	1.46736	0	0.0666427	0	0.0215357
ANKRD37	0.198434	0.0216737	1.01098	0.759667	0.469084
ANKRD39	0.809737	0.392155	1.69037	2.28785	0.530357
ANKRD40	1.5045	0.856907	3.24924	5.64517	1.67631
ANKRD40CL	0	0.032161	0	0	0
ANKRD42	0.18734	0.149379	0.374283	0.630313	0.358771
ANKRD44	0.1815	0	0.041392	0.0156315	0.00771367
ANKRD45	0	0.00413267	0.050814	0.27596	0.0227927
ANKRD46	0.831984	0.020386	0.132291	0.0917193	0.132216
ANKRD49	2.35746	1.20367	1.75864	3.65818	0.62761
ANKRD50	0.397551	0.021753	0.0967377	0.181578	0.0154117
ANKRD52	1.39979	0.671624	6.02662	4.88706	1.49906
ANKRD53	0.199715	0.644812	0.684704	0.448997	0.732074
ANKRD54	1.81603	0.924915	2.11966	3.2613	1.12436
ANKRD55	0	0.0286987	0.0800303	0.117691	0.0138047
ANKRD6	0.138976	0.0453647	0.149093	0.964198	0.0987663
ANKRD60	0.0761477	0	0	0	0.028151
ANKRD61	0.0427487	0.994964	3.69731	3.0803	1.60223
ANKRD62	0	0	0	0	0.015989
ANKRD63	0.26676	0.00399967	0.004446	0.0265665	0.0525967
ANKRD65	0.013313	0.00672067	0.0351747	0.0171165	0.0701803
ANKRD66	0	0	0	0	0
ANKRD7	0	0.0190727	0	0.055162	0
ANKRD9	0.921196	44.683	58.3763	56.2741	66.9967
ANKS1A	0.986744	0.344625	1.23169	1.68407	0.850257
ANKS1B	0.533418	0.049365	0	0.268564	0.0235977
ANKS3	1.07958	0.066	0.789463	0.397579	0.105888
ANKS4B	0.132687	0.00291	0.0194053	0.0233257	0.0283867
ANKS6	0.334959	0	0.00489767	0.0221955	0.005438
ANKUB1	0	0	0	0	0
ANKZF1	0.946184	2.10762	4.22114	4.44418	3.80268
ANLN	1.2847	2.29247	4.28358	5.30403	2.36972
ANO1	0.187469	0	0.021547	0.00321925	0.0107577
ANO10	0.88971	1.37908	9.20739	11.8251	3.13829
ANO2	0.0286317	0.001718	0.0131797	0	0.0158903
ANO3	0	0	0	0	0
ANO4	0.018573	0	0.002786	0	0
ANO5	0.143865	0.00278867	0.035719	0.168617	0.03162
ANO6	1.02402	0	0.175674	0.166681	0.0333627
ANO7	0.465957	0.00433967	0.040765	0.0140495	0.00907967
ANO8	0.806033	0.021395	0.103541	0.043668	0.0612873
ANO9	0	0.00801467	0.017518	0	0.021676
ANOS1	0.0557823	0.176366	0.0278983	0.238114	0.145747
ANP32A	6.80442	6.58367	11.7242	21.2308	6.8
ANP32B	24.9099	225.862	312.62	345.138	307.039
ANP32D	0	0	0	0	0.0209623
ANP32E	2.44164	15.2692	18.4801	25.4411	12.1648
ANPEP	31.0597	0.203261	1.1277	4.54493	0.352845
ANTKMT	2.11093	0.759288	3.90808	5.48551	1.66159
ANTXR1	3.91722	0	0.025239	0.00163575	0.0166947
ANTXR2	0.934474	0.006982	0.0662053	0.147293	0.0263087
ANTXRL	0	0	0	0	0
ANXA1	13.9876	1.32919	13.3478	10.87	4.42664
ANXA10	0	0	0	0	0
ANXA11	2.30374	0.121885	0.379688	0.574226	0.122125
ANXA13	0	0	0	0	0
ANXA2	37.429	0.881899	5.27701	15.9844	1.18382
ANXA2R	0.876863	0.261139	0.560659	1.86816	0.801865
ANXA3	0.0925987	0	0.158407	0.214289	0
ANXA4	2.12377	0.167098	2.41396	7.1314	0.437266
ANXA5	16.5612	5.22511	25.1697	38.3268	12.8955
ANXA6	6.41317	0.088467	0.687987	0.360038	0.129425
ANXA7	4.65789	27.2421	45.722	59.7908	30.8209
ANXA8	0	0.0138597	0	0.004259	0.041841
ANXA8L1	0.0553407	0.00473967	0.00514833	0	0.0114333
ANXA9	0.474097	0.0874163	0.255082	0.236116	0.0236617
AOAH	0.53549	0.034133	0.0185323	0.004143	0.00921533
AOC1	0.172556	0	0.0217017	0.00306275	0.0655523
AOC2	0.434321	0.161606	0.849954	1.18326	0.827353
AOC3	0.231575	0.0729967	0.500885	0.841062	0.599327
AOPEP	0.348965	0.0736293	0.329441	0.753871	0.187258
AOX1	0	0	0	0	0.00415267
AP000295.9	0	0.012266	0	0.0441535	0
AP000304.12	0.258366	0.116485	0.347994	0.381453	0.196882
AP000350.10	0	0	0	0	0
AP000471.4	0	0.229335	0.802805	1.8302	0.432179
AP000721.4	1.95241	0.0352717	0	0.030636	0.110365
AP003419.11	18.2756	25.602	46.6719	67.668	35.5331
AP1AR	0.342036	0.104877	0.539166	1.27861	0.231306
AP1B1	3.49704	5.6869	16.9114	16.0282	7.35473
AP1G1	1.63254	3.11093	6.71131	10.1826	4.89161
AP1G2	3.49117	0.427777	1.92073	5.58178	0.807767
AP1M1	1.93606	0.46133	5.48077	4.04215	1.6166
AP1M2	0	0	0.0346383	0.025518	0
AP1S1	7.06856	1.77761	4.00541	7.46413	1.30038
AP1S2	1.50044	0.16499	0.474962	0.833469	0.154937
AP1S3	0.0117187	0	0.013025	0.0173533	0.012951
AP2A1	5.27308	19.5742	47.8839	49.5136	25.3716
AP2A2	1.88477	1.17358	2.5863	2.81696	1.91831
AP2B1	2.1265	6.09443	24.671	25.6801	7.11493
AP2M1	20.6639	51.0667	121.478	153.729	57.9912
AP2S1	16.1738	40.8301	49.5299	63.9121	39.957
AP3B1	1.52033	1.02471	2.25831	3.69682	0.930348
AP3B2	0.271531	0	0	0	0
AP3D1	5.35806	5.43904	21.8147	23.559	15.4469
AP3M1	1.3299	0.575676	1.85711	2.65488	0.756799
AP3M2	0.454803	0.108309	1.20783	1.22775	0.342959
AP3S1	5.09256	5.34746	11.351	18.5266	6.00529
AP3S2	0.463394	0.706762	3.31192	4.15803	1.91623
AP4B1	2.35953	0.997323	3.42322	7.09756	1.58038
AP4E1	0.324448	0.811684	1.55258	2.67335	0.799193
AP4M1	0.726002	0.4562	1.92936	2.24881	0.800553
AP4S1	0	1.14562	0.984457	2.17517	0.927666
AP5B1	1.0053	0.545677	3.02352	3.09797	0.909795
AP5M1	0	0.389365	0.698027	1.35012	0.127775
AP5S1	0.752483	0.764128	1.30873	2.30709	0.971401
AP5Z1	1.6477	5.17264	14.1278	15.5186	15.5054
APAF1	0.645689	0.090072	0.41187	0.406531	0.216552
APBA1	0.142453	0	0.00663833	0.009234	0.02492
APBA2	0.432774	0.0251673	0.0597963	0.0635235	0.04726
APBA3	0.292524	2.23252	7.87246	9.22397	7.12255
APBB1	0	0.008705	0.058024	0	0.0726333
APBB1IP	1.67359	0.17815	0.135586	0.21168	0.158318
APBB2	0.522766	0	0.0196143	0.029771	0.008862
APBB3	0.932243	0.289705	1.75417	2.35697	0.822308
APC	0	0.097564	0.653089	0.480988	0.45495
APC2	0	0	0	0	0
APCDD1	0.229582	0	0.00838033	0	0.0308743
APCDD1L	0.693757	0.00326033	0.0199243	0.0267605	0.0464963
APCS	0	0	0	0	0.012663
APEH	2.6459	7.17949	18.509	23.4686	9.64076
APELA	0	0	0	0	0
APEX1	15.7795	10.6948	32.5098	36.8746	18.1039
APEX2	1.17391	3.9532	10.1165	15.8062	4.76156
APH1A	4.79118	2.1933	7.24503	10.192	2.57714
APH1B	0	0	0.0863633	0	0.0790323
API5	0	0.963726	6.95873	5.04998	1.33986
APIP	0.842421	1.65574	3.62224	5.8187	1.71667
APLF	0.0829657	0.272244	0.499948	0.625241	0.313778
APLN	0.0831837	0.00305433	0	0	0.014763
APLNR	0	1.22046	0.779628	0.412016	0.570347
APLP1	0.363269	0	0.00491233	0	0.0241077
APLP2	14.6853	21.3642	47.5865	64.2976	28.9708
APMAP	6.0788	2.54897	9.29569	13.1218	5.48498
APOA1	0.147634	0.230575	0.192084	0.401285	0.468627
APOA2	0	0	0	0	0
APOA4	0	0.00490567	0	0	0.045191
APOA5	0	0.00365833	0	0	0.076373
APOB	0.039806	0	0	0	0.001219
APOBEC1	0	0	0	0	0
APOBEC2	0.0240903	2.20106	1.75678	1.7275	2.1293
APOBEC3A	0.240951	1.95312	1.52791	1.29215	1.04815
APOBEC3B	0.473237	2.12048	2.35575	3.60293	1.27461
APOBEC3C	3.67301	5.14205	13.2711	21.2695	5.24645
APOBEC3D	0.863058	0.150833	0.451903	0.249727	0.18692
APOBEC3F	0.540529	0.403088	0.654605	1.57508	0.523315
APOBEC3G	0.258296	0.696373	2.58198	5.87481	1.04331
APOBEC3H	0.413148	0.22979	0.402613	2.78435	0.179342
APOBEC4	0	0	0	0	0
APOBR	4.45125	0.0778803	0.370456	0.85897	0.182709
APOC1	0.158149	13.8569	8.46719	10.1336	5.40303
APOC2	0	0	0	0	0
APOC3	0	0	0	0	0
APOC4	0.336051	0	0	0	0.0554153
APOC4-APOC2	0	0.060407	0	0.498852	0.0469097
APOD	0	0	0	0	0.050372
APOE	8.91407	48.141	13.836	36.9941	17.8137
APOF	0.541248	0.0424883	0.006613	0.0183323	0.0455973
APOH	0	0	0	0	0
APOL1	1.39575	1.02639	16.6663	31.7515	4.486
APOL2	2.35664	1.99819	20.5306	41.7929	8.46992
APOL3	0.244265	3.78055	4.35694	14.0655	15.6904
APOL4	0.0889457	1.68369	5.02442	8.38807	2.06321
APOL5	0.042197	0	0	0.0200805	0
APOL6	0.479772	0.417272	4.61031	12.6764	1.23209
APOLD1	0.189032	0.255651	0.49801	0.652282	0.404949
APOM	0.126454	1.73096	3.14468	4.64383	2.46086
APOO	0.429764	1.03352	1.50307	2.46117	1.30103
APOOL	0.291733	0.173407	0.613862	1.37471	0.197873
APP	10.7308	0.540066	3.06028	4.18095	0.772765
APPBP2	0.733757	0.870521	1.78837	2.8929	1.29087
APPL1	1.17344	0.0379537	0.16041	0.241952	0.0317643
APPL2	0.969781	3.11175	6.48798	10.567	5.85405
APRT	11.3499	7.82111	23.1845	25.1792	9.82991
APTX	0.382448	0.176934	0.996598	1.49224	0.639253
AQP1	0.135635	8.42492	7.75814	9.03087	6.99541
AQP10	0.225607	0	0.0207563	0.005664	0.114319
AQP11	0.167759	0	0.0786767	0.0460713	0.0416727
AQP12A	0	0	0	0	0
AQP12B	0	0	0	0	0.0522033
AQP2	0.108866	0	0.0219063	0.00898575	0.025114
AQP3	0.505362	15.1222	46.9548	63.2252	20.3575
AQP4	0	0	0	0	0
AQP5	0.0418013	0	0.00828667	0.0076425	0.0276167
AQP6	0	0	0	0	0
AQP7	0.532642	0.0341337	0.121316	0.652223	0.229561
AQP8	0.137944	0	0.0354767	0	0.0323243
AQP9	0	0	0	0.0759632	0
AQR	0.345915	0.258368	0.873496	1.06407	0.323405
AR	0.081338	0	0	0	0
ARAF	7.46164	10.713	29.5465	42.8857	18.4087
ARAP1	2.05679	0.91242	3.80483	3.35068	1.34887
ARAP2	0.172569	0.132647	0.202816	0.975969	0.106435
ARAP3	0.366981	0	0.024192	0.0503585	0.0210933
ARC	0.563209	0	0.18431	0.110903	0.0644953
ARCN1	4.39984	4.41216	12.7382	13.6681	5.99488
AREG	0.102356	0.207965	1.90242	2.18038	1.9627
AREL1	0.797848	3.21895	8.12175	11.3789	5.12007
ARF1	22.0554	136.443	290.301	309.648	295.891
ARF3	6.5619	0.34618	1.30965	2.21188	0.461597
ARF4	6.93499	78.0333	132.482	143.855	139.841
ARF5	2.57421	5.58573	16.5795	19.5436	7.72233
ARF6	4.54357	14.9043	24.8014	29.1215	17.6095
ARFGAP1	17.3273	2.78198	9.60332	17.6225	8.71464
ARFGAP2	9.50874	9.17799	22.0132	31.6328	18.6032
ARFGAP3	1.37457	1.97061	7.88319	11.2502	3.97872
ARFGEF1	0.395102	0.293668	1.22041	1.65308	0.304796
ARFGEF2	0.324949	1.54025	4.30092	5.6473	2.36765
ARFGEF3	0.223747	0.001213	0.00337767	0	0.0138923
ARFIP1	0.86658	1.03724	2.53365	4.94733	1.57521
ARFIP2	0.581672	0.757784	3.02997	4.15411	2.27072
ARFRP1	0.729961	1.45104	3.76089	4.28467	3.62938
ARG1	0	0.116616	0.947174	0.118227	0.353258
ARG2	1.0586	53.4207	87.0872	97.9788	104.401
ARGFX	0.063732	0.004938	0.0192167	0.0187723	0.021808
ARGLU1	0.860265	0.925041	1.4556	3.04944	0.778446
ARHGAP1	4.04585	0.782983	4.53764	5.95363	2.42872
ARHGAP10	0.924636	0.0240593	0.034102	0.0961417	0.051129
ARHGAP11A	1.02337	2.21323	5.40932	7.43395	2.24355
ARHGAP11B	0.373653	0.201617	1.01596	1.12002	0.713354
ARHGAP12	0.441404	0.559434	0.683169	1.14479	0.518236
ARHGAP15	0.0302757	0	0	0	0.00403967
ARHGAP17	1.73382	2.00202	8.61447	8.49027	8.68342
ARHGAP18	1.55692	0.403003	1.03752	1.15984	0.422948
ARHGAP19	0.0957263	0.216792	1.03889	0.39182	0.266487
ARHGAP20	0.0110603	0	0	0	0.0166027
ARHGAP21	0.801146	0.228881	1.4584	2.03976	0.302145
ARHGAP22	2.60668	0.034518	0.0383413	0.16858	0.085737
ARHGAP23	1.0635	2.75959	4.62256	3.34427	4.95861
ARHGAP24	0.497476	0.00207333	0.020046	0.049685	0.0198007
ARHGAP25	1.15545	0.021482	0.135024	0.347065	0.0365487
ARHGAP26	0.315501	0.0406807	0.0777353	0.165488	0.053076
ARHGAP27	0.848751	1.58728	3.86644	3.03845	5.19959
ARHGAP28	0.299429	0.00161433	0.003407	0.0031465	0.007609
ARHGAP29	0.324921	0	0.00226767	0.00105425	0.00251667
ARHGAP30	2.23098	0.0608833	0.631631	0.433178	0.268448
ARHGAP31	0.250823	0.0200223	0.0513347	0.0559065	0.0454753
ARHGAP32	0.379567	0.0121013	0.0407443	0.0636878	0.012905
ARHGAP33	1.13188	0.419452	1.42245	2.20094	0.764278
ARHGAP35	1.27385	1.77331	3.45427	2.73789	2.07883
ARHGAP36	0.103685	0.00651467	0	0	0.00401467
ARHGAP39	0.34396	0.0158013	0.072877	0.0658675	0.162594
ARHGAP4	16.3236	0.0425663	0.477086	1.10433	0.264457
ARHGAP40	0.0462747	0	0.007636	0.0192718	0.0202257
ARHGAP42	0.141092	0.359223	0.298863	0.386128	0.29943
ARHGAP44	0	0.006766	0	0	0
ARHGAP45	3.81619	0.518205	2.32906	2.79791	2.09636
ARHGAP5	0	0.23131	0.242246	0.274433	0.033946
ARHGAP6	0	0.007292	0.117714	0.0310913	0.003664
ARHGAP8	0	0.792175	0.569024	2.77982	1.31214
ARHGAP9	2.1548	0.182591	0.412171	1.00296	0.469533
ARHGDIA	41.6235	17.6495	77.3126	84.2702	51.568
ARHGDIB	52.5433	6.54298	11.8637	13.3037	5.38059
ARHGDIG	0	0.018262	0.057414	0.310167	0
ARHGEF1	8.75672	0.496068	2.47277	5.54161	0.744042
ARHGEF10	0.224021	0	0.203529	0.708962	0.267573
ARHGEF10L	0.244261	0	0.0112883	0.003341	0.020066
ARHGEF11	1.11903	0.005161	0.0984013	0.174835	0.0308717
ARHGEF12	0.835207	25.8874	39.6623	33.3454	25.7621
ARHGEF15	0	0	0	0	0
ARHGEF16	0.0963157	0	0.00512567	0.0160658	0.020376
ARHGEF17	1.04256	0.000628	0.0133093	0.032162	0.0432153
ARHGEF18	1.01945	0.579618	2.53145	3.11136	1.19877
ARHGEF19	0.333984	0.12643	0.375631	0.15077	0.327509
ARHGEF2	3.78153	11.3263	24.3416	23.8572	22.7096
ARHGEF25	0.198427	0	0	0	0
ARHGEF26	0.127432	0.00227867	0.00634733	0	0
ARHGEF28	0.133622	0.002581	0.00382567	0.00734475	0.0165867
ARHGEF3	1.13427	0.026779	0.18976	0.61183	0.071926
ARHGEF33	0.003876	0	0.0256023	0.012852	0.00493933
ARHGEF35	0.520449	0.012602	0	0.0407698	0.0293637
ARHGEF37	0	2.1294	1.88832	2.47529	1.46287
ARHGEF38	0	0	0	0	0
ARHGEF39	0.895005	0.352415	1.09829	1.66672	0.455269
ARHGEF4	0	0	0	0	0.00427067
ARHGEF40	0.465937	0.003227	0.0472037	0	0.028498
ARHGEF5	0	0	0	0	0
ARHGEF6	1.96877	0.225489	0.845579	1.39793	0.189454
ARHGEF7	0.294211	0.298753	1.10534	1.1962	0.601519
ARHGEF9	0.342742	0.032111	0.079594	0.0529808	0.0203627
ARID1A	1.11952	2.51403	13.5802	7.25823	5.69809
ARID1B	0.676587	1.19073	1.91626	2.57335	1.55631
ARID2	0.622063	0.917215	2.30744	3.07278	0.955538
ARID3A	1.39335	1.35196	9.20479	9.30319	3.17169
ARID3B	1.12406	0.770485	3.47724	3.36273	1.01381
ARID3C	0	0.0105197	0.061036	0.0155738	0.191511
ARID4A	0.420683	2.2638	2.90319	4.37558	2.46449
ARID4B	0.685819	3.19258	4.99173	7.276	4.13099
ARID5A	0.254332	0.0218067	1.24598	0.411811	0.213491
ARID5B	0.596631	0	0.066687	0.140385	0.0576273
ARIH1	0.618259	1.73264	3.08631	3.13232	2.33615
ARIH2	1.31883	2.06451	4.35617	3.71982	2.4339
ARL1	1.38682	0.81109	2.04937	4.18606	1.12418
ARL10	0.519471	0.00326333	0.0426223	0.0153323	0.0348143
ARL11	0.324118	0.039329	0.0297427	0.014736	0.006646
ARL13A	0	0	0	0	0
ARL13B	0	0.651135	1.27928	0.85786	0.440865
ARL14	0	0	0	0	0.0589423
ARL14EP	1.02237	0.676245	1.25141	3.70672	0.774166
ARL14EPL	0.0399177	0	0	0.00550925	0.005102
ARL15	0.421913	0.653961	1.80169	3.96214	0.695265
ARL16	4.02468	1.50219	3.22907	7.34446	1.56463
ARL17A	0	0.0708557	0.14873	0.027029	0.123061
ARL17B	1.00172	0.006863	0.0204943	0.0609275	0.121423
ARL2	11.1797	9.47087	24.1025	33.8874	11.4347
ARL2BP	2.54225	8.53972	15.6848	18.7152	11.2073
ARL3	0.735228	0.044036	0.377881	0.500496	0.156731
ARL4A	1.30257	403.201	333.382	417.822	350.222
ARL4C	2.8083	0.0544663	0.359152	0.65133	0.119274
ARL4D	1.19719	0.0629333	0.0912817	0.132641	0.184036
ARL5A	1.13484	1.52514	3.52939	5.75774	2.10159
ARL5B	0.560421	1.32326	2.76864	4.26998	2.29847
ARL5C	0	0	0	0	0
ARL6	0.0120717	0.0176077	0.128264	0.120538	0.0562677
ARL6IP1	11.5154	129.829	125.993	169.97	127.699
ARL6IP4	13.7065	7.98974	19.3237	26.0996	15.3967
ARL6IP5	6.13186	6.68045	9.15992	20.4007	6.73151
ARL6IP6	0.489957	0.856092	2.50515	2.64741	1.22362
ARL8A	3.26476	0.492509	2.47414	4.78904	1.04608
ARL8B	3.86536	11.7649	41.1864	59.2265	27.9336
ARL9	0	0.163917	0.233521	0.816828	0.335521
ARMC1	1.39107	3.04988	5.52515	10.397	2.69306
ARMC10	1.22904	0.647885	1.71578	3.17552	0.753634
ARMC12	0.414668	0	0.0577027	0.0171105	0.102933
ARMC2	0.0144807	0.023826	0.0307043	0.11435	0.017088
ARMC3	0	0	0.021907	0.0048635	0
ARMC5	2.31266	0.890744	2.6939	3.37283	1.82281
ARMC6	2.44078	3.20357	6.67578	9.03664	4.07472
ARMC7	1.08631	0.244758	0.87243	0.841264	0.0955247
ARMC8	0.635791	3.59277	4.90917	8.64367	2.93332
ARMC9	0.222063	0.116626	0.0557433	0.165167	0.0959977
ARMCX1	1.95124	0.025166	0.084627	0.300896	0.0223563
ARMCX2	1.46086	0.00206367	0	0	0
ARMCX3	1.49217	0.701925	2.00751	3.35151	0.792351
ARMCX4	0.192332	0.0239787	0.057116	0.0698032	0.0332533
ARMCX5	0.438847	0.164982	0.437249	0.73971	0.184425
ARMCX5-GPRASP2	0.159638	0.0241717	0.0296343	0.00776025	0.00419733
ARMCX6	1.45357	0.563295	1.25688	1.67183	0.78421
ARMH1	0	0	0	0	0
ARMH2	0	0	0	0	0
ARMH3	0.724877	0.829287	3.25439	3.91606	1.08303
ARMH4	0.113047	0.031127	0.051029	0.033587	0.020707
ARMS2	0.590438	0	0	0	0
ARMT1	0.849664	1.12628	2.23338	4.36047	1.23492
ARNT	0.660359	2.12759	5.30788	6.21132	3.22829
ARNT2	0.311057	0.0116957	0.188536	0.0436988	0.0207963
ARNTL	0	0	0	0.0281875	0
ARNTL2	0.398956	0.0167507	0.0153647	0.117731	0.01435
ARPC1A	6.50244	13.7172	27.1094	41.3465	18.8861
ARPC1B	20.8204	1.09801	5.44887	8.75172	0.961879
ARPC2	3.55175	1.66959	4.06315	5.74377	1.99719
ARPC3	28.3286	54.5944	94.0583	160.758	73.6868
ARPC4	12.9435	8.11284	26.3391	30.3132	11.8963
ARPC4-TTLL3	4.55155	0.761065	3.44539	7.90651	2.98671
ARPC5	1.17803	0.444652	1.77558	2.33666	0.487493
ARPC5L	2.50409	1.7551	5.37162	7.70534	4.20109
ARPIN	0.28865	0.00123267	0.00944	0.0126432	0.0322117
ARPIN-AP3S2	1.07877	1.04015	2.51403	3.90067	1.53289
ARPP19	2.13788	1.882	4.37725	7.59031	2.11434
ARPP21	0	0	0	0	0
ARR3	0	0.00477167	0	0	0
ARRB1	1.22169	0.0949987	0.106683	0.152811	0.096304
ARRB2	4.40513	83.5273	129.705	96.0756	128.046
ARRDC1	16.8227	0.389815	2.60176	5.88061	1.03461
ARRDC2	4.2346	226.241	248.544	173.19	233.33
ARRDC3	1.51396	12.8881	18.7305	34.7206	20.3253
ARRDC4	0.546186	2.47212	10.1082	16.9856	5.27266
ARRDC5	0.893863	0	0.00715033	0.0184937	0.047652
ARSA	2.18788	0.65096	2.62107	4.22964	1.35123
ARSB	1.19623	0.631965	2.36265	3.10468	0.840981
ARSD	0.849121	0.006761	0.0449987	0.105665	0.013633
ARSF	0	0	0	0	0.00574367
ARSG	0.199194	0.182333	0.456357	1.1073	0.338217
ARSH	0	0	0	0	0.029543
ARSI	0.248988	0	0.003454	0	0.0153377
ARSJ	0.130634	0	0	0	0.00388933
ARSK	0.244015	0.029351	0.113699	0.190002	0.0705803
ARSL	0	0	0	0	0
ART1	0.0886043	0.004695	0.0280173	0.00966375	0.00799267
ART3	0	0	0	0	0.0906497
ART4	0.0770447	4.42309	7.93067	9.45848	5.09317
ART5	0	0.005538	0	0	0.0489877
ARTN	0.153439	0.0170367	0.264282	0.315972	0.295585
ARV1	0.470825	2.84269	2.91048	6.08406	1.74872
ARVCF	0.348288	0.422664	2.07679	2.60133	0.940857
ARX	0.2159	0	0.0149703	0	0.00831
AS3MT	0.765767	0.0405613	0.0146063	0.418496	0.183855
ASAH1	4.92005	6.31285	24.6165	19.8796	8.84411
ASAH2	0	0.00750033	0.0304633	0.0200735	0.015834
ASAH2B	0.109989	0.00513467	0.0784263	0.133339	0.0224263
ASAP1	0.656309	4.95691	7.1525	7.2475	6.25065
ASAP2	0.501099	0.00543567	0.012349	0.003477	0.020205
ASAP3	0.398706	0.573483	0.634072	0.285689	0.584033
ASB1	1.01688	1.58062	3.12208	5.63263	2.40299
ASB10	0.168405	0	0	0.0200495	0.0483347
ASB11	0.606638	0.00879467	0.0398213	0.0029465	0.081292
ASB12	0.185548	0.036229	0	0	0.0326137
ASB13	1.38241	0.237255	0.253533	0.28103	0.0929747
ASB14	0	0	0	0	0.00373733
ASB15	0.0629683	0	0	0	0.00669667
ASB16	0	0	0	0.190141	0
ASB17	0	0	0	0	0
ASB18	0.018792	0	0	0	0.039158
ASB2	0	0	0	0	0.0268143
ASB3	1.73392	1.13538	1.66411	2.45094	1.36435
ASB4	0	0	0.007656	0.0141318	0.025512
ASB5	1.31735	0	0.0154083	0.0334383	0
ASB6	1.81564	2.94871	5.8474	11.1841	5.52346
ASB7	0.427125	1.62608	3.14671	4.42913	1.72853
ASB8	1.45465	6.80423	10.2757	13.6835	8.26285
ASB9	0	0.0249213	0	0	0
ASCC1	0.349895	0.302152	1.19801	1.57923	0.601477
ASCC2	0.70259	11.7355	10.9742	13.7954	12.3694
ASCC3	0.794086	0.866011	2.73948	4.19413	1.09933
ASCL1	0.201205	0	0	0	0.0147783
ASCL2	0.699861	0.052013	0.0903913	0.157318	0.0489457
ASCL3	0	0	0	0	0.0587763
ASCL4	0.36743	0	0	0.00867	0.0310583
ASCL5	0.580224	0.0100123	0.0110967	0	0.0739337
ASDURF	1.90219	7.35759	10.3725	13.2869	5.34253
ASF1A	0.578942	14.4836	17.3477	25.9317	18.4222
ASF1B	4.12333	9.2344	13.3845	14.5795	8.16432
ASGR1	0.780576	0.118989	0.284939	0.653528	0.093177
ASGR2	8.33458	0.072813	0	0.217521	0.0522467
ASH1L	0.371425	1.186	3.13688	2.24163	1.93477
ASH2L	0.933326	3.83158	3.64147	8.57422	3.28655
ASIC1	0.0464913	0.001551	0.0103407	0.00231	0.0401733
ASIC2	0.187051	0	0	0	0.0800637
ASIC3	0.153643	0.0863053	0.733707	2.65762	0.392037
ASIC4	0.411272	0.176058	0.428348	0.659251	0.321585
ASIC5	0	0	0	0	0
ASIP	2.27506	0.0345283	0.056241	0.0622043	0.250582
ASL	0.902097	0.326953	1.52085	2.67285	0.370525
ASMT	0	0.048158	0.125284	0.700638	0.168985
ASMTL	3.25867	0.630317	3.84962	5.55471	1.20907
ASNS	0.355807	13.3233	43.3869	63.4757	20.7591
ASNSD1	0.769652	7.85665	10.1629	17.0609	11.071
ASPA	0	0	0	0	0
ASPDH	0.267681	0	0	0.0513668	0.042942
ASPG	0	0	0	0	0
ASPH	2.00138	0.358658	0.664735	0.625081	0.69567
ASPHD1	0	0	0	0.0682337	0.0191017
ASPHD2	0.150025	0.195161	0.459147	0.774632	0.507231
ASPM	0.550896	1.49807	3.98902	4.96881	1.67661
ASPN	0.014902	0	0.00445867	0.0120978	0.011459
ASPRV1	0	0.0567323	0.275977	0.0455817	0.138742
ASPSCR1	0.647858	1.56417	5.44355	6.84393	4.31488
ASRGL1	2.11634	0.098719	0.115858	0.372194	0.0553187
ASS1	5.55672	0.140331	3.23493	8.86464	0.713292
ASTE1	0	0.0586273	0.215366	0.313332	0.151707
ASTL	0	0	0.0169203	0.00894125	0.033546
ASTN1	0.045983	0	0	0	0.0167127
ASTN2	0.118411	0.00677267	0.0171807	0.0380943	0.047147
ASXL1	1.7745	3.26198	8.31865	9.07428	5.8923
ASXL2	0.565638	1.15863	2.73539	2.69425	1.24934
ASXL3	0.109042	0	0.005775	0.00636175	0.002883
ASZ1	0	0	0	0	0
ATAD1	0.547674	0.404339	1.37322	2.2196	0.337836
ATAD2	0.691747	4.76215	8.35299	10.6863	4.43066
ATAD2B	0.370433	1.03284	1.72368	2.39469	1.15696
ATAD3A	6.7615	1.79242	5.7907	7.63363	3.16862
ATAD3B	4.64085	0.207591	1.9263	2.47395	0.995252
ATAD3C	0.542995	0.0175713	0.0306267	0.0136393	0.108417
ATAD5	0.268598	0.345653	1.15293	1.91339	0.596182
ATAT1	0.27985	0.0600977	0.323976	0.668586	0.129371
ATCAY	0	0	0	0	0
ATE1	0.66666	0.555787	0.869201	1.44892	0.538705
ATF1	0.119491	6.95891	14.858	18.5507	7.13308
ATF2	0.930191	1.34174	2.15754	5.09872	1.7331
ATF3	0	2.00574	15.1173	16.5931	6.15862
ATF4	17.8891	82.0741	209.72	319.135	137.289
ATF5	0.951382	33.3311	129.989	114.009	84.345
ATF6	0.71252	1.98654	4.82128	9.72395	3.99416
ATF6B	3.91994	4.87008	15.0624	22.2383	8.2642
ATF7	0.3028	0.176008	0.717532	0.908299	0.16086
ATF7-NPFF	0.105904	0.258729	1.45951	0.819354	0.332076
ATF7IP	0.550118	1.68262	3.00481	4.92846	1.93822
ATF7IP2	0	0.140899	0.10448	0.541837	0.073146
ATG10	0.379129	0.218747	0.259932	0.376597	0.202655
ATG101	3.74258	5.45331	16.9223	22.3911	12.8703
ATG12	0.576973	2.29792	3.86489	6.4471	2.93963
ATG13	1.56851	0.652614	4.85996	3.09391	2.20883
ATG14	0.171721	33.882	34.3633	31.4941	28.676
ATG16L1	0	0	0	0	0
ATG16L2	0.0617493	0.0108163	0.0567117	0.0663597	0.035558
ATG2A	1.51441	8.18009	25.3006	18.7918	19.4416
ATG2B	0.320527	5.49113	9.46839	9.8438	8.71919
ATG3	0.515322	3.59708	4.13813	5.43582	4.35839
ATG4A	0.0879927	4.10684	17.2269	41.4748	18.481
ATG4B	4.94909	2.67946	7.36547	11.4801	5.70031
ATG4C	0.59333	0.367045	0.592025	1.04683	0.185123
ATG4D	3.22411	23.1861	31.3038	31.2089	27.494
ATG5	0.230589	0.646083	0.904151	1.17241	0.783599
ATG7	1.28011	0.175583	0.671868	1.0838	0.297601
ATG9A	0.454653	41.4787	66.3788	52.3431	45.4
ATG9B	0.266439	0.0175137	0.0775427	0.14931	0.0194243
ATIC	4.64702	1.98551	5.3494	8.30358	1.37726
ATL1	0	0.00784133	0.0374543	0.0829235	0.0183743
ATL2	0.685698	6.7523	12.1368	16.6653	9.49029
ATL3	1.52257	0.771206	1.87247	2.51685	1.00938
ATM	0.383123	0.166845	0.814763	1.16509	0.255828
ATMIN	1.48949	1.38692	4.46468	6.06844	2.8009
ATN1	2.85179	0.660018	6.93988	10.8324	1.29787
ATOH1	0.21763	0	0.005048	0	0
ATOH7	0.185986	0	0.0313047	0	0.10432
ATOH8	0.085059	0	0	0	0.0445773
ATOX1	0.251843	0.061805	0.154681	0.454939	0.0885457
ATP10A	0.267232	0	0.003012	0.0157872	0.0664077
ATP10B	0.0244007	0.00090333	0.00497467	0	0.005017
ATP10D	0.374736	0.039311	0.16349	0.117137	0.032973
ATP11A	0.439925	0.175394	1.61986	1.39041	0.433485
ATP11B	0.784825	1.43697	11.93	7.37393	3.15526
ATP11C	0.330055	0.173061	0.868978	1.17879	0.255938
ATP12A	0.205181	0	0.002377	0	0.010553
ATP13A1	7.69067	1.46683	6.49338	11.3826	5.07282
ATP13A2	0.916459	0.0287567	0.246025	0.239676	0.0717727
ATP13A3	1.05984	1.02231	3.67999	3.88138	1.53314
ATP13A4	0.139782	0.001661	0.017557	0.0011525	0.004187
ATP13A5	0	0	0	0	0.00594833
ATP1A1	2.80963	1.53819	9.98418	7.67359	2.69313
ATP1A2	0.917104	0.013024	0	0	0.0137977
ATP1A3	0	0.116466	0.132028	0.039078	0.111908
ATP1A4	0	0	0.069111	0	0
ATP1B1	0.830248	0.0252687	0.345172	0.831886	0.075861
ATP1B2	0.161025	9.4425	11.1161	10.7405	8.53854
ATP1B3	0	0	0.462007	0.360675	0.022588
ATP1B4	0	0.00587533	0.0254763	0.0095895	0.0240337
ATP23	0.35682	0.411052	0.55329	0.824436	0.576343
ATP2A1	0.334798	0.0688903	0.844407	1.05693	0.576054
ATP2A2	0.983739	0.291895	1.53434	0.980289	0.546789
ATP2A3	12.0287	0.0534603	0.679617	0.57585	0.319966
ATP2B1	2.18019	2.87684	12.5154	16.0427	5.65104
ATP2B2	0.014718	0.000693	0	0.0068675	0.021416
ATP2B3	0	0	0	0	0
ATP2B4	0.72223	0.825975	0.926126	0.35336	0.812212
ATP2C1	2.46653	2.65289	5.45179	10.0113	4.22732
ATP2C2	0.030692	0.003683	0	0	0.010217
ATP4A	0.0460523	0	0.0559127	0	0.050086
ATP4B	0	0	0	0	0.00680233
ATP5F1A	1.71089	0.920785	2.88021	4.18996	1.30136
ATP5F1B	31.2143	62.1838	120.437	152.816	63.2843
ATP5F1C	9.24366	11.9456	22.4006	39.8185	10.8019
ATP5F1D	31.8797	34.8511	97.1664	143.743	73.306
ATP5F1E	4.80746	21.4639	25.1807	50.2044	26.2406
ATP5IF1	5.70668	26.9217	28.302	48.1743	28.3932
ATP5MC1	12.6007	15.4638	25.1715	39.303	15.8602
ATP5MC2	25.7716	12.0274	21.1727	50.626	11.3323
ATP5MC3	4.71968	2.50893	5.18614	9.16269	2.02709
ATP5ME	67.8521	80.0646	173.766	428.158	167.112
ATP5MF	27.5495	88.3332	154.778	266.055	145.697
ATP5MF-PTCD1	0.193318	0	0.310442	0.29992	0.0114367
ATP5MG	13.4164	48.9855	70.0009	113.202	70.6521
ATP5MGL	0	0.044468	0.109624	0.260837	0.0995453
ATP5MJ	24.8405	47.6481	67.6413	114.9	77.4179
ATP5MK	6.40703	11.6768	23.7911	47.1808	17.347
ATP5PB	6.55411	10.0993	15.572	31.2795	9.60102
ATP5PD	20.1369	51.7034	81.9523	163.241	63.0741
ATP5PF	8.57091	9.17599	13.4264	25.8245	14.7353
ATP5PO	22.2483	35.805	51.0896	94.8061	31.4354
ATP6AP1	0	0.683104	8.77002	5.6874	0.094036
ATP6AP2	1.42885	2.06666	4.95156	7.76837	2.00149
ATP6V0A1	1.04036	3.162	10.5917	13.1084	3.67897
ATP6V0A2	1.20643	0.564733	1.3476	2.33283	1.07019
ATP6V0A4	0.163776	0	0.00685267	0	0.005845
ATP6V0B	0	4.60427	13.6344	16.1574	6.99391
ATP6V0C	31.9088	390.825	579.517	495.281	704.263
ATP6V0D1	3.82477	14.5281	33.2742	36.2699	20.8829
ATP6V0D2	0	0	0	0	0
ATP6V0E1	8.63906	55.9027	71.7194	90.4294	84.9455
ATP6V0E2	1.14032	0.16163	0.180383	0.430414	0.152787
ATP6V1A	1.75418	10.1835	17.2476	25.9346	14.1865
ATP6V1B1	0.240533	0	0.029914	0.0311265	0.106304
ATP6V1B2	4.39295	53.9258	132.511	173.944	94.8258
ATP6V1C1	1.43496	23.8532	23.9109	32.3165	24.689
ATP6V1C2	0	0	0	0	0
ATP6V1D	0.713482	0.467383	0.560865	0.792272	0.592379
ATP6V1E1	8.63643	76.1719	106.98	152.468	113.469
ATP6V1E2	0.37512	0.0172433	0.0359577	0.0699195	0.012731
ATP6V1F	29.6598	13.5679	27.6343	48.1271	15.718
ATP6V1FNB	0.345309	0.0131117	0.14364	0.260547	0.129403
ATP6V1G1	2.30667	6.53234	10.7004	19.1822	7.86745
ATP6V1G2	0.0643897	0.019636	0.0738393	0.152256	0.0303897
ATP6V1G3	0	0	0	0	0
ATP6V1H	0.401914	3.98761	6.77389	9.02961	4.817
ATP7A	0.242684	3.90634	7.08218	9.48797	3.82576
ATP7B	0.0931023	0.354427	4.06381	4.09234	1.17165
ATP8A1	0.277192	0.00803533	0.00843333	0.0829525	0.017093
ATP8A2	0.100217	0.0130443	0.0412297	0.051244	0.0235223
ATP8B1	0.575087	0.00300333	0.0417503	0.0201762	0.026279
ATP8B2	1.565	0.29578	1.44134	1.46396	0.388429
ATP8B3	0.208031	0.040949	0.0881407	0.178048	0.150068
ATP8B4	0.684798	0	0.0827553	0.0696202	0.013452
ATP9A	0.468613	0.012053	0.062679	0.0513625	0.020851
ATP9B	1.13155	0.0369553	0.269579	0	0
ATPAF1	0.861737	2.38866	5.02072	7.48845	2.48202
ATPAF2	0.225028	1.22055	4.63845	4.5827	1.70463
ATPSCKMT	0.825535	0.41253	0.492086	1.03061	0.327691
ATR	0.275889	0.0919293	0.479087	0.612977	0.132713
ATRAID	5.98401	4.39137	9.59497	15.0265	5.7061
ATRIP	0.037541	0.0109477	0.503328	0.941265	0.0888193
ATRN	0.958355	0.141089	0.774342	0.820152	0.181812
ATRNL1	0.127206	0	0.031581	0.0114955	0.133452
ATRX	0.579248	0.332418	0.546818	0.834384	0.285617
ATXN1	0.357599	0.202527	0.535464	1.1202	0.46142
ATXN10	2.53092	3.10932	3.56188	7.00719	2.19699
ATXN1L	0.480602	1.79539	5.27235	5.17817	3.30766
ATXN2	0.484965	0.472867	1.46607	2.63607	1.27597
ATXN2L	3.74134	13.2712	39.7268	36.4952	25.3194
ATXN3	0.573696	0.778398	2.16662	3.00204	1.44008
ATXN3L	0	0	0	0	0
ATXN7	0.340502	2.33114	3.80201	3.3436	2.76329
ATXN7L1	0.252255	0.0378457	0.112507	0.153505	0.112264
ATXN7L2	0.0944527	0.286358	0.997446	0.97091	1.01125
ATXN7L3	2.59286	13.2806	26.1341	17.6404	16.6829
ATXN7L3B	1.53533	1.28741	2.94723	4.26655	1.59891
AUH	0.651394	2.18751	3.52846	4.5676	2.57175
AUNIP	0.745228	0.865927	0.85767	0.788335	0.403339
AUP1	21.1036	9.92923	26.8902	40.8908	16.6329
AURKA	2.18838	9.24714	17.2148	25.1129	9.22518
AURKAIP1	19.0281	27.7263	59.8911	89.6793	71.9938
AURKB	6.86993	8.2736	10.094	15.5764	6.31106
AURKC	0	0.0353003	0.0618853	0.037644	0.0210493
AUTS2	0.804999	0.00978767	0.030433	0.0306665	0.0766877
AVEN	1.07131	0.566496	1.26625	2.11492	0.634431
AVIL	0	0.06642	0.771542	0.519015	0.277531
AVL9	0.90366	0.885976	4.89384	4.96657	1.20558
AVP	0.127167	0	0.0548333	0	0.0610727
AVPI1	1.24159	1.51271	4.0847	2.80118	2.78245
AVPR1A	0.076943	0.000991	0.00319867	0.040813	0.003669
AVPR1B	0.122153	0.001041	0.00965067	0.02271	0.00918
AVPR2	0.221515	0	0.0258183	0	0.0224697
AWAT1	0	0.0156817	0	0	0
AWAT2	0	0	0	0	0
AXDND1	0	0	0	0	0
AXIN1	2.12709	2.10867	6.53599	7.13966	4.22471
AXIN2	0.405088	0.003317	0.00492733	0	0.013673
AXL	1.85439	0.015353	0.295401	0.0945322	0.104641
AZGP1	0	0.019827	0.142277	0.0804375	0.0186277
AZI2	0	0.026925	0	0.187083	0
AZIN1	1.79416	3.49188	7.53083	11.5148	4.45045
AZIN2	0.183472	0.0106793	0.0151753	0.0080695	0.0417307
AZU1	32.1476	1.09168	2.27852	1.97178	1.54126
B2M	84.8625	177.356	363.777	1506.1	327.32
B3GALNT1	0.411092	0.13667	1.03857	2.21966	0.227261
B3GALNT2	0.758801	0.217781	0.921932	1.50851	0.45015
B3GALT1	0.610794	0.0129893	0.010502	0.0185228	0.036839
B3GALT2	0.400581	0.00632467	0.00998933	0.026584	0.015876
B3GALT4	0.99604	0.189836	1.27192	1.60783	0.442449
B3GALT5	0.0594063	0.00045733	0	0.000565	0.00912567
B3GALT6	2.06431	0.588589	3.34516	2.46785	2.22533
B3GALT9	0.0354053	0.0700303	0.213436	0.279369	0.0548273
B3GAT1	0.0805847	0.001813	0	0	0
B3GAT2	0.0910217	0.0946183	0.258427	0.655838	0.131735
B3GAT3	8.50101	1.52878	8.10375	14.9393	4.41421
B3GLCT	0.737616	1.0123	1.07433	1.3376	0.523038
B3GNT2	0.945328	6.55889	11.9761	11.9331	6.11522
B3GNT3	0.699188	0	0.0549483	0.0301955	0.120136
B3GNT4	0.642198	0.116862	0.509394	0.620948	0.56362
B3GNT5	0.70966	0.272709	0.948298	2.55587	0.33673
B3GNT6	0	0	0	0	0
B3GNT7	0.931867	0.299623	5.30936	7.84889	2.3928
B3GNT8	1.60298	1.39784	5.16192	2.9342	1.96154
B3GNT9	2.00665	0.064823	0.384643	1.05554	0.356758
B3GNTL1	0	0.0119	0.00626733	0.0403485	0.00907533
B4GALNT1	0.21108	0.00809767	0.00514633	0.016112	0.03305
B4GALNT2	0.531415	0	0	0	0
B4GALNT3	0.277218	0.005125	0.053303	0.0508895	0.0850377
B4GALNT4	0.49475	0	0.009412	0.106693	0.007259
B4GALT1	1.66175	1.01524	5.37364	3.1039	1.34217
B4GALT2	0	0.167664	0	0.0687808	1.14545
B4GALT3	1.93965	66.4344	72.0171	50.6649	63.3124
B4GALT4	0.258857	0.325249	0.796052	2.47004	0.406612
B4GALT5	2.47304	7.41027	25.7661	21.0963	9.92087
B4GALT6	0.199743	0.029785	0.113097	0.13959	0.0549233
B4GALT7	3.85753	1.21813	4.38458	5.05518	4.82017
B4GAT1	2.42716	0.102113	0.206499	0.303256	0.184845
B9D1	0.522062	1.28314	1.80499	2.90294	1.62983
B9D2	0.378259	1.32159	3.28512	2.76909	1.86421
BAALC	1.52659	0.00492933	0.0390233	0.029898	0.00455467
BAAT	0	0	0.0196723	0.0621053	0.0171017
BABAM1	7.09302	16.5558	26.4071	43.5779	16.3179
BABAM2	0.224446	0.157966	1.19313	0.812823	0.25928
BACE1	0.210239	0.126611	0.467479	0.284992	0.145118
BACE2	1.32933	0.211416	0.322732	1.24999	0.289741
BACH1	1.7055	6.38164	17.9069	14.1741	8.96015
BACH2	0.0804437	0.0266963	0.634837	0.511324	0.0763393
BAD	4.08932	7.30482	10.2153	15.0418	9.43261
BAG1	1.0659	20.7477	15.8907	11.6429	21.6675
BAG2	0.71936	1.1384	1.15952	1.45837	1.01614
BAG3	2.0127	3.10093	11.5688	20.7095	5.60279
BAG4	0.55497	0.805834	1.50284	2.05668	0.739141
BAG5	1.03449	1.63108	4.57231	6.28055	3.00536
BAG6	0.807014	1.76835	3.01611	5.97805	3.98632
BAHCC1	1.57955	0.00172533	0.009388	0.031604	0.022928
BAHD1	0.812135	0.870833	3.59913	4.17714	1.25882
BAIAP2	0.915206	0.106832	1.3247	1.65121	0.250359
BAIAP2L1	0.206141	0.10077	0.175264	0.177834	0.162045
BAIAP2L2	0	0.352665	0.893587	0.739067	1.9535
BAIAP3	0.0647927	0.074868	0.548507	1.16061	0.270513
BAK1	2.89989	0.261193	1.08277	2.91661	0.636262
BAMBI	0.323445	0.0901733	0.192698	0.871214	0.513369
BANF1	21.0182	35.4179	72.612	129.921	83.1888
BANF2	0	0	0	0	0.106262
BANK1	0	0.00275567	0.0109073	0.008044	0.00595967
BANP	0	0.0314047	0	0.018908	0.0504143
BAP1	3.36873	12.0055	35.8052	49.5948	23.1977
BARD1	0.309197	0.513072	0.975438	1.193	0.509272
BARHL1	0.476487	0.00360233	0.029584	0.0110715	0.0465363
BARHL2	0.281533	0	0.00552333	0	0.0905993
BARX1	0.72072	0.0419487	0.145139	0.160492	0.133181
BARX2	0.042806	0	0	0	0.0332603
BASP1	0.254232	0	0	0.122328	0
BATF	3.2086	0.120914	0.120005	0.2198	0.0296667
BATF2	0.0488533	0.014041	0.202574	1.15469	0.0832627
BATF3	0	0	0.0170983	0.104813	0
BAX	21.7628	40.1195	111.494	154.84	132.893
BAZ1A	7.94028	1.76815	4.64064	7.1518	2.0592
BAZ1B	1.59598	1.56988	6.68372	7.72476	2.681
BAZ2A	1.16432	7.62002	20.1812	17.9925	12.4952
BAZ2B	0.467774	0.489916	1.37267	2.24384	0.648803
BBC3	2.15624	102.672	183.624	161.084	202.901
BBIP1	0.678647	1.49041	2.82389	5.41132	2.01488
BBOF1	0.0418767	7.16696	6.11342	6.52803	5.6405
BBOX1	0	0	0	0	0
BBS1	0	0	0.0303723	0	0.033841
BBS10	0.289291	0.414146	0.857766	1.42688	0.443359
BBS12	0.0857417	1.26256	2.33937	5.22467	1.34506
BBS2	0.279932	0.0202817	0.213823	0.360755	0.146325
BBS4	0.246991	0.631783	1.33523	2.65751	0.853202
BBS5	0.637733	0.082064	0.313841	0.322465	0.311164
BBS7	0.330585	0.943503	3.2259	3.91096	1.2362
BBS9	0.097372	0.02173	0.0405957	0.226774	0.0380057
BBX	0.466042	0.690332	1.00415	1.78863	0.529491
BCAM	1.08393	1.80112	1.98057	1.86652	2.70315
BCAN	0	0	0	0	0
BCAP29	1.16013	4.93436	16.6285	26.9583	12.2467
BCAP31	10.1169	5.09005	21.7626	31.9555	12.7036
BCAR1	0.574726	0.785632	6.40531	2.58087	1.8475
BCAR3	0.693272	1.26177	2.30585	2.2711	2.98051
BCAS1	0.625587	0.00504767	0.0332707	0.013766	0.0526693
BCAS2	3.02512	5.10906	12.4505	18.5257	10.1366
BCAS3	0	0	0.0948483	0.137772	0
BCAS4	0.088987	0.00814867	0.115503	0.0672133	0.21363
BCAT1	1.0414	0.896351	6.41243	4.70385	1.21205
BCAT2	4.95871	0.396711	1.9515	4.02287	0.88311
BCCIP	2.66455	9.2735	17.6454	30.0297	11.7127
BCDIN3D	1.41244	0.138096	0.36681	0.974166	0.271191
BCHE	0.0460707	0	0	0	0
BCKDHA	3.48642	2.17055	10.0704	11.9182	5.34885
BCKDHB	0.430921	0.182245	0.624533	0.379466	0.384582
BCKDK	4.07247	1.48906	4.08826	4.26739	2.06732
BCL10	0.301834	1.30129	2.74458	3.75002	1.74231
BCL11A	0.0472803	0.280521	0.505995	0.85001	0.418931
BCL11B	0.400247	0.00550133	0.00402633	0.0177962	0.0239647
BCL2	0	0	0	0	0
BCL2A1	0.39352	0	0.273442	1.64019	0.0557783
BCL2L1	5.03125	235.447	251.239	242.589	242.482
BCL2L10	0	0	0	0.00917	0.044277
BCL2L11	0	1.59488	9.1587	5.72801	2.63724
BCL2L12	0.0678897	0.0525053	0.23159	0.281678	0.313073
BCL2L13	0.177491	1.96791	4.93226	5.76702	2.41345
BCL2L14	0	0.0261097	0.00825	0.11603	0.0344117
BCL2L15	0	0.0274303	0.626261	1.64388	0.207023
BCL2L2	0.53796	0.0170873	0.202382	0.11367	0.172431
BCL2L2-PABPN1	0.92798	0.149101	1.21939	1.31492	0.144179
BCL3	3.71276	0.645952	5.10055	3.98869	1.80371
BCL6	0.670859	4.26046	16.8777	33.5256	9.76786
BCL6-AS1	0.316486	0.242571	2.27298	1.4908	0.646215
BCL6B	0.10819	0.01888	0.0110587	0	0.0152143
BCL7A	0.701146	0.862922	1.50478	1.29505	1.50916
BCL7B	2.05463	7.09655	22.3894	28.5202	16.17
BCL7C	1.58098	0.50238	1.33864	1.55775	0.640852
BCL9	0.316389	0.0122727	0.273766	0.123393	0.0496907
BCL9L	0.85851	0.0430303	0.139154	0.0890497	0.0672523
BCLAF1	1.84884	3.56513	8.00806	9.98089	5.23746
BCLAF3	0.217827	0.0732003	0.419076	0.752083	0.20934
BCO1	0	0	0.004543	0	0
BCO2	0	0	0.0214223	0.00666525	0
BCOR	0.700885	0.907653	4.44782	4.06608	1.31744
BCORL1	0.091956	0.0589957	0	0	0.0527227
BCR	1.90545	0.0301183	0.179925	0.497858	0.125589
BCS1L	1.11263	0.0897287	0.806205	0.618519	0.262781
BDH1	1.22785	0.0594027	0.127467	0.248396	0.0778403
BDH2	0.606004	0.059706	0.052841	0.160711	0.0375753
BDKRB1	0.494288	0.004758	0.0184297	0.00845175	0
BDKRB2	0.393376	0.0110957	0.011281	0.00965	0.026372
BDNF	0	0	0.0161473	0.226786	0
BDP1	0.462044	0.20941	1.1612	1.22811	0.377765
BEAN1	0.354256	0	0	0	0
BECN1	2.26481	9.99721	17.2652	22.1604	14.1231
BECN2	0.459852	0	0	0	0.115132
BEGAIN	1.09611	0.00249267	0.0246517	0.110332	0.0979553
BEND2	0.08126	0	0.004382	0.0020225	0.008066
BEND3	0.472123	0.0308213	0.184673	0.236525	0.094886
BEND4	0.371973	0.00070567	0.0226597	0.037114	0.0461433
BEND5	0	0	0.013752	0	0
BEND6	0.594589	0.015392	0	0.0038145	0.0189613
BEND7	0	0.005075	0.0119377	0.0575567	0.02875
BEST1	0.269174	0.63416	1.54345	1.38825	2.03549
BEST2	0.354373	0.118099	0.182635	0.400509	0.334334
BEST3	0	0.0553867	0.0672917	0.0739662	0.0576523
BEST4	0.20324	0.0259313	0.0422893	0.261173	0.125623
BET1	1.71255	2.65738	4.48984	8.73404	4.19083
BET1L	0	0.538829	3.94533	6.1932	3.05521
BEX1	2.0884	10.3732	173.33	442.845	51.6569
BEX2	1.65754	1.99701	5.75079	22.1495	4.78886
BEX3	9.65783	0.519257	0.167849	0.436673	0.308696
BEX4	3.77301	2.9214	4.25	10.8798	4.16524
BEX5	0	0	0	0	0
BFAR	2.20502	0.793928	3.31183	4.30562	0.854608
BFSP1	0	0.0941203	0.168558	0.11728	0.0317843
BFSP2	0	0	0	0	0
BGLAP	0.978139	0.021681	0.291619	0.080551	0.453417
BGN	2.12507	0	0	0	0
BHLHA15	0.266053	0.0186557	0.124748	0.305006	0.172003
BHLHA9	0.825443	0.00445467	0	0	0.214301
BHLHB9	0.141473	0.332455	0.155231	0.14872	0.222016
BHLHE22	0.099478	0.00197	0.00874833	0.0235118	0.00364267
BHLHE23	0.47853	0.00766567	0.0379893	0	0.175036
BHLHE40	1.07143	0.078866	4.12802	2.78751	0.776686
BHLHE41	0.051871	0	0.00943067	0.074709	0.0157033
BHMT	0	0	0.0208077	0	0.029143
BHMT2	0	0	0	0	0
BICC1	0.669953	0	0.003596	0.005652	0.0457983
BICD1	0.565403	0.123284	0.442428	0.887375	0.2874
BICD2	1.5773	0.27471	1.39918	1.24254	0.505535
BICDL1	0.566289	0.00501433	0.091651	0.0474403	0.0969573
BICDL2	0.157022	0	0.0259313	0.0289513	0
BICRA	0.535456	0.317066	1.81663	2.29024	0.973698
BICRAL	0.466815	2.44627	4.43411	4.60897	2.51316
BID	0.996173	0.497564	1.57743	2.19222	0.78425
BIK	0	0.0755943	0.160198	0.0674335	0.0158487
BIN1	3.00175	0.00577833	0.018813	0.113665	0.0373917
BIN2	0.588443	0.0675383	0.584077	0.462216	0.0981797
BIN3	1.03964	1.21709	2.45948	4.72969	2.20307
BIRC2	0.284559	1.27786	1.52467	2.07288	1.32753
BIRC3	0.119192	0.475019	0.119448	0.371067	0.143158
BIRC5	3.90492	10.173	11.2329	16.4955	7.09662
BIRC6	0.503403	0.514456	2.38157	2.38306	0.910424
BIRC7	0.246665	0.00570767	0	0	0.0420227
BIVM	0	0	0	0.019769	0
BIVM-ERCC5	0.77152	0.0488383	0.205802	0.508013	0.100676
BLACAT1	0.0830027	0.00190733	0.00212233	0	0.0199833
BLCAP	3.81938	3.26821	7.65344	10.2208	6.64858
BLID	0	0	0.015989	0	0
BLK	0.073285	0.00624067	0.0207557	0	0.0274917
BLM	0.135467	0.27059	1.01777	1.1264	0.376267
BLMH	2.67269	1.09149	2.83694	4.64921	0.938267
BLNK	0.278931	0.015414	0.011988	0.0151545	0.00949233
BLOC1S1	13.4058	77.201	109.134	164.942	108.357
BLOC1S2	1.10201	6.49768	12.59	23.411	13.9453
BLOC1S3	1.24538	1.55989	5.43787	6.56151	3.68261
BLOC1S4	2.09701	4.54901	9.97908	6.45493	8.11129
BLOC1S5	0.411609	1.00222	2.10912	3.37677	0.873735
BLOC1S6	0.27674	0.997111	3.21123	3.72052	1.59404
BLVRA	3.9503	14.2841	34.9167	65.0942	13.3478
BLVRB	0	20.5497	33.0129	44.2506	27.9719
BLZF1	0.208502	0.47547	1.67569	3.4042	0.69039
BMERB1	0.775948	0.791207	0.802671	1.66604	0.895363
BMF	1.24464	0.807527	2.67234	2.81471	2.10616
BMI1	0.88742	1.83316	4.16502	6.87809	2.15815
BMP1	0.748777	0.0229493	0.189672	0.10197	0.076069
BMP10	0	0	0	0	0.00189367
BMP15	0	0	0	0	0
BMP2	0.322596	0.009002	0.00690467	0.062336	0.0451583
BMP2K	0.773211	18.4738	26.1258	26.1469	17.1014
BMP3	0.234022	0.001014	0.006765	0	0.00708067
BMP4	0.821845	0	0	0.028284	0.0285
BMP5	0.11438	0.00159367	0	0.011117	0
BMP6	0.199384	0.092132	5.28398	2.45176	0.622789
BMP7	0.662409	0	0.00524033	0	0.0584247
BMP8A	0.421979	0.0194307	0.228407	0.196349	0.159119
BMP8B	0.252734	0.00921433	0.0591417	0.102404	0.0385573
BMPER	0.118638	0.00123867	0	0	0.011463
BMPR1A	0.852704	0.008026	0.04439	0.0527427	0.0414577
BMPR1B	0.253316	0.00111067	0.00185233	0.00274125	0.00775567
BMPR2	0.614697	0.817046	1.6174	2.81312	0.751024
BMS1	1.07955	0.269263	1.2746	2.12627	0.55083
BMT2	0.484361	0.689965	0.70314	1.16546	0.491573
BMX	0	0	0.0168473	0.0263913	0.009359
BNC1	0.24954	0	0	0	0.002427
BNC2	0.464632	0.001909	0	0.00906775	0.004136
BNIP1	1.26486	1.85641	2.38647	4.19311	2.60443
BNIP2	1.18081	1.11679	2.88202	4.26782	1.36516
BNIP3	0.576527	14.1509	19.9128	18.1861	12.0204
BNIP3L	2.87124	140.551	154.592	152.319	122.401
BNIP5	0.115303	0.00340333	0.085657	0.123981	0.00944367
BNIPL	0.146653	0.0210963	0.023677	0.283552	0.0879687
BOC	0	0	0	0	0.068103
BOD1	1.79067	2.22527	2.46111	2.26694	3.35918
BOD1L1	0.611741	0.633474	2.53175	3.11093	0.903649
BOD1L2	0	0.00193067	0	0	0.010711
BOK	0.901747	0.012105	0.0234663	0.0302933	0.108209
BOLA1	1.11092	0.150345	1.13864	1.06261	0.741673
BOLA2	2.37993	2.18474	3.86068	6.10324	2.94069
BOLA2-SMG1P6	1.35557	0.528774	0.980959	2.61219	0.294528
BOLA2B	12.1391	32.1234	76.0603	135.272	66.2892
BOLA3	4.09805	13.7459	17.0635	29.6361	10.7269
BOLL	0	0	0.007819	0	0.00401167
BOP1	6.28495	2.86408	8.77051	9.23583	3.78511
BORA	0.496436	1.84301	2.3918	4.06195	1.47858
BORCS5	0.130189	0.340977	0.802516	1.11938	0.469923
BORCS6	1.82674	2.35741	5.30412	8.27384	4.10147
BORCS7	1.02751	1.2905	3.46096	5.40608	1.46166
BORCS8	0.371058	0.994575	3.18609	5.02742	2.47372
BORCS8-MEF2B	0	0.111734	0.321438	0.404176	0.349655
BPGM	0.91728	141.849	137.619	197.568	105.568
BPHL	0.324943	0.0106943	0	0.153225	0.0757667
BPI	0.457181	0.280802	1.07422	0.402798	0.364662
BPIFA1	0	0	0.024538	0	0
BPIFA2	0	0	0	0	0
BPIFA3	0.223166	0	0.0136247	0	0
BPIFB1	0	0	0	0	0.110156
BPIFB2	0	0	0	0	0.0143237
BPIFB3	0	0	0	0	0
BPIFB4	0.390696	0	0	0.003499	0
BPIFB6	0	0.00539433	0	0	0
BPIFC	0.295077	0.0208773	0.550836	0.297559	0.46462
BPNT1	0.396015	0.12559	0.645765	1.12781	0.190268
BPNT2	1.35247	0.901496	2.63076	4.43599	1.27276
BPTF	0.887935	2.18863	4.71586	5.41355	2.46027
BPY2	0	0	0	0	0
BPY2C	0	0	0	0	0.0267343
BRAF	0.245997	1.72426	3.15721	3.19581	2.45133
BRAP	1.00378	4.41577	6.67337	9.03048	5.6741
BRAT1	6.40518	1.27823	4.3729	5.40837	2.94447
BRCA1	0.669902	0.470332	1.43485	1.92487	0.568983
BRCA2	0.0671403	0.29279	0.731059	0.921062	0.24184
BRCC3	0.182712	0.0339913	0.340292	0.185447	0.0995797
BRD1	1.34973	0.957371	5.94427	5.40239	1.95045
BRD2	3.46828	14.4654	33.0658	36.2345	19.1084
BRD3	1.80787	2.53095	6.17845	6.30465	4.68607
BRD3OS	0.550294	0.0604987	0.529215	0.670391	0.250617
BRD4	2.43135	7.34733	17.6055	15.1695	17.1391
BRD7	0.0802223	0.191401	0.601248	1.33789	0.436829
BRD8	1.00634	6.67341	10.9387	17.8002	7.35796
BRD9	6.07304	1.89266	7.09601	10.2186	5.57998
BRDT	0	0.004861	0	0	0
BRF1	2.99612	0.211151	0.684553	1.05379	0.259656
BRF2	0.552472	1.11596	3.65956	6.77714	2.2038
BRI3	10.0766	58.7586	73.0004	92.649	97.7707
BRI3BP	1.18288	0.127189	0.464562	0.555643	0.143097
BRICD5	8.99501	0.273563	3.19719	6.30705	3.01414
BRINP1	0.348472	0	0.0135407	0	0.01879
BRINP2	0.0374153	0	0	0	0.00285067
BRINP3	0	0.002063	0	0	0
BRIP1	0.101683	0.007735	0	0.00361975	0.00532767
BRIX1	0.984383	3.12988	5.9298	14.5682	3.5365
BRK1	17.7607	24.4537	40.5441	78.08	31.6427
BRME1	1.08256	0.0938483	0.165214	0.147134	0.241312
BRMS1	2.48089	4.28447	6.91949	11.4872	10.5496
BRMS1L	0.816246	0.169724	0.573754	0.863813	0.312205
BROX	1.37838	7.12627	12.7896	18.8398	8.92628
BRPF1	0.265933	0.866566	2.96389	2.48628	1.95915
BRPF3	0.614799	2.74205	12.6112	8.69246	4.18644
BRS3	0.421452	0.00942133	0.00392133	0	0
BRSK1	0.56279	0	0	0.00324075	0.009102
BRSK2	0	0.007472	0.062381	0.0349052	0.126759
BRWD1	0.385423	0.606328	1.96553	2.34803	0.858245
BRWD3	0.23154	0.379252	1.08617	1.18442	0.605969
BSCL2	0.517926	0	0.0190993	0	0
BSDC1	1.32774	30.5409	59.9777	55.8396	43.6358
BSG	22.4936	691.354	964.462	898.958	854.548
BSN	0.156319	0.0230697	0.119341	0.0911628	0.0864043
BSND	0.0973163	0	0.00103733	0	0.0220777
BSPH1	0	0	0	0	0
BSPRY	0	0.821259	1.28783	2.76379	0.897619
BST1	1.63576	0.036967	0.175055	0.157725	0.017094
BST2	18.7967	1.16469	6.77768	44.0372	2.16219
BSX	0.780629	0.0261947	0	0	0.048033
BTAF1	0.779428	2.16911	6.9666	14.7791	4.82517
BTBD1	2.74777	3.55059	7.06499	10.023	3.63543
BTBD10	1.56343	1.03298	2.0434	3.5715	0.753758
BTBD11	0.444754	0	0.00306233	0.0022655	0.0497963
BTBD16	0	0	0	0	0
BTBD17	0.411902	0	0.0223727	0.287139	0.236394
BTBD18	0.0963823	0.00220233	0.0305593	0.0635752	0.121922
BTBD19	0.188825	0.048571	0.638318	0.546683	0.277278
BTBD2	6.65818	0.845581	2.87215	3.90561	1.26728
BTBD3	0.505285	0.16337	0.465374	0.751433	0.111823
BTBD6	2.62941	1.87226	3.89028	4.80837	2.20707
BTBD7	0.378279	1.29527	3.83485	3.00405	1.69986
BTBD8	0	0	0.054047	0.0152687	0
BTBD9	0.386257	0.0318443	0.122091	0.153639	0.087015
BTC	0.0550197	0	0	0.003046	0.004572
BTD	0.432896	0.713559	1.43145	1.70277	0.876386
BTF3	70.1031	179.728	260.14	350.089	204.711
BTF3L4	1.95503	5.43296	9.93437	14.2245	8.66115
BTG1	1.23672	5.31403	16.2693	17.0513	9.92802
BTG2	1.0995	68.6056	129.434	124.118	109.052
BTG3	1.19269	6.403	8.0705	14.0613	5.63848
BTG4	0	0	0	0	0
BTK	6.72021	3.07392	7.81963	11.0113	3.78476
BTLA	0.247119	0.0909643	0.142224	0.169233	0.091664
BTN1A1	0.181369	0.00184733	0.0146737	0.00668225	0.019442
BTN2A1	1.45343	0.150252	0.449771	1.68435	0
BTN2A2	0.0971683	0	0.033778	1.5478	0.00888833
BTN3A1	0.304579	0.00661733	0.196927	0.933329	0.086605
BTN3A2	0.956607	0.0287007	0.529476	2.61273	0.194082
BTN3A3	0.0826713	0	0.0235933	0.207038	0
BTNL2	0.392471	0	0	0.0121408	0.0273633
BTNL3	0.139245	0	0.00904467	0.00669	0.010042
BTNL8	0	0	0.0150137	0	0.005557
BTNL9	0	0	0.00721333	0.0149807	0
BTRC	0.509668	2.64583	7.93367	9.00305	3.38607
BUB1	0.83096	2.63851	5.10197	7.96373	2.50476
BUB1B	1.00613	2.01149	3.96911	6.60018	2.22791
BUB3	5.38667	8.82577	27.7013	35.9148	10.9292
BUD13	1.44725	1.01103	2.78862	2.80369	1.4994
BUD23	0	0.42273	2.57321	3.2159	1.4952
BUD31	4.49388	25.8636	43.0268	71.4971	39.1798
BVES	0.304146	0	0	0	0.006203
BYSL	2.8161	2.95001	7.76196	11.3342	3.58993
BZW1	7.65023	7.98865	18.823	21.6556	9.44925
BZW2	1.84527	2.32531	5.69471	5.24199	1.8157
C10orf105	0.208705	0.00109433	0.0346403	0.109119	0.0409293
C10orf120	0	0	0	0	0
C10orf143	0.489785	0.0423973	0.0947483	0.106226	0.0337237
C10orf53	0.15277	0.00274833	0	0	0
C10orf62	0	0	0	0.0106692	0.0803307
C10orf67	0	0	0	0	0
C10orf71	0.0518627	0	0	0.001459	0.025763
C10orf82	0	0	0	0	0
C10orf88	1.2548	1.795	4.48705	6.66167	2.55559
C10orf90	0	0.020439	0.00982033	0	0.015539
C10orf95	0.788371	0.0995963	0.84267	0.539378	0.435063
C10orf99	0	0.103631	0	0.473011	0.138355
C11orf1	3.30503	1.49969	2.11569	3.62918	2.12513
C11orf16	0.779986	0	0	0.00548075	0.0733917
C11orf21	2.62752	0.517853	2.56865	2.80196	0.919135
C11orf24	2.33887	2.23743	9.78507	10.3657	5.77567
C11orf42	0	0	0.292952	0.113054	0.179594
C11orf45	0.090286	0.00889567	0.00585867	0.0082945	0.051287
C11orf49	1.39557	0.235086	0.943201	1.13869	0.338893
C11orf52	0	0	0	0	0
C11orf53	0	0	0	0	0
C11orf54	0.361762	0.977887	1.86378	2.68775	1.5618
C11orf58	1.4023	2.77423	5.30847	7.98476	4.69261
C11orf65	0	0	0.0739487	0.101692	0.00830633
C11orf68	4.28314	16.6153	33.3952	33.7796	24.1101
C11orf71	1.76274	2.44598	5.27866	7.34669	7.13909
C11orf80	0	0.0152513	0.0606317	0.0224573	0.0779047
C11orf86	0.276841	0	0	0	0.0944837
C11orf87	0.0497127	0	0.00234433	0.0202592	0.01773
C11orf91	1.59382	0.115781	0.308809	0.384589	0.292088
C11orf94	0	0	0	0	0.162246
C11orf95	1.17482	0.0892687	0.603376	0.411754	0.207395
C11orf96	0.363964	0.21256	2.03389	1.30538	0.584009
C11orf97	0	0	0	0	0.077117
C11orf98	9.88776	8.37438	23.4821	34.6972	12.9146
C12orf29	0	0.981808	0.825855	1.51526	0.664539
C12orf4	0.396011	1.10751	1.97404	4.09034	1.08675
C12orf40	0	0	0.0211747	0	0
C12orf42	0.110465	0	0	0	0
C12orf43	1.33025	0.183031	0.679503	1.29427	0.475108
C12orf45	0.913264	0.035522	0.10329	0.111813	0.123543
C12orf50	0	0	0	0	0
C12orf54	0	0.009281	0	0	0
C12orf56	0.00542067	0	0.00268067	0	0.0216917
C12orf57	13.2113	3.4179	6.16948	11.7766	3.10465
C12orf60	0.162203	0.77103	1.21373	3.22372	0.976721
C12orf65	0.652262	3.52766	4.43473	5.70109	4.40977
C12orf66	0.00674967	0.053682	0.31675	0.410301	0.110225
C12orf71	0.207274	0.00782833	0.116125	0.120042	0.047543
C12orf73	0.298276	0.336476	0.714846	1.57064	0.517282
C12orf75	2.15028	0.0121557	0	0.00823075	0.06591
C12orf76	0.250636	0.146729	1.53085	8.81198	0.451765
C13orf42	0	0	0	0	0
C13orf46	0.099799	0	0.0641003	0.065624	0.024384
C14orf119	1.38874	9.98047	21.8749	34.9248	14.5371
C14orf132	0	0	0	0	0.0726217
C14orf180	0.284781	0	0	0	0.0183187
C14orf28	0.123287	0.186562	0.445143	0.410509	0.229355
C14orf39	0.019586	0	0	0	0
C14orf93	0.675652	0.43563	0.909122	1.65193	0.444327
C15orf39	1.39099	0.1164	1.01085	0.436065	0.340499
C15orf40	0	0.363571	0.164925	1.00541	0.458219
C15orf48	0	0	0	0.358762	0
C15orf61	0.152339	0.531321	0.65412	1.17632	0.535436
C15orf62	0.477561	0.0216663	0.472182	0.291179	0.153731
C15orf65	0	0.0853917	0.209174	0.204771	0.16626
C16orf46	0	0.124145	0.393223	0.259521	0.302682
C16orf54	0.929553	0.0362133	0.0496393	0.112525	0.170655
C16orf70	1.15566	0.813846	2.12901	4.15761	1.52238
C16orf71	0	0	0	0.135384	0.194031
C16orf72	1.04825	3.48465	6.71089	7.28301	4.31563
C16orf74	0.157551	0	0	0	0.0488223
C16orf78	0	0	0	0	0.0101903
C16orf82	0	0	0.00497667	0	0.009789
C16orf86	1.54051	0.068515	0.0310517	0.162321	0.036757
C16orf87	0.167979	0.172262	0.398719	0.714917	0.325825
C16orf89	0	0	0.0179143	0	0.059707
C16orf90	0.795913	0	0.0736177	0.0326263	0.163705
C16orf91	0.611708	2.77064	6.47596	7.41312	5.80312
C16orf92	0	0	0	0	0.015803
C16orf95	0.386805	1.65079	1.58583	2.16064	1.27984
C16orf96	0.162184	0.0160447	0.010492	0.0295715	0.073301
C17orf100	0.163734	0.0386117	0.181877	0.624433	0.225625
C17orf107	0.75836	0.0947283	0.257216	0.218632	0.425538
C17orf113	1.11049	0.00781567	0.035672	0.0461865	0.113387
C17orf114	0	0	0	0	0
C17orf49	2.34344	1.76366	5.52856	5.96484	3.03094
C17orf50	0.278147	0.007636	0.0630727	0.157788	0.0420643
C17orf58	0	0.169701	0.296487	0.453647	0.164958
C17orf64	0	0	0	0	0
C17orf67	0.194448	0.40229	1.24809	2.19381	0.998804
C17orf75	0.092145	0.248531	1.11344	2.37308	0.258169
C17orf78	0.19797	0	0	0.00438975	0.006592
C17orf80	0.234417	0.442185	1.79544	2.22204	0.66361
C17orf97	0.311737	0.0921217	0.299184	0.467172	0.163518
C17orf98	3.87756	0.050753	0.02757	0.0245733	0.139148
C17orf99	0.38021	4.18665	6.54914	3.94548	4.67187
C18orf21	1.8111	2.30692	4.70403	7.31271	3.05872
C18orf25	0	0.361627	1.23778	0.74024	0.77362
C18orf32	0.308204	0.172939	0.790859	1.02336	0.36404
C18orf54	0.442335	0.207311	0.421106	0.697292	0.211465
C18orf63	0	0.00366067	0.00468333	0.00301125	0.021832
C19orf12	1.39722	0.046283	0.104654	0.20523	0.093039
C19orf18	0.141654	0	0.034978	0.156963	0.0128557
C19orf25	0.650045	0.618471	2.60823	2.90841	1.41666
C19orf33	0.267204	0	0.0376703	0	0.0380473
C19orf38	0.9127	0.106054	0.407885	0.515988	0.105253
C19orf44	0.21918	0.032023	0.186501	0.30559	0.105711
C19orf47	0.804433	1.22929	1.38195	1.77899	1.40144
C19orf53	8.63652	19.423	48.2085	60.4397	37.517
C19orf54	1.46685	0.591926	1.80029	2.6625	1.21798
C19orf67	0	0	0.0249867	0.0345312	0.0185047
C19orf71	0.122766	1.50987	5.46873	5.17087	5.22514
C19orf73	1.68513	0.45592	1.45819	1.09171	1.55709
C19orf81	0.774541	0.155311	1.80393	2.28606	1.26098
C19orf84	0	0	0.00916533	0.00818475	0.0407313
C19orf85	0	0.00552067	0.0487563	0	0.049761
C1D	1.12838	9.35026	10.5214	14.5907	8.59176
C1GALT1	1.33533	2.2229	4.37373	7.17647	2.63303
C1GALT1C1	1.51243	0.573277	2.46722	5.43164	0.865157
C1GALT1C1L	0.471177	0.0357977	0.086526	0.0259023	0.010743
C1orf100	0	0	0	0	0
C1orf105	0	0	0	0	0
C1orf109	0.586443	7.31314	11.5436	13.9449	8.13855
C1orf112	0	0.23133	0.111261	0.402897	0.0658247
C1orf115	0.314104	0.0143253	0	0.0187292	0.063682
C1orf116	0.165154	3.08285	1.82788	0.734343	1.67053
C1orf122	1.74775	2.83007	5.82502	7.78034	5.76912
C1orf127	0	0	0	0	0.008939
C1orf131	0.423455	0.619236	1.17757	2.14285	0.771304
C1orf141	0	0	0	0	0
C1orf146	0.0330723	0	0	0	0
C1orf158	0.232054	0.00716	0.0178953	0.0209815	0.014289
C1orf159	0	0.064769	0.440912	1.50708	0.240773
C1orf162	3.71108	0.37435	0.67169	1.99267	0.620468
C1orf167	0.283014	0.00844333	0.079533	0.049943	0.145753
C1orf174	1.15219	2.13428	4.60662	6.4699	3.72441
C1orf185	0	0	0	0	0
C1orf189	0	0.01192	0.0314127	0.27812	0.372381
C1orf194	0.811657	0	0	0	0
C1orf198	1.76859	4.67526	8.03506	6.57086	5.30061
C1orf21	0.186573	0.00443433	0.007812	0.0207687	0.033182
C1orf210	0.511277	0	0.0160737	0	0.0942913
C1orf216	1.41509	0.160162	0.658591	1.15121	0.245444
C1orf226	0	0.018819	0.116251	0.0243142	0
C1orf232	0.095808	0	0.011942	0.0246083	0.0530903
C1orf35	5.93139	2.65977	6.88762	11.6093	4.5123
C1orf43	7.01628	23.8407	57.0646	86.7098	47.6656
C1orf50	0.345278	0.260632	0.61395	0.71013	0.347247
C1orf52	0.622217	0.910212	1.67202	2.51817	1.30513
C1orf53	0	0.359603	0.536549	1.94897	0.598673
C1orf54	0.91136	0.0390077	0.353096	0.604529	0.267647
C1orf56	0.291361	0.0376597	0.0907207	0.412543	0.143983
C1orf68	0	0	0	0	0.0476843
C1orf74	0.169709	0.107102	0.255503	0.458304	0.102863
C1orf87	0	0	0	0	0
C1orf94	0	0	0	0	0.00583267
C1QA	1.13052	0.754087	0.389301	0.453388	0.768347
C1QB	0.935184	0.0222207	0	0.021052	0.191656
C1QBP	13.9776	21.0648	31.0097	36.7033	19.4227
C1QC	0.26429	0.971721	0.385342	0.583461	0.765661
C1QL1	0.288154	0.0118693	0.0151227	0.0402052	0.238266
C1QL2	1.06931	0.0144183	0	0	0.086343
C1QL3	0	0.002799	0.0507887	0.024943	0.0575113
C1QL4	0.122227	0.009807	0.005435	0	0.146742
C1QTNF1	0.337142	0	0.00952867	0.0295705	0.0798313
C1QTNF12	0.479743	0.289574	1.01715	1.05239	1.28376
C1QTNF2	0.957122	0	0.00929633	0	0.018285
C1QTNF3	0	0	0.00748	0.0020755	0.0336823
C1QTNF4	5.1178	0.189831	0.641999	1.38742	0.917957
C1QTNF5	0.936869	0	0	0	0
C1QTNF6	0.423584	0.0526153	0.0948963	0.045725	0.0680263
C1QTNF7	0	0	0	0	0
C1QTNF8	0.14229	0	0.009397	0	0.018788
C1QTNF9	0	0.00621933	0.0307293	0.005715	0.00690367
C1QTNF9B	0.145506	0	0	0	0.0336167
C1R	4.94534	0	0	0.12458	0
C1RL	0	0	0	0	0
C1S	1.44043	0.025338	0.167356	0.234345	0.20852
C2	0.0789573	0.012637	0.103947	0.136465	0.0796887
C20orf141	0.894976	0	0	0	0
C20orf144	0.601887	0	0.123185	0	0.11315
C20orf173	0.0272147	0	0.0180283	0	0
C20orf194	0.539963	0.003134	0.0191687	0.0806855	0.0173907
C20orf202	0	0.090268	0.145081	0.371897	0.10783
C20orf203	0.666672	0.0132267	0.0202263	0.00521425	0.125488
C20orf204	0.506059	0.201724	1.89346	2.66548	4.12812
C20orf27	10.6243	16.0426	31.1503	36.4301	31.1431
C20orf85	0	0	0	0	0
C20orf96	2.01719	0.0942107	0.393863	0.538757	0.177881
C21orf58	0.52168	1.4117	3.64316	5.63257	2.55747
C21orf62	0.229934	0.00129833	0.0257907	0.014988	0.0392653
C21orf91	0.642993	0.220431	0.6225	0.868119	0.193616
C22orf15	0.803139	0.00941433	0.041127	0	0.10805
C22orf23	0	0	0.159761	0.327729	0.153492
C22orf31	0	0.0413333	0	0	0
C22orf39	1.01632	3.02363	5.09634	6.84945	3.25266
C22orf42	0	0	0	0	0
C2CD2	0.607112	0.032784	0.0691063	0.338263	0.046811
C2CD2L	0.515078	2.53681	6.08002	7.08207	5.67804
C2CD3	0.167714	0.052262	0.789903	0.207668	0
C2CD4A	0.110964	0.003714	0.009282	0	0.0240423
C2CD4B	0	0.0134833	0	0.005515	0.04971
C2CD4C	0.19301	0	0.00462633	0	0.01156
C2CD4D	0.312809	0.0303997	0.039116	0.047895	0.222042
C2CD5	0.649298	0.54498	1.73821	2.71371	0.794603
C2CD6	0.0520423	0.0762203	0.287307	0.213021	0.189272
C2orf15	0.670906	0.0636993	0.0840543	0.139388	0.134097
C2orf16	0.129405	0.00296767	0.018269	0.0176873	0.021341
C2orf42	0.802763	1.00644	2.62039	3.83295	2.16044
C2orf49	0.505714	2.72765	3.95168	6.84214	3.3003
C2orf50	0.225852	0.003864	0.00386867	0.0120895	0.026017
C2orf66	0	0.00849433	0.0514743	0.075776	0.00913933
C2orf68	0.450945	0.375242	1.63161	3.20048	0.774543
C2orf69	0.597213	1.99957	2.91668	3.82494	1.98625
C2orf72	0	0	0	0	0.0424573
C2orf73	0	0	0	0	0
C2orf74	0.650219	0.377695	0.962956	2.13063	0.854517
C2orf76	0.600179	0.672191	1.49005	2.54564	1.15635
C2orf78	0.219834	0.00424933	0	0.018484	0.0117843
C2orf80	0	0	0	0	0
C2orf81	0.849415	0.014445	0	0.0339262	0.225156
C2orf88	0	5.53562	5.85057	9.65536	3.91417
C2orf92	0.73933	0	0.0139723	0.0839002	0.0449983
[truncated: 17,620 more rows]

[truncated: 9 more sheets: Figure 4c, Figure 4d, Figure 4e, Figure 4f, Figure 5b, Figure 5c, Figure 5d, Figure 5e, Supplemental_Figs]
